# Supplementary material for: Reorganization of 3D chromatin architecture in doxorubicin-resistant breast cancer cells
Source: Front Cell Dev Biol. 2022 Aug 5;10:974750. doi: 10.3389/fcell.2022.974750 (PMC9393755; doi:10.3389/fcell.2022.974750)
Supplement: Supplementary file 1 [file Table2.XLSX]

## Sheet: MCF7
Supplementary Table S2 Identified topologically associating domains (TADs)
Chr	Start	End	ID	Separation score	Start	End	RGB	cell line
chr1	1005000	1310000	ID_0.01_1	-0.366735	1005000	1310000	31120180	MCF7
chr1	1310000	1985000	ID_0.01_2	-0.0009538	1310000	1985000	51,160,44	MCF7
chr1	1985000	2345000	ID_0.01_3	-0.326966	1985000	2345000	31120180	MCF7
chr1	2345000	2480000	ID_0.01_4	-0.838252	2345000	2480000	51,160,44	MCF7
chr1	2480000	2930000	ID_0.01_5	-0.562517	2480000	2930000	31120180	MCF7
chr1	2930000	3540000	ID_0.01_6	-0.432405	2930000	3540000	51,160,44	MCF7
chr1	3540000	3690000	ID_0.01_7	-0.517857	3540000	3690000	31120180	MCF7
chr1	3690000	4715000	ID_0.01_8	-0.270938	3690000	4715000	51,160,44	MCF7
chr1	4715000	5680000	ID_0.01_9	-0.707212	4715000	5680000	31120180	MCF7
chr1	5680000	6305000	ID_0.01_10	-0.511347	5680000	6305000	51,160,44	MCF7
chr1	6305000	6845000	ID_0.01_11	-0.566298	6305000	6845000	31120180	MCF7
chr1	6845000	7020000	ID_0.01_12	-0.558808	6845000	7020000	51,160,44	MCF7
chr1	7020000	7730000	ID_0.01_13	-0.267296	7020000	7730000	31120180	MCF7
chr1	7730000	7845000	ID_0.01_14	-0.542501	7730000	7845000	51,160,44	MCF7
chr1	7845000	8375000	ID_0.01_15	-0.317765	7845000	8375000	31120180	MCF7
chr1	8375000	8785000	ID_0.01_16	-0.281675	8375000	8785000	51,160,44	MCF7
chr1	8785000	9170000	ID_0.01_17	-0.323391	8785000	9170000	31120180	MCF7
chr1	9170000	9355000	ID_0.01_18	-0.457943	9170000	9355000	51,160,44	MCF7
chr1	9355000	9555000	ID_0.01_19	-0.521642	9355000	9555000	31120180	MCF7
chr1	9555000	9680000	ID_0.01_20	-0.355402	9555000	9680000	51,160,44	MCF7
chr1	9680000	10005000	ID_0.01_21	-0.340115	9680000	10005000	31120180	MCF7
chr1	10005000	10095000	ID_0.01_22	-0.445734	10005000	10095000	51,160,44	MCF7
chr1	10095000	10755000	ID_0.01_23	-0.32482	10095000	10755000	31120180	MCF7
chr1	10755000	10855000	ID_0.01_24	-0.352046	10755000	10855000	51,160,44	MCF7
chr1	10855000	11070000	ID_0.01_25	-0.303725	10855000	11070000	31120180	MCF7
chr1	11070000	11335000	ID_0.01_26	-0.310623	11070000	11335000	51,160,44	MCF7
chr1	11335000	11710000	ID_0.01_27	-0.355528	11335000	11710000	31120180	MCF7
chr1	11710000	11970000	ID_0.01_28	-0.910241	11710000	11970000	51,160,44	MCF7
chr1	11970000	12040000	ID_0.01_29	-0.529041	11970000	12040000	31120180	MCF7
chr1	12040000	12290000	ID_0.01_30	-0.0821098	12040000	12290000	51,160,44	MCF7
chr1	12290000	12680000	ID_0.01_31	-0.380961	12290000	12680000	31120180	MCF7
chr1	12680000	14440000	ID_0.01_32	-0.633087	12680000	14440000	51,160,44	MCF7
chr1	14440000	15850000	ID_0.01_33	-0.512231	14440000	15850000	31120180	MCF7
chr1	15850000	16695000	ID_0.01_34	-0.736267	15850000	16695000	51,160,44	MCF7
chr1	16695000	16890000	ID_0.01_35	0.0370632	16695000	16890000	31120180	MCF7
chr1	16890000	17380000	ID_0.01_36	-0.766843	16890000	17380000	51,160,44	MCF7
chr1	17380000	17825000	ID_0.01_37	-0.765844	17380000	17825000	31120180	MCF7
chr1	17825000	18245000	ID_0.01_38	-0.466561	17825000	18245000	51,160,44	MCF7
chr1	18245000	18910000	ID_0.01_39	-0.605856	18245000	18910000	31120180	MCF7
chr1	18910000	19640000	ID_0.01_40	-0.777439	18910000	19640000	51,160,44	MCF7
chr1	19640000	19985000	ID_0.01_41	-0.219435	19640000	19985000	31120180	MCF7
chr1	19985000	20210000	ID_0.01_42	-0.770982	19985000	20210000	51,160,44	MCF7
chr1	20210000	20540000	ID_0.01_43	-0.59616	20210000	20540000	31120180	MCF7
chr1	20540000	21115000	ID_0.01_44	-0.555952	20540000	21115000	51,160,44	MCF7
chr1	21115000	21695000	ID_0.01_45	-0.328454	21115000	21695000	31120180	MCF7
chr1	21695000	22350000	ID_0.01_46	-0.673995	21695000	22350000	51,160,44	MCF7
chr1	22350000	22745000	ID_0.01_47	-0.288683	22350000	22745000	31120180	MCF7
chr1	22745000	23605000	ID_0.01_48	-0.889821	22745000	23605000	51,160,44	MCF7
chr1	23605000	23870000	ID_0.01_49	-0.611933	23605000	23870000	31120180	MCF7
chr1	23870000	24020000	ID_0.01_50	-0.614593	23870000	24020000	51,160,44	MCF7
chr1	24020000	24970000	ID_0.01_51	-0.17157	24020000	24970000	31120180	MCF7
chr1	24970000	26325000	ID_0.01_52	-0.658682	24970000	26325000	51,160,44	MCF7
chr1	26325000	26800000	ID_0.01_53	-0.386189	26325000	26800000	31120180	MCF7
chr1	26800000	27120000	ID_0.01_54	-0.447815	26800000	27120000	51,160,44	MCF7
chr1	27120000	27285000	ID_0.01_55	-0.37895	27120000	27285000	31120180	MCF7
chr1	27285000	27430000	ID_0.01_56	-0.107417	27285000	27430000	51,160,44	MCF7
chr1	27430000	27930000	ID_0.01_57	-0.530969	27430000	27930000	31120180	MCF7
chr1	27930000	28050000	ID_0.01_58	-0.569838	27930000	28050000	51,160,44	MCF7
chr1	28050000	28160000	ID_0.01_59	-0.0098222	28050000	28160000	31120180	MCF7
chr1	28160000	28415000	ID_0.01_60	-0.298618	28160000	28415000	51,160,44	MCF7
chr1	28415000	28695000	ID_0.01_61	-0.519474	28415000	28695000	31120180	MCF7
chr1	28695000	28975000	ID_0.01_62	-0.384957	28695000	28975000	51,160,44	MCF7
chr1	28975000	29210000	ID_0.01_63	-0.689207	28975000	29210000	31120180	MCF7
chr1	29210000	29560000	ID_0.01_64	-0.852789	29210000	29560000	51,160,44	MCF7
chr1	29560000	30265000	ID_0.01_65	-0.758329	29560000	30265000	31120180	MCF7
chr1	30265000	30560000	ID_0.01_66	-0.367618	30265000	30560000	51,160,44	MCF7
chr1	30560000	31195000	ID_0.01_67	-0.613677	30560000	31195000	31120180	MCF7
chr1	31195000	31655000	ID_0.01_68	-0.986256	31195000	31655000	51,160,44	MCF7
chr1	31655000	31905000	ID_0.01_69	-0.565812	31655000	31905000	31120180	MCF7
chr1	31905000	32015000	ID_0.01_70	-0.273453	31905000	32015000	51,160,44	MCF7
chr1	32015000	32280000	ID_0.01_71	-0.432435	32015000	32280000	31120180	MCF7
chr1	32280000	32860000	ID_0.01_72	-0.361592	32280000	32860000	51,160,44	MCF7
chr1	32860000	33115000	ID_0.01_73	-0.28548	32860000	33115000	31120180	MCF7
chr1	33115000	33285000	ID_0.01_74	-0.255683	33115000	33285000	51,160,44	MCF7
chr1	33285000	33940000	ID_0.01_75	-0.313	33285000	33940000	31120180	MCF7
chr1	33940000	35660000	ID_0.01_76	-0.573631	33940000	35660000	51,160,44	MCF7
chr1	35660000	36030000	ID_0.01_77	-0.674449	35660000	36030000	31120180	MCF7
chr1	36030000	36555000	ID_0.01_78	-0.659568	36030000	36555000	51,160,44	MCF7
chr1	36555000	36930000	ID_0.01_79	-0.680162	36555000	36930000	31120180	MCF7
chr1	36930000	37900000	ID_0.01_80	-0.330154	36930000	37900000	51,160,44	MCF7
chr1	37900000	38155000	ID_0.01_81	-0.733646	37900000	38155000	31120180	MCF7
chr1	38155000	39565000	ID_0.01_82	-0.717979	38155000	39565000	51,160,44	MCF7
chr1	39565000	40505000	ID_0.01_83	-0.6807	39565000	40505000	31120180	MCF7
chr1	40505000	40610000	ID_0.01_84	-0.588177	40505000	40610000	51,160,44	MCF7
chr1	40610000	40915000	ID_0.01_85	0.0055672	40610000	40915000	31120180	MCF7
chr1	40915000	41000000	ID_0.01_86	-0.173428	40915000	41000000	51,160,44	MCF7
chr1	41000000	41415000	ID_0.01_87	-0.0257616	41000000	41415000	31120180	MCF7
chr1	41415000	41890000	ID_0.01_88	-0.383822	41415000	41890000	51,160,44	MCF7
chr1	41890000	42045000	ID_0.01_89	-0.501809	41890000	42045000	31120180	MCF7
chr1	42045000	42640000	ID_0.01_90	-0.376095	42045000	42640000	51,160,44	MCF7
chr1	42640000	42800000	ID_0.01_91	-0.509358	42640000	42800000	31120180	MCF7
chr1	42800000	43380000	ID_0.01_92	-0.550564	42800000	43380000	51,160,44	MCF7
chr1	43380000	43690000	ID_0.01_93	-0.500734	43380000	43690000	31120180	MCF7
chr1	43690000	44230000	ID_0.01_94	-0.313425	43690000	44230000	51,160,44	MCF7
chr1	44230000	44400000	ID_0.01_95	-0.350972	44230000	44400000	31120180	MCF7
chr1	44400000	44680000	ID_0.01_96	-0.542144	44400000	44680000	51,160,44	MCF7
chr1	44680000	45285000	ID_0.01_97	-0.534206	44680000	45285000	31120180	MCF7
chr1	45285000	45480000	ID_0.01_98	-0.254499	45285000	45480000	51,160,44	MCF7
chr1	45480000	45770000	ID_0.01_99	-0.832597	45480000	45770000	31120180	MCF7
chr1	45770000	46050000	ID_0.01_100	-0.749962	45770000	46050000	51,160,44	MCF7
chr1	46050000	46500000	ID_0.01_101	-0.541694	46050000	46500000	31120180	MCF7
chr1	46500000	46710000	ID_0.01_102	-0.339424	46500000	46710000	51,160,44	MCF7
chr1	46710000	46870000	ID_0.01_103	-0.427685	46710000	46870000	31120180	MCF7
chr1	46870000	47645000	ID_0.01_104	-0.0765532	46870000	47645000	51,160,44	MCF7
chr1	47645000	47780000	ID_0.01_105	-0.653516	47645000	47780000	31120180	MCF7
chr1	47780000	51070000	ID_0.01_106	-0.362849	47780000	51070000	51,160,44	MCF7
chr1	51070000	51240000	ID_0.01_107	-0.483242	51070000	51240000	31120180	MCF7
chr1	51240000	51655000	ID_0.01_108	-0.491238	51240000	51655000	51,160,44	MCF7
chr1	51655000	52345000	ID_0.01_109	-0.54318	51655000	52345000	31120180	MCF7
chr1	52345000	52520000	ID_0.01_110	-0.358466	52345000	52520000	51,160,44	MCF7
chr1	52520000	53160000	ID_0.01_111	-0.363341	52520000	53160000	31120180	MCF7
chr1	53160000	54955000	ID_0.01_112	-0.728111	53160000	54955000	51,160,44	MCF7
chr1	54955000	55745000	ID_0.01_113	-0.859613	54955000	55745000	31120180	MCF7
chr1	55745000	56165000	ID_0.01_114	-0.73646	55745000	56165000	51,160,44	MCF7
chr1	56165000	57045000	ID_0.01_115	-0.401776	56165000	57045000	31120180	MCF7
chr1	57045000	58975000	ID_0.01_116	-1.07358	57045000	58975000	51,160,44	MCF7
chr1	58975000	59250000	ID_0.01_117	-0.501495	58975000	59250000	31120180	MCF7
chr1	59250000	63215000	ID_0.01_118	-0.928402	59250000	63215000	51,160,44	MCF7
chr1	63215000	64085000	ID_0.01_119	-0.533842	63215000	64085000	31120180	MCF7
chr1	64085000	65890000	ID_0.01_120	-0.505629	64085000	65890000	51,160,44	MCF7
chr1	65890000	66910000	ID_0.01_121	-0.708526	65890000	66910000	31120180	MCF7
chr1	66910000	70820000	ID_0.01_122	-0.71266	66910000	70820000	51,160,44	MCF7
chr1	70820000	71550000	ID_0.01_123	-0.209036	70820000	71550000	31120180	MCF7
chr1	71550000	77610000	ID_0.01_124	-1.0176	71550000	77610000	51,160,44	MCF7
chr1	77610000	78150000	ID_0.01_125	-1.01749	77610000	78150000	31120180	MCF7
chr1	78150000	78445000	ID_0.01_126	-0.541574	78150000	78445000	51,160,44	MCF7
chr1	78445000	84900000	ID_0.01_127	-0.481601	78445000	84900000	31120180	MCF7
chr1	84900000	86820000	ID_0.01_128	-0.766762	84900000	86820000	51,160,44	MCF7
chr1	86820000	87380000	ID_0.01_129	-0.602478	86820000	87380000	31120180	MCF7
chr1	87380000	87795000	ID_0.01_130	-0.207179	87380000	87795000	51,160,44	MCF7
chr1	87795000	91750000	ID_0.01_131	-0.883778	87795000	91750000	31120180	MCF7
chr1	91750000	92765000	ID_0.01_132	-0.704307	91750000	92765000	51,160,44	MCF7
chr1	92765000	93425000	ID_0.01_133	-0.889561	92765000	93425000	31120180	MCF7
chr1	93425000	93645000	ID_0.01_134	-0.106407	93425000	93645000	51,160,44	MCF7
chr1	93645000	93915000	ID_0.01_135	-0.247277	93645000	93915000	31120180	MCF7
chr1	93915000	94095000	ID_0.01_136	-0.660187	93915000	94095000	51,160,44	MCF7
chr1	94095000	94315000	ID_0.01_137	-0.609388	94095000	94315000	31120180	MCF7
chr1	94315000	94800000	ID_0.01_138	-0.721952	94315000	94800000	51,160,44	MCF7
chr1	94800000	95070000	ID_0.01_139	-0.770798	94800000	95070000	31120180	MCF7
chr1	95070000	95510000	ID_0.01_140	-0.215631	95070000	95510000	51,160,44	MCF7
chr1	95510000	97185000	ID_0.01_141	-0.711151	95510000	97185000	31120180	MCF7
chr1	97185000	97610000	ID_0.01_142	-0.525254	97185000	97610000	51,160,44	MCF7
chr1	97610000	100500000	ID_0.01_143	-0.620264	97610000	100500000	31120180	MCF7
chr1	100500000	107070000	ID_0.01_144	-0.456231	100500000	107070000	51,160,44	MCF7
chr1	107070000	107520000	ID_0.01_145	-0.156254	107070000	107520000	31120180	MCF7
chr1	107520000	107685000	ID_0.01_146	-0.144504	107520000	107685000	51,160,44	MCF7
chr1	107685000	107930000	ID_0.01_147	-0.218106	107685000	107930000	31120180	MCF7
chr1	107930000	108325000	ID_0.01_148	-0.579309	107930000	108325000	51,160,44	MCF7
chr1	108325000	108505000	ID_0.01_149	-0.798996	108325000	108505000	31120180	MCF7
chr1	108505000	109105000	ID_0.01_150	0.0111608	108505000	109105000	51,160,44	MCF7
chr1	109105000	109190000	ID_0.01_151	-0.147269	109105000	109190000	31120180	MCF7
chr1	109190000	109290000	ID_0.01_152	-0.143192	109190000	109290000	51,160,44	MCF7
chr1	109290000	109655000	ID_0.01_153	-0.0961554	109290000	109655000	31120180	MCF7
chr1	109655000	109820000	ID_0.01_154	-0.273793	109655000	109820000	51,160,44	MCF7
chr1	109820000	109940000	ID_0.01_155	-0.100979	109820000	109940000	31120180	MCF7
chr1	109940000	110525000	ID_0.01_156	-0.391863	109940000	110525000	51,160,44	MCF7
chr1	110525000	110750000	ID_0.01_157	-0.537264	110525000	110750000	31120180	MCF7
chr1	110750000	110880000	ID_0.01_158	-0.584703	110750000	110880000	51,160,44	MCF7
chr1	110880000	111160000	ID_0.01_159	-0.384479	110880000	111160000	31120180	MCF7
chr1	111160000	111880000	ID_0.01_160	-0.674425	111160000	111880000	51,160,44	MCF7
chr1	111880000	112025000	ID_0.01_161	-0.306792	111880000	112025000	31120180	MCF7
chr1	112025000	112200000	ID_0.01_162	-0.35	112025000	112200000	51,160,44	MCF7
chr1	112200000	112365000	ID_0.01_163	-0.306837	112200000	112365000	31120180	MCF7
chr1	112365000	112575000	ID_0.01_164	-0.571859	112365000	112575000	51,160,44	MCF7
chr1	112575000	113010000	ID_0.01_165	-0.542188	112575000	113010000	31120180	MCF7
chr1	113010000	113255000	ID_0.01_166	-0.216847	113010000	113255000	51,160,44	MCF7
chr1	113255000	113680000	ID_0.01_167	-0.82436	113255000	113680000	31120180	MCF7
chr1	113680000	113930000	ID_0.01_168	-0.450256	113680000	113930000	51,160,44	MCF7
chr1	113930000	114225000	ID_0.01_169	-0.389184	113930000	114225000	31120180	MCF7
chr1	114225000	114520000	ID_0.01_170	-0.299749	114225000	114520000	51,160,44	MCF7
chr1	114520000	115125000	ID_0.01_171	-0.573691	114520000	115125000	31120180	MCF7
chr1	115125000	115300000	ID_0.01_172	-0.214933	115125000	115300000	51,160,44	MCF7
chr1	115300000	115685000	ID_0.01_173	-0.161653	115300000	115685000	31120180	MCF7
chr1	115685000	116015000	ID_0.01_174	-0.595417	115685000	116015000	51,160,44	MCF7
chr1	116015000	116520000	ID_0.01_175	-0.424863	116015000	116520000	31120180	MCF7
chr1	116520000	116685000	ID_0.01_176	-0.275017	116520000	116685000	51,160,44	MCF7
chr1	116685000	117115000	ID_0.01_177	-0.387204	116685000	117115000	31120180	MCF7
chr1	117115000	117600000	ID_0.01_178	-0.501369	117115000	117600000	51,160,44	MCF7
chr1	117600000	118300000	ID_0.01_179	-0.666436	117600000	118300000	31120180	MCF7
chr1	118300000	118700000	ID_0.01_180	-0.209603	118300000	118700000	51,160,44	MCF7
chr1	118700000	119260000	ID_0.01_181	-0.466839	118700000	119260000	31120180	MCF7
chr1	119260000	120255000	ID_0.01_182	-0.331547	119260000	120255000	51,160,44	MCF7
chr1	120255000	121140000	ID_0.01_183	-0.196707	120255000	121140000	31120180	MCF7
chr1	121140000	145125000	ID_0.01_184	-0.875179	121140000	145125000	51,160,44	MCF7
chr1	145125000	145615000	ID_0.01_185	-0.860303	145125000	145615000	31120180	MCF7
chr1	145615000	146470000	ID_0.01_186	-0.20198	145615000	146470000	51,160,44	MCF7
chr1	146470000	146645000	ID_0.01_187	-0.214873	146470000	146645000	31120180	MCF7
chr1	146645000	146715000	ID_0.01_188	-0.515748	146645000	146715000	51,160,44	MCF7
chr1	146715000	149320000	ID_0.01_189	-0.51161	146715000	149320000	31120180	MCF7
chr1	149320000	149795000	ID_0.01_190	-1.07255	149320000	149795000	51,160,44	MCF7
chr1	149795000	150040000	ID_0.01_191	-1.14556	149795000	150040000	31120180	MCF7
chr1	150040000	150335000	ID_0.01_192	-0.438857	150040000	150335000	51,160,44	MCF7
chr1	150335000	150785000	ID_0.01_193	0.0772508	150335000	150785000	31120180	MCF7
chr1	150785000	150900000	ID_0.01_194	0.0532152	150785000	150900000	51,160,44	MCF7
chr1	150900000	151135000	ID_0.01_195	-0.252387	150900000	151135000	31120180	MCF7
chr1	151135000	151255000	ID_0.01_196	-0.129209	151135000	151255000	51,160,44	MCF7
chr1	151255000	151510000	ID_0.01_197	-0.296672	151255000	151510000	31120180	MCF7
chr1	151510000	151810000	ID_0.01_198	-0.162295	151510000	151810000	51,160,44	MCF7
chr1	151810000	152025000	ID_0.01_199	-0.347882	151810000	152025000	31120180	MCF7
chr1	152025000	152160000	ID_0.01_200	-0.553084	152025000	152160000	51,160,44	MCF7
chr1	152160000	152840000	ID_0.01_201	-0.509433	152160000	152840000	31120180	MCF7
chr1	152840000	153325000	ID_0.01_202	-0.458392	152840000	153325000	51,160,44	MCF7
chr1	153325000	153645000	ID_0.01_203	-0.499179	153325000	153645000	31120180	MCF7
chr1	153645000	153965000	ID_0.01_204	-0.507502	153645000	153965000	51,160,44	MCF7
chr1	153965000	154155000	ID_0.01_205	-0.639239	153965000	154155000	31120180	MCF7
chr1	154155000	154245000	ID_0.01_206	-0.289057	154155000	154245000	51,160,44	MCF7
chr1	154245000	154300000	ID_0.01_207	-0.237709	154245000	154300000	31120180	MCF7
chr1	154300000	154530000	ID_0.01_208	0.122605	154300000	154530000	51,160,44	MCF7
chr1	154530000	154910000	ID_0.01_209	-0.506785	154530000	154910000	31120180	MCF7
chr1	154910000	155145000	ID_0.01_210	-0.241261	154910000	155145000	51,160,44	MCF7
chr1	155145000	155295000	ID_0.01_211	-0.212657	155145000	155295000	31120180	MCF7
chr1	155295000	156055000	ID_0.01_212	-0.387152	155295000	156055000	51,160,44	MCF7
chr1	156055000	156195000	ID_0.01_213	-0.203852	156055000	156195000	31120180	MCF7
chr1	156195000	156415000	ID_0.01_214	0.193574	156195000	156415000	51,160,44	MCF7
chr1	156415000	156695000	ID_0.01_215	-0.340386	156415000	156695000	31120180	MCF7
chr1	156695000	156860000	ID_0.01_216	-0.20766	156695000	156860000	51,160,44	MCF7
chr1	156860000	156900000	ID_0.01_217	0.06582	156860000	156900000	31120180	MCF7
chr1	156900000	157165000	ID_0.01_218	0.112817	156900000	157165000	51,160,44	MCF7
chr1	157165000	157340000	ID_0.01_219	-0.604344	157165000	157340000	31120180	MCF7
chr1	157340000	157460000	ID_0.01_220	-0.424716	157340000	157460000	51,160,44	MCF7
chr1	157460000	157930000	ID_0.01_221	-0.586082	157460000	157930000	31120180	MCF7
chr1	157930000	158095000	ID_0.01_222	-0.660747	157930000	158095000	51,160,44	MCF7
chr1	158095000	159865000	ID_0.01_223	-0.917836	158095000	159865000	31120180	MCF7
chr1	159865000	160070000	ID_0.01_224	-0.459464	159865000	160070000	51,160,44	MCF7
chr1	160070000	160580000	ID_0.01_225	-0.554959	160070000	160580000	31120180	MCF7
chr1	160580000	160800000	ID_0.01_226	-0.315792	160580000	160800000	51,160,44	MCF7
chr1	160800000	160960000	ID_0.01_227	-0.255289	160800000	160960000	31120180	MCF7
chr1	160960000	161195000	ID_0.01_228	-0.331944	160960000	161195000	51,160,44	MCF7
chr1	161195000	161437500	ID_0.01_229	-0.219075	161195000	161437500	31120180	MCF7
chr1	161437500	162035000	ID_0.01_230	-0.736538	161437500	162035000	51,160,44	MCF7
chr1	162035000	162255000	ID_0.01_231	-0.756078	162035000	162255000	31120180	MCF7
chr1	162255000	162360000	ID_0.01_232	-0.416299	162255000	162360000	51,160,44	MCF7
chr1	162360000	163290000	ID_0.01_233	-0.343537	162360000	163290000	31120180	MCF7
chr1	163290000	163495000	ID_0.01_234	-0.78126	163290000	163495000	51,160,44	MCF7
chr1	163495000	165565000	ID_0.01_235	-0.634904	163495000	165565000	31120180	MCF7
chr1	165565000	165665000	ID_0.01_236	-0.926516	165565000	165665000	51,160,44	MCF7
chr1	165665000	166810000	ID_0.01_237	-0.418869	165665000	166810000	31120180	MCF7
chr1	166810000	167190000	ID_0.01_238	-0.653981	166810000	167190000	51,160,44	MCF7
chr1	167190000	167685000	ID_0.01_239	-0.646877	167190000	167685000	31120180	MCF7
chr1	167685000	167905000	ID_0.01_240	-0.651009	167685000	167905000	51,160,44	MCF7
chr1	167905000	168055000	ID_0.01_241	-0.33017	167905000	168055000	31120180	MCF7
chr1	168055000	168405000	ID_0.01_242	-0.307171	168055000	168405000	51,160,44	MCF7
chr1	168405000	168880000	ID_0.01_243	-0.394246	168405000	168880000	31120180	MCF7
chr1	168880000	168935000	ID_0.01_244	-0.2232	168880000	168935000	51,160,44	MCF7
chr1	168935000	169520000	ID_0.01_245	-0.153821	168935000	169520000	31120180	MCF7
chr1	169520000	169860000	ID_0.01_246	-0.648004	169520000	169860000	51,160,44	MCF7
chr1	169860000	170290000	ID_0.01_247	-0.634728	169860000	170290000	31120180	MCF7
chr1	170290000	170500000	ID_0.01_248	-0.124479	170290000	170500000	51,160,44	MCF7
chr1	170500000	171280000	ID_0.01_249	-0.51309	170500000	171280000	31120180	MCF7
chr1	171280000	171455000	ID_0.01_250	-0.401185	171280000	171455000	51,160,44	MCF7
chr1	171455000	172415000	ID_0.01_251	-0.442606	171455000	172415000	31120180	MCF7
chr1	172415000	173795000	ID_0.01_252	-0.653304	172415000	173795000	51,160,44	MCF7
chr1	173795000	174970000	ID_0.01_253	-0.596346	173795000	174970000	31120180	MCF7
chr1	174970000	175120000	ID_0.01_254	-0.886895	174970000	175120000	51,160,44	MCF7
chr1	175120000	175285000	ID_0.01_255	-0.771963	175120000	175285000	31120180	MCF7
chr1	175285000	175450000	ID_0.01_256	-0.52065	175285000	175450000	51,160,44	MCF7
chr1	175450000	176175000	ID_0.01_257	-0.370248	175450000	176175000	31120180	MCF7
chr1	176175000	176525000	ID_0.01_258	-0.541201	176175000	176525000	51,160,44	MCF7
chr1	176525000	176865000	ID_0.01_259	-0.615761	176525000	176865000	31120180	MCF7
chr1	176865000	177555000	ID_0.01_260	-0.841614	176865000	177555000	51,160,44	MCF7
chr1	177555000	177915000	ID_0.01_261	-0.249046	177555000	177915000	31120180	MCF7
chr1	177915000	178510000	ID_0.01_262	-0.844949	177915000	178510000	51,160,44	MCF7
chr1	178510000	178995000	ID_0.01_263	-0.889073	178510000	178995000	31120180	MCF7
chr1	178995000	179200000	ID_0.01_264	-0.553527	178995000	179200000	51,160,44	MCF7
chr1	179200000	179335000	ID_0.01_265	-0.289894	179200000	179335000	31120180	MCF7
chr1	179335000	179560000	ID_0.01_266	-0.594631	179335000	179560000	51,160,44	MCF7
chr1	179560000	179780000	ID_0.01_267	-0.456196	179560000	179780000	31120180	MCF7
chr1	179780000	179925000	ID_0.01_268	-0.411791	179780000	179925000	51,160,44	MCF7
chr1	179925000	180605000	ID_0.01_269	-0.0185784	179925000	180605000	31120180	MCF7
chr1	180605000	181395000	ID_0.01_270	-0.489823	180605000	181395000	51,160,44	MCF7
chr1	181395000	181665000	ID_0.01_271	-0.711924	181395000	181665000	31120180	MCF7
chr1	181665000	182055000	ID_0.01_272	-0.449426	181665000	182055000	51,160,44	MCF7
chr1	182055000	182110000	ID_0.01_273	-0.54099	182055000	182110000	31120180	MCF7
chr1	182110000	182370000	ID_0.01_274	-0.109096	182110000	182370000	51,160,44	MCF7
chr1	182370000	182570000	ID_0.01_275	-0.785243	182370000	182570000	31120180	MCF7
chr1	182570000	182755000	ID_0.01_276	-0.834159	182570000	182755000	51,160,44	MCF7
chr1	182755000	182995000	ID_0.01_277	-0.612103	182755000	182995000	31120180	MCF7
chr1	182995000	183250000	ID_0.01_278	-0.167528	182995000	183250000	51,160,44	MCF7
chr1	183250000	183605000	ID_0.01_279	-0.396707	183250000	183605000	31120180	MCF7
chr1	183605000	183885000	ID_0.01_280	-0.742733	183605000	183885000	51,160,44	MCF7
chr1	183885000	184045000	ID_0.01_281	-0.552087	183885000	184045000	31120180	MCF7
chr1	184045000	184775000	ID_0.01_282	-0.640933	184045000	184775000	51,160,44	MCF7
chr1	184775000	184955000	ID_0.01_283	-0.623819	184775000	184955000	31120180	MCF7
chr1	184955000	186180000	ID_0.01_284	-0.644206	184955000	186180000	51,160,44	MCF7
chr1	186180000	186345000	ID_0.01_285	-0.505518	186180000	186345000	31120180	MCF7
chr1	186345000	186960000	ID_0.01_286	-0.456963	186345000	186960000	51,160,44	MCF7
chr1	186960000	188745000	ID_0.01_287	-0.690412	186960000	188745000	31120180	MCF7
chr1	188745000	190415000	ID_0.01_288	-0.58795	188745000	190415000	51,160,44	MCF7
chr1	190415000	191500000	ID_0.01_289	-0.613146	190415000	191500000	31120180	MCF7
chr1	191500000	193030000	ID_0.01_290	-0.384382	191500000	193030000	51,160,44	MCF7
chr1	193030000	193095000	ID_0.01_291	-0.489814	193030000	193095000	31120180	MCF7
chr1	193095000	193690000	ID_0.01_292	-0.463103	193095000	193690000	51,160,44	MCF7
chr1	193690000	196120000	ID_0.01_293	-0.368318	193690000	196120000	31120180	MCF7
chr1	196120000	197325000	ID_0.01_294	-0.633893	196120000	197325000	51,160,44	MCF7
chr1	197325000	198130000	ID_0.01_295	-0.297283	197325000	198130000	31120180	MCF7
chr1	198130000	199525000	ID_0.01_296	-0.626505	198130000	199525000	51,160,44	MCF7
chr1	199525000	199655000	ID_0.01_297	-0.43665	199525000	199655000	31120180	MCF7
chr1	199655000	200480000	ID_0.01_298	-0.569237	199655000	200480000	51,160,44	MCF7
chr1	200480000	201090000	ID_0.01_299	-0.644155	200480000	201090000	31120180	MCF7
chr1	201090000	201530000	ID_0.01_300	-0.299974	201090000	201530000	51,160,44	MCF7
chr1	201530000	201675000	ID_0.01_301	-0.479949	201530000	201675000	31120180	MCF7
chr1	201675000	201980000	ID_0.01_302	-0.629459	201675000	201980000	51,160,44	MCF7
chr1	201980000	202105000	ID_0.01_303	-0.700046	201980000	202105000	31120180	MCF7
chr1	202105000	202310000	ID_0.01_304	-0.574931	202105000	202310000	51,160,44	MCF7
chr1	202310000	202435000	ID_0.01_305	-0.638269	202310000	202435000	31120180	MCF7
chr1	202435000	202690000	ID_0.01_306	-0.265105	202435000	202690000	51,160,44	MCF7
chr1	202690000	202830000	ID_0.01_307	-0.341946	202690000	202830000	31120180	MCF7
chr1	202830000	203235000	ID_0.01_308	-0.296195	202830000	203235000	51,160,44	MCF7
chr1	203235000	203310000	ID_0.01_309	-0.571694	203235000	203310000	31120180	MCF7
chr1	203310000	203460000	ID_0.01_310	-0.546317	203310000	203460000	51,160,44	MCF7
chr1	203460000	203830000	ID_0.01_311	-0.520799	203460000	203830000	31120180	MCF7
chr1	203830000	204100000	ID_0.01_312	-0.821938	203830000	204100000	51,160,44	MCF7
chr1	204100000	204180000	ID_0.01_313	-0.648597	204100000	204180000	31120180	MCF7
chr1	204180000	204475000	ID_0.01_314	-0.258654	204180000	204475000	51,160,44	MCF7
chr1	204475000	204775000	ID_0.01_315	-0.634515	204475000	204775000	31120180	MCF7
chr1	204775000	205720000	ID_0.01_316	-0.501443	204775000	205720000	51,160,44	MCF7
chr1	205720000	206785000	ID_0.01_317	-0.156743	205720000	206785000	31120180	MCF7
chr1	206785000	206900000	ID_0.01_318	-0.375743	206785000	206900000	51,160,44	MCF7
chr1	206900000	207085000	ID_0.01_319	-0.452393	206900000	207085000	31120180	MCF7
chr1	207085000	207255000	ID_0.01_320	-0.529636	207085000	207255000	51,160,44	MCF7
chr1	207255000	207580000	ID_0.01_321	-0.786463	207255000	207580000	31120180	MCF7
chr1	207580000	207925000	ID_0.01_322	-0.472883	207580000	207925000	51,160,44	MCF7
chr1	207925000	208265000	ID_0.01_323	-0.31357	207925000	208265000	31120180	MCF7
chr1	208265000	208420000	ID_0.01_324	-0.258827	208265000	208420000	51,160,44	MCF7
chr1	208420000	208820000	ID_0.01_325	-0.71782	208420000	208820000	31120180	MCF7
chr1	208820000	209360000	ID_0.01_326	-0.582697	208820000	209360000	51,160,44	MCF7
chr1	209360000	209920000	ID_0.01_327	-0.541161	209360000	209920000	31120180	MCF7
chr1	209920000	210165000	ID_0.01_328	-0.464002	209920000	210165000	51,160,44	MCF7
chr1	210165000	210575000	ID_0.01_329	-0.417676	210165000	210575000	31120180	MCF7
chr1	210575000	211310000	ID_0.01_330	-0.548216	210575000	211310000	51,160,44	MCF7
chr1	211310000	211435000	ID_0.01_331	-0.840992	211310000	211435000	31120180	MCF7
chr1	211435000	211690000	ID_0.01_332	-0.689997	211435000	211690000	51,160,44	MCF7
chr1	211690000	212460000	ID_0.01_333	-0.443629	211690000	212460000	31120180	MCF7
chr1	212460000	212780000	ID_0.01_334	-0.619478	212460000	212780000	51,160,44	MCF7
chr1	212780000	212965000	ID_0.01_335	-0.356675	212780000	212965000	31120180	MCF7
chr1	212965000	213300000	ID_0.01_336	-0.491594	212965000	213300000	51,160,44	MCF7
chr1	213300000	215700000	ID_0.01_337	-0.374381	213300000	215700000	31120180	MCF7
chr1	215700000	215995000	ID_0.01_338	-0.667304	215700000	215995000	51,160,44	MCF7
chr1	215995000	216160000	ID_0.01_339	-0.251873	215995000	216160000	31120180	MCF7
chr1	216160000	216775000	ID_0.01_340	-0.33778	216160000	216775000	51,160,44	MCF7
chr1	216775000	217510000	ID_0.01_341	-0.380287	216775000	217510000	31120180	MCF7
chr1	217510000	217805000	ID_0.01_342	-0.535217	217510000	217805000	51,160,44	MCF7
chr1	217805000	217920000	ID_0.01_343	-0.308717	217805000	217920000	31120180	MCF7
chr1	217920000	218345000	ID_0.01_344	-0.497588	217920000	218345000	51,160,44	MCF7
chr1	218345000	218505000	ID_0.01_345	-0.623986	218345000	218505000	31120180	MCF7
chr1	218505000	218725000	ID_0.01_346	-0.655186	218505000	218725000	51,160,44	MCF7
chr1	218725000	219385000	ID_0.01_347	-0.474422	218725000	219385000	31120180	MCF7
chr1	219385000	219770000	ID_0.01_348	-0.339567	219385000	219770000	51,160,44	MCF7
chr1	219770000	220220000	ID_0.01_349	-0.578227	219770000	220220000	31120180	MCF7
chr1	220220000	220980000	ID_0.01_350	-0.150605	220220000	220980000	51,160,44	MCF7
chr1	220980000	222885000	ID_0.01_351	-0.744416	220980000	222885000	31120180	MCF7
chr1	222885000	223255000	ID_0.01_352	-0.42608	222885000	223255000	51,160,44	MCF7
chr1	223255000	224520000	ID_0.01_353	-0.800564	223255000	224520000	31120180	MCF7
chr1	224520000	224835000	ID_0.01_354	-0.475053	224520000	224835000	51,160,44	MCF7
chr1	224835000	225170000	ID_0.01_355	-0.470362	224835000	225170000	31120180	MCF7
chr1	225170000	225840000	ID_0.01_356	-0.083967	225170000	225840000	51,160,44	MCF7
chr1	225840000	225960000	ID_0.01_357	-0.239912	225840000	225960000	31120180	MCF7
chr1	225960000	226250000	ID_0.01_358	-0.742495	225960000	226250000	51,160,44	MCF7
chr1	226250000	227015000	ID_0.01_359	-0.54425	226250000	227015000	31120180	MCF7
chr1	227015000	227630000	ID_0.01_360	-0.465315	227015000	227630000	51,160,44	MCF7
chr1	227630000	227920000	ID_0.01_361	-0.715468	227630000	227920000	31120180	MCF7
chr1	227920000	228135000	ID_0.01_362	-0.768738	227920000	228135000	51,160,44	MCF7
chr1	228135000	228645000	ID_0.01_363	-0.720903	228135000	228645000	31120180	MCF7
chr1	228645000	229395000	ID_0.01_364	-0.180467	228645000	229395000	51,160,44	MCF7
chr1	229395000	229795000	ID_0.01_365	-0.863777	229395000	229795000	31120180	MCF7
chr1	229795000	230205000	ID_0.01_366	-0.648076	229795000	230205000	51,160,44	MCF7
chr1	230205000	230915000	ID_0.01_367	-0.418686	230205000	230915000	31120180	MCF7
chr1	230915000	231055000	ID_0.01_368	-0.393001	230915000	231055000	51,160,44	MCF7
chr1	231055000	231345000	ID_0.01_369	-0.358872	231055000	231345000	31120180	MCF7
chr1	231345000	231495000	ID_0.01_370	-0.607992	231345000	231495000	51,160,44	MCF7
chr1	231495000	232765000	ID_0.01_371	-0.45117	231495000	232765000	31120180	MCF7
chr1	232765000	233085000	ID_0.01_372	-1.05758	232765000	233085000	51,160,44	MCF7
chr1	233085000	234205000	ID_0.01_373	-0.439488	233085000	234205000	31120180	MCF7
chr1	234205000	234450000	ID_0.01_374	-0.778494	234205000	234450000	51,160,44	MCF7
chr1	234450000	234615000	ID_0.01_375	-0.602946	234450000	234615000	31120180	MCF7
chr1	234615000	234745000	ID_0.01_376	-0.680723	234615000	234745000	51,160,44	MCF7
chr1	234745000	234860000	ID_0.01_377	-0.776186	234745000	234860000	31120180	MCF7
chr1	234860000	235670000	ID_0.01_378	-0.499775	234860000	235670000	51,160,44	MCF7
chr1	235670000	236260000	ID_0.01_379	-0.780256	235670000	236260000	31120180	MCF7
chr1	236260000	236770000	ID_0.01_380	-0.770034	236260000	236770000	51,160,44	MCF7
chr1	236770000	239570000	ID_0.01_381	-0.919678	236770000	239570000	31120180	MCF7
chr1	239570000	241800000	ID_0.01_382	-0.879406	239570000	241800000	51,160,44	MCF7
chr1	241800000	242620000	ID_0.01_383	-0.609216	241800000	242620000	31120180	MCF7
chr1	242620000	244615000	ID_0.01_384	-0.589253	242620000	244615000	51,160,44	MCF7
chr1	244615000	245000000	ID_0.01_385	-0.727657	244615000	245000000	31120180	MCF7
chr1	245000000	245320000	ID_0.01_386	-0.686637	245000000	245320000	51,160,44	MCF7
chr1	245320000	245650000	ID_0.01_387	-0.814022	245320000	245650000	31120180	MCF7
chr1	245650000	246855000	ID_0.01_388	-0.304217	245650000	246855000	51,160,44	MCF7
chr1	246855000	247095000	ID_0.01_389	-0.41447	246855000	247095000	31120180	MCF7
chr1	247095000	247280000	ID_0.01_390	-0.347435	247095000	247280000	51,160,44	MCF7
chr1	247280000	247335000	ID_0.01_391	-0.450917	247280000	247335000	31120180	MCF7
chr1	247335000	247495000	ID_0.01_392	-0.149618	247335000	247495000	51,160,44	MCF7
chr2	530000	675000	ID_0.01_393	-0.626228	530000	675000	31120180	MCF7
chr2	675000	3380000	ID_0.01_394	-0.97685	675000	3380000	51,160,44	MCF7
chr2	3380000	4395000	ID_0.01_395	-0.348366	3380000	4395000	31120180	MCF7
chr2	4395000	8825000	ID_0.01_396	-0.652599	4395000	8825000	51,160,44	MCF7
chr2	8825000	8905000	ID_0.01_397	-1.41441	8825000	8905000	31120180	MCF7
chr2	8905000	9280000	ID_0.01_398	-0.503648	8905000	9280000	51,160,44	MCF7
chr2	9280000	9565000	ID_0.01_399	-0.902176	9280000	9565000	31120180	MCF7
chr2	9565000	10265000	ID_0.01_400	-0.111028	9565000	10265000	51,160,44	MCF7
chr2	10265000	10675000	ID_0.01_401	-0.792504	10265000	10675000	31120180	MCF7
chr2	10675000	10830000	ID_0.01_402	0.285377	10675000	10830000	51,160,44	MCF7
chr2	10830000	11270000	ID_0.01_403	-0.572717	10830000	11270000	31120180	MCF7
chr2	11270000	11825000	ID_0.01_404	-0.95603	11270000	11825000	51,160,44	MCF7
chr2	11825000	14775000	ID_0.01_405	-0.496927	11825000	14775000	31120180	MCF7
chr2	14775000	15730000	ID_0.01_406	-1.09109	14775000	15730000	51,160,44	MCF7
chr2	15730000	16080000	ID_0.01_407	-0.946715	15730000	16080000	31120180	MCF7
chr2	16080000	16335000	ID_0.01_408	-0.532781	16080000	16335000	51,160,44	MCF7
chr2	16335000	16795000	ID_0.01_409	-1.53123	16335000	16795000	31120180	MCF7
chr2	16795000	16950000	ID_0.01_410	-0.986352	16795000	16950000	51,160,44	MCF7
chr2	16950000	18560000	ID_0.01_411	-0.875517	16950000	18560000	31120180	MCF7
chr2	18560000	19065000	ID_0.01_412	-0.801172	18560000	19065000	51,160,44	MCF7
chr2	19065000	19565000	ID_0.01_413	-0.611509	19065000	19565000	31120180	MCF7
chr2	19565000	19875000	ID_0.01_414	-1.22897	19565000	19875000	51,160,44	MCF7
chr2	19875000	20060000	ID_0.01_415	-0.389823	19875000	20060000	31120180	MCF7
chr2	20060000	20645000	ID_0.01_416	-0.747203	20060000	20645000	51,160,44	MCF7
chr2	20645000	21380000	ID_0.01_417	-0.739906	20645000	21380000	31120180	MCF7
chr2	21380000	24150000	ID_0.01_418	-0.50757	21380000	24150000	51,160,44	MCF7
chr2	24150000	24300000	ID_0.01_419	-0.337231	24150000	24300000	31120180	MCF7
chr2	24300000	25195000	ID_0.01_420	-0.736498	24300000	25195000	51,160,44	MCF7
chr2	25195000	25565000	ID_0.01_421	-0.846791	25195000	25565000	31120180	MCF7
chr2	25565000	25895000	ID_0.01_422	-0.304553	25565000	25895000	51,160,44	MCF7
chr2	25895000	26970000	ID_0.01_423	-0.06818	25895000	26970000	31120180	MCF7
chr2	26970000	27310000	ID_0.01_424	-0.392969	26970000	27310000	51,160,44	MCF7
chr2	27310000	27435000	ID_0.01_425	-0.380246	27310000	27435000	31120180	MCF7
chr2	27435000	28115000	ID_0.01_426	0.0652422	27435000	28115000	51,160,44	MCF7
chr2	28115000	28615000	ID_0.01_427	-0.497745	28115000	28615000	31120180	MCF7
chr2	28615000	28790000	ID_0.01_428	-1.06729	28615000	28790000	51,160,44	MCF7
chr2	28790000	28975000	ID_0.01_429	-0.544373	28790000	28975000	31120180	MCF7
chr2	28975000	29180000	ID_0.01_430	-0.606828	28975000	29180000	51,160,44	MCF7
chr2	29180000	29420000	ID_0.01_431	-0.909521	29180000	29420000	31120180	MCF7
chr2	29420000	30145000	ID_0.01_432	-0.722088	29420000	30145000	51,160,44	MCF7
chr2	30145000	30935000	ID_0.01_433	-0.777903	30145000	30935000	31120180	MCF7
chr2	30935000	31360000	ID_0.01_434	-1.02121	30935000	31360000	51,160,44	MCF7
chr2	31360000	31555000	ID_0.01_435	-0.606151	31360000	31555000	31120180	MCF7
chr2	31555000	32235000	ID_0.01_436	-0.520268	31555000	32235000	51,160,44	MCF7
chr2	32235000	32390000	ID_0.01_437	-0.521227	32235000	32390000	31120180	MCF7
chr2	32390000	32585000	ID_0.01_438	-0.37678	32390000	32585000	51,160,44	MCF7
chr2	32585000	33000000	ID_0.01_439	-0.372778	32585000	33000000	31120180	MCF7
chr2	33000000	33825000	ID_0.01_440	-0.791732	33000000	33825000	51,160,44	MCF7
chr2	33825000	37195000	ID_0.01_441	-0.856047	33825000	37195000	31120180	MCF7
chr2	37195000	37385000	ID_0.01_442	-0.2257	37195000	37385000	51,160,44	MCF7
chr2	37385000	37900000	ID_0.01_443	-0.209683	37385000	37900000	31120180	MCF7
chr2	37900000	38105000	ID_0.01_444	-0.286403	37900000	38105000	51,160,44	MCF7
chr2	38105000	38830000	ID_0.01_445	-0.604502	38105000	38830000	31120180	MCF7
chr2	38830000	39285000	ID_0.01_446	-0.362657	38830000	39285000	51,160,44	MCF7
chr2	39285000	39455000	ID_0.01_447	-0.361945	39285000	39455000	31120180	MCF7
chr2	39455000	41180000	ID_0.01_448	-0.842641	39455000	41180000	51,160,44	MCF7
chr2	41180000	41640000	ID_0.01_449	-0.209516	41180000	41640000	31120180	MCF7
chr2	41640000	42320000	ID_0.01_450	-0.901475	41640000	42320000	51,160,44	MCF7
chr2	42320000	42425000	ID_0.01_451	-1.03977	42320000	42425000	31120180	MCF7
chr2	42425000	42720000	ID_0.01_452	-0.004335	42425000	42720000	51,160,44	MCF7
chr2	42720000	43040000	ID_0.01_453	-0.7826	42720000	43040000	31120180	MCF7
chr2	43040000	43455000	ID_0.01_454	-0.781301	43040000	43455000	51,160,44	MCF7
chr2	43455000	44220000	ID_0.01_455	-0.936239	43455000	44220000	31120180	MCF7
chr2	44220000	44465000	ID_0.01_456	-0.408978	44220000	44465000	51,160,44	MCF7
chr2	44465000	45205000	ID_0.01_457	-0.307484	44465000	45205000	31120180	MCF7
chr2	45205000	45475000	ID_0.01_458	-1.07033	45205000	45475000	51,160,44	MCF7
chr2	45475000	45725000	ID_0.01_459	-0.0078634	45475000	45725000	31120180	MCF7
chr2	45725000	45870000	ID_0.01_460	-0.474524	45725000	45870000	51,160,44	MCF7
chr2	45870000	46005000	ID_0.01_461	-0.69243	45870000	46005000	31120180	MCF7
chr2	46005000	46165000	ID_0.01_462	-0.318868	46005000	46165000	51,160,44	MCF7
chr2	46165000	46690000	ID_0.01_463	-0.861487	46165000	46690000	31120180	MCF7
chr2	46690000	47550000	ID_0.01_464	-0.686063	46690000	47550000	51,160,44	MCF7
chr2	47550000	48010000	ID_0.01_465	-0.896502	47550000	48010000	31120180	MCF7
chr2	48010000	48335000	ID_0.01_466	-0.792541	48010000	48335000	51,160,44	MCF7
chr2	48335000	48540000	ID_0.01_467	-1.11457	48335000	48540000	31120180	MCF7
chr2	48540000	48670000	ID_0.01_468	-0.568312	48540000	48670000	51,160,44	MCF7
chr2	48670000	48825000	ID_0.01_469	-0.650554	48670000	48825000	31120180	MCF7
chr2	48825000	49180000	ID_0.01_470	-0.874737	48825000	49180000	51,160,44	MCF7
chr2	49180000	52630000	ID_0.01_471	-0.76391	49180000	52630000	31120180	MCF7
chr2	52630000	55460000	ID_0.01_472	-0.625182	52630000	55460000	51,160,44	MCF7
chr2	55460000	55845000	ID_0.01_473	-0.657156	55460000	55845000	31120180	MCF7
chr2	55845000	56675000	ID_0.01_474	-0.6178	55845000	56675000	51,160,44	MCF7
chr2	56675000	58275000	ID_0.01_475	-0.365748	56675000	58275000	31120180	MCF7
chr2	58275000	58470000	ID_0.01_476	-0.513309	58275000	58470000	51,160,44	MCF7
chr2	58470000	61110000	ID_0.01_477	-0.518786	58470000	61110000	31120180	MCF7
chr2	61110000	61245000	ID_0.01_478	-0.156703	61110000	61245000	51,160,44	MCF7
chr2	61245000	61405000	ID_0.01_479	-0.740946	61245000	61405000	31120180	MCF7
chr2	61405000	61765000	ID_0.01_480	-0.314882	61405000	61765000	51,160,44	MCF7
chr2	61765000	62220000	ID_0.01_481	-0.411064	61765000	62220000	31120180	MCF7
chr2	62220000	62425000	ID_0.01_482	-0.422141	62220000	62425000	51,160,44	MCF7
chr2	62425000	62640000	ID_0.01_483	-0.639037	62425000	62640000	31120180	MCF7
chr2	62640000	63010000	ID_0.01_484	-1.07408	62640000	63010000	51,160,44	MCF7
chr2	63010000	63090000	ID_0.01_485	-0.963781	63010000	63090000	31120180	MCF7
chr2	63090000	63655000	ID_0.01_486	0.0594322	63090000	63655000	51,160,44	MCF7
chr2	63655000	64880000	ID_0.01_487	-0.330798	63655000	64880000	31120180	MCF7
chr2	64880000	65095000	ID_0.01_488	-0.724755	64880000	65095000	51,160,44	MCF7
chr2	65095000	65660000	ID_0.01_489	-1.09543	65095000	65660000	31120180	MCF7
chr2	65660000	65805000	ID_0.01_490	-0.516222	65660000	65805000	51,160,44	MCF7
chr2	65805000	68260000	ID_0.01_491	-0.92822	65805000	68260000	31120180	MCF7
chr2	68260000	69240000	ID_0.01_492	-0.882142	68260000	69240000	51,160,44	MCF7
chr2	69240000	69945000	ID_0.01_493	-0.665386	69240000	69945000	31120180	MCF7
chr2	69945000	70140000	ID_0.01_494	-0.767077	69945000	70140000	51,160,44	MCF7
chr2	70140000	70370000	ID_0.01_495	-0.762591	70140000	70370000	31120180	MCF7
chr2	70370000	70530000	ID_0.01_496	-0.807959	70370000	70530000	51,160,44	MCF7
chr2	70530000	70875000	ID_0.01_497	-1.06437	70530000	70875000	31120180	MCF7
chr2	70875000	71090000	ID_0.01_498	-0.688032	70875000	71090000	51,160,44	MCF7
chr2	71090000	71505000	ID_0.01_499	-0.456685	71090000	71505000	31120180	MCF7
chr2	71505000	72150000	ID_0.01_500	-0.269926	71505000	72150000	51,160,44	MCF7
chr2	72150000	72555000	ID_0.01_501	-0.484569	72150000	72555000	31120180	MCF7
chr2	72555000	73115000	ID_0.01_502	-0.33893	72555000	73115000	51,160,44	MCF7
chr2	73115000	73300000	ID_0.01_503	-0.784946	73115000	73300000	31120180	MCF7
chr2	73300000	73405000	ID_0.01_504	-0.283948	73300000	73405000	51,160,44	MCF7
chr2	73405000	73615000	ID_0.01_505	-0.196558	73405000	73615000	31120180	MCF7
chr2	73615000	74020000	ID_0.01_506	-0.0164944	73615000	74020000	51,160,44	MCF7
chr2	74020000	74210000	ID_0.01_507	-0.773121	74020000	74210000	31120180	MCF7
chr2	74210000	74375000	ID_0.01_508	-0.143328	74210000	74375000	51,160,44	MCF7
chr2	74375000	75470000	ID_0.01_509	-0.132996	74375000	75470000	31120180	MCF7
chr2	75470000	75690000	ID_0.01_510	-0.451281	75470000	75690000	51,160,44	MCF7
chr2	75690000	75945000	ID_0.01_511	-0.632559	75690000	75945000	31120180	MCF7
chr2	75945000	76840000	ID_0.01_512	-0.800472	75945000	76840000	51,160,44	MCF7
chr2	76840000	77180000	ID_0.01_513	-0.744213	76840000	77180000	31120180	MCF7
chr2	77180000	79450000	ID_0.01_514	-0.8406	77180000	79450000	51,160,44	MCF7
chr2	79450000	83415000	ID_0.01_515	-0.791572	79450000	83415000	31120180	MCF7
chr2	83415000	85295000	ID_0.01_516	-0.672543	83415000	85295000	51,160,44	MCF7
chr2	85295000	85525000	ID_0.01_517	-0.0867836	85295000	85525000	31120180	MCF7
chr2	85525000	85765000	ID_0.01_518	-0.708188	85525000	85765000	51,160,44	MCF7
chr2	85765000	86045000	ID_0.01_519	-0.49366	85765000	86045000	31120180	MCF7
chr2	86045000	86425000	ID_0.01_520	-0.762445	86045000	86425000	51,160,44	MCF7
chr2	86425000	86670000	ID_0.01_521	-0.493685	86425000	86670000	31120180	MCF7
chr2	86670000	86955000	ID_0.01_522	-0.271192	86670000	86955000	51,160,44	MCF7
chr2	86955000	87740000	ID_0.01_523	-1.10454	86955000	87740000	31120180	MCF7
chr2	87740000	89865000	ID_0.01_524	-2.33156	87740000	89865000	51,160,44	MCF7
chr2	89865000	95785000	ID_0.01_525	-1.51333	89865000	95785000	31120180	MCF7
chr2	95785000	96710000	ID_0.01_526	-0.212717	95785000	96710000	51,160,44	MCF7
chr2	96710000	96930000	ID_0.01_527	-1.10568	96710000	96930000	31120180	MCF7
chr2	96930000	97000000	ID_0.01_528	-0.259717	96930000	97000000	51,160,44	MCF7
chr2	97000000	97175000	ID_0.01_529	0.211559	97000000	97175000	31120180	MCF7
chr2	97175000	97480000	ID_0.01_530	-0.396196	97175000	97480000	51,160,44	MCF7
chr2	97480000	97780000	ID_0.01_531	-0.513864	97480000	97780000	31120180	MCF7
chr2	97780000	98315000	ID_0.01_532	-0.653206	97780000	98315000	51,160,44	MCF7
chr2	98315000	98610000	ID_0.01_533	-0.5265	98315000	98610000	31120180	MCF7
chr2	98610000	99000000	ID_0.01_534	-0.286759	98610000	99000000	51,160,44	MCF7
chr2	99000000	99225000	ID_0.01_535	-0.611654	99000000	99225000	31120180	MCF7
chr2	99225000	99955000	ID_0.01_536	-0.696782	99225000	99955000	51,160,44	MCF7
chr2	99955000	100105000	ID_0.01_537	-0.487092	99955000	100105000	31120180	MCF7
chr2	100105000	100880000	ID_0.01_538	-0.528739	100105000	100880000	51,160,44	MCF7
chr2	100880000	101035000	ID_0.01_539	-0.898128	100880000	101035000	31120180	MCF7
chr2	101035000	101220000	ID_0.01_540	-0.499331	101035000	101220000	51,160,44	MCF7
chr2	101220000	101435000	ID_0.01_541	-0.738294	101220000	101435000	31120180	MCF7
chr2	101435000	102035000	ID_0.01_542	-0.0860476	101435000	102035000	51,160,44	MCF7
chr2	102035000	102315000	ID_0.01_543	-0.541546	102035000	102315000	31120180	MCF7
chr2	102315000	102500000	ID_0.01_544	-0.402625	102315000	102500000	51,160,44	MCF7
chr2	102500000	102855000	ID_0.01_545	-0.572957	102500000	102855000	31120180	MCF7
chr2	102855000	103455000	ID_0.01_546	-0.608523	102855000	103455000	51,160,44	MCF7
chr2	103455000	103490000	ID_0.01_547	-0.532057	103455000	103490000	31120180	MCF7
chr2	103490000	105470000	ID_0.01_548	-0.311948	103490000	105470000	51,160,44	MCF7
chr2	105470000	105985000	ID_0.01_549	-0.892927	105470000	105985000	31120180	MCF7
chr2	105985000	106715000	ID_0.01_550	-0.516842	105985000	106715000	51,160,44	MCF7
chr2	106715000	106860000	ID_0.01_551	-0.765516	106715000	106860000	31120180	MCF7
chr2	106860000	107205000	ID_0.01_552	-0.66736	106860000	107205000	51,160,44	MCF7
chr2	107205000	108455000	ID_0.01_553	-0.909799	107205000	108455000	31120180	MCF7
chr2	108455000	109065000	ID_0.01_554	-1.20753	108455000	109065000	51,160,44	MCF7
chr2	109065000	109340000	ID_0.01_555	-0.402397	109065000	109340000	31120180	MCF7
chr2	109340000	110270000	ID_0.01_556	-0.291148	109340000	110270000	51,160,44	MCF7
chr2	110270000	111875000	ID_0.01_557	-0.807618	110270000	111875000	31120180	MCF7
chr2	111875000	112640000	ID_0.01_558	-0.854759	111875000	112640000	51,160,44	MCF7
chr2	112640000	112810000	ID_0.01_559	-0.716448	112640000	112810000	31120180	MCF7
chr2	112810000	113340000	ID_0.01_560	-0.872396	112810000	113340000	51,160,44	MCF7
chr2	113340000	113835000	ID_0.01_561	-0.72011	113340000	113835000	31120180	MCF7
chr2	113835000	113960000	ID_0.01_562	-0.298249	113835000	113960000	51,160,44	MCF7
chr2	113960000	114130000	ID_0.01_563	-0.538178	113960000	114130000	31120180	MCF7
chr2	114130000	114515000	ID_0.01_564	-0.409364	114130000	114515000	51,160,44	MCF7
chr2	114515000	114730000	ID_0.01_565	-0.560134	114515000	114730000	31120180	MCF7
chr2	114730000	116375000	ID_0.01_566	-0.760064	114730000	116375000	51,160,44	MCF7
chr2	116375000	116695000	ID_0.01_567	-0.462503	116375000	116695000	31120180	MCF7
chr2	116695000	118565000	ID_0.01_568	-0.732351	116695000	118565000	51,160,44	MCF7
chr2	118565000	118770000	ID_0.01_569	-0.975998	118565000	118770000	31120180	MCF7
chr2	118770000	119980000	ID_0.01_570	-0.7721	118770000	119980000	51,160,44	MCF7
chr2	119980000	120980000	ID_0.01_571	-0.425499	119980000	120980000	31120180	MCF7
chr2	120980000	121105000	ID_0.01_572	-0.49185	120980000	121105000	51,160,44	MCF7
chr2	121105000	121200000	ID_0.01_573	-0.56652	121105000	121200000	31120180	MCF7
chr2	121200000	121835000	ID_0.01_574	-0.252362	121200000	121835000	51,160,44	MCF7
chr2	121835000	122290000	ID_0.01_575	-0.984512	121835000	122290000	31120180	MCF7
chr2	122290000	125575000	ID_0.01_576	-0.782178	122290000	125575000	51,160,44	MCF7
chr2	125575000	127820000	ID_0.01_577	-0.736921	125575000	127820000	31120180	MCF7
chr2	127820000	128285000	ID_0.01_578	-0.603777	127820000	128285000	51,160,44	MCF7
chr2	128285000	128460000	ID_0.01_579	-0.351142	128285000	128460000	31120180	MCF7
chr2	128460000	128615000	ID_0.01_580	-0.361729	128460000	128615000	51,160,44	MCF7
chr2	128615000	128785000	ID_0.01_581	-0.452086	128615000	128785000	31120180	MCF7
chr2	128785000	128935000	ID_0.01_582	-0.63449	128785000	128935000	51,160,44	MCF7
chr2	128935000	129075000	ID_0.01_583	-0.225296	128935000	129075000	31120180	MCF7
chr2	129075000	130155000	ID_0.01_584	-1.01459	129075000	130155000	51,160,44	MCF7
chr2	130155000	130680000	ID_0.01_585	-0.799995	130155000	130680000	31120180	MCF7
chr2	130680000	131100000	ID_0.01_586	-0.696016	130680000	131100000	51,160,44	MCF7
chr2	131100000	131680000	ID_0.01_587	-0.890481	131100000	131680000	31120180	MCF7
chr2	131680000	132000000	ID_0.01_588	-0.136869	131680000	132000000	51,160,44	MCF7
chr2	132000000	132250000	ID_0.01_589	-0.978174	132000000	132250000	31120180	MCF7
chr2	132250000	132430000	ID_0.01_590	-0.404048	132250000	132430000	51,160,44	MCF7
chr2	132430000	132905000	ID_0.01_591	-0.733707	132430000	132905000	31120180	MCF7
chr2	132905000	133175000	ID_0.01_592	-0.691004	132905000	133175000	51,160,44	MCF7
chr2	133175000	133305000	ID_0.01_593	-0.350207	133175000	133305000	31120180	MCF7
chr2	133305000	133425000	ID_0.01_594	-0.719133	133305000	133425000	51,160,44	MCF7
chr2	133425000	133930000	ID_0.01_595	-0.659173	133425000	133930000	31120180	MCF7
chr2	133930000	134325000	ID_0.01_596	-0.973286	133930000	134325000	51,160,44	MCF7
chr2	134325000	134645000	ID_0.01_597	-0.627601	134325000	134645000	31120180	MCF7
chr2	134645000	134875000	ID_0.01_598	-1.00573	134645000	134875000	51,160,44	MCF7
chr2	134875000	135005000	ID_0.01_599	-0.920881	134875000	135005000	31120180	MCF7
chr2	135005000	135205000	ID_0.01_600	-0.396124	135005000	135205000	51,160,44	MCF7
chr2	135205000	136290000	ID_0.01_601	-0.832946	135205000	136290000	31120180	MCF7
chr2	136290000	136500000	ID_0.01_602	-0.570864	136290000	136500000	51,160,44	MCF7
chr2	136500000	136670000	ID_0.01_603	-0.533521	136500000	136670000	31120180	MCF7
chr2	136670000	138605000	ID_0.01_604	-0.614208	136670000	138605000	51,160,44	MCF7
chr2	138605000	139130000	ID_0.01_605	-1.05534	138605000	139130000	31120180	MCF7
chr2	139130000	140125000	ID_0.01_606	-0.623323	139130000	140125000	51,160,44	MCF7
chr2	140125000	142670000	ID_0.01_607	-0.486184	140125000	142670000	31120180	MCF7
chr2	142670000	142885000	ID_0.01_608	-0.852881	142670000	142885000	51,160,44	MCF7
chr2	142885000	143635000	ID_0.01_609	-0.885605	142885000	143635000	31120180	MCF7
chr2	143635000	144015000	ID_0.01_610	-0.673473	143635000	144015000	51,160,44	MCF7
chr2	144015000	149400000	ID_0.01_611	-0.631659	144015000	149400000	31120180	MCF7
chr2	149400000	150445000	ID_0.01_612	-0.755595	149400000	150445000	51,160,44	MCF7
chr2	150445000	151065000	ID_0.01_613	-1.38359	150445000	151065000	31120180	MCF7
chr2	151065000	151345000	ID_0.01_614	-0.402352	151065000	151345000	51,160,44	MCF7
chr2	151345000	152685000	ID_0.01_615	-1.26594	151345000	152685000	31120180	MCF7
chr2	152685000	153195000	ID_0.01_616	-0.57493	152685000	153195000	51,160,44	MCF7
chr2	153195000	153600000	ID_0.01_617	-0.466659	153195000	153600000	31120180	MCF7
chr2	153600000	155620000	ID_0.01_618	-0.743368	153600000	155620000	51,160,44	MCF7
chr2	155620000	157190000	ID_0.01_619	-0.295987	155620000	157190000	31120180	MCF7
chr2	157190000	158350000	ID_0.01_620	-1.42786	157190000	158350000	51,160,44	MCF7
chr2	158350000	159040000	ID_0.01_621	-0.737074	158350000	159040000	31120180	MCF7
chr2	159040000	159315000	ID_0.01_622	-0.62849	159040000	159315000	51,160,44	MCF7
chr2	159315000	159605000	ID_0.01_623	-0.762843	159315000	159605000	31120180	MCF7
chr2	159605000	159975000	ID_0.01_624	-0.772131	159605000	159975000	51,160,44	MCF7
chr2	159975000	160140000	ID_0.01_625	-0.733748	159975000	160140000	31120180	MCF7
chr2	160140000	160570000	ID_0.01_626	-0.404846	160140000	160570000	51,160,44	MCF7
chr2	160570000	161180000	ID_0.01_627	-0.875663	160570000	161180000	31120180	MCF7
chr2	161180000	161610000	ID_0.01_628	-0.616041	161180000	161610000	51,160,44	MCF7
chr2	161610000	161825000	ID_0.01_629	-0.545834	161610000	161825000	31120180	MCF7
chr2	161825000	163200000	ID_0.01_630	-0.711936	161825000	163200000	51,160,44	MCF7
chr2	163200000	164205000	ID_0.01_631	-0.808717	163200000	164205000	31120180	MCF7
chr2	164205000	164920000	ID_0.01_632	-0.891138	164205000	164920000	51,160,44	MCF7
chr2	164920000	165415000	ID_0.01_633	-0.817181	164920000	165415000	31120180	MCF7
chr2	165415000	166810000	ID_0.01_634	-0.58966	165415000	166810000	51,160,44	MCF7
chr2	166810000	167040000	ID_0.01_635	-0.780911	166810000	167040000	31120180	MCF7
chr2	167040000	168415000	ID_0.01_636	-0.474751	167040000	168415000	51,160,44	MCF7
chr2	168415000	169200000	ID_0.01_637	-0.418144	168415000	169200000	31120180	MCF7
chr2	169200000	169785000	ID_0.01_638	-1.11977	169200000	169785000	51,160,44	MCF7
chr2	169785000	169965000	ID_0.01_639	-0.783075	169785000	169965000	31120180	MCF7
chr2	169965000	170250000	ID_0.01_640	-0.626939	169965000	170250000	51,160,44	MCF7
chr2	170250000	170655000	ID_0.01_641	-0.642765	170250000	170655000	31120180	MCF7
chr2	170655000	171095000	ID_0.01_642	-0.530534	170655000	171095000	51,160,44	MCF7
chr2	171095000	171225000	ID_0.01_643	-0.508407	171095000	171225000	31120180	MCF7
chr2	171225000	171670000	ID_0.01_644	-0.364798	171225000	171670000	51,160,44	MCF7
chr2	171670000	172015000	ID_0.01_645	-1.03771	171670000	172015000	31120180	MCF7
chr2	172015000	172290000	ID_0.01_646	-0.514674	172015000	172290000	51,160,44	MCF7
chr2	172290000	172780000	ID_0.01_647	-0.814377	172290000	172780000	31120180	MCF7
chr2	172780000	172970000	ID_0.01_648	-0.223792	172780000	172970000	51,160,44	MCF7
chr2	172970000	173330000	ID_0.01_649	-1.00037	172970000	173330000	31120180	MCF7
chr2	173330000	173420000	ID_0.01_650	-0.791877	173330000	173420000	51,160,44	MCF7
chr2	173420000	174265000	ID_0.01_651	-0.302338	173420000	174265000	31120180	MCF7
chr2	174265000	174620000	ID_0.01_652	-0.882102	174265000	174620000	51,160,44	MCF7
chr2	174620000	174830000	ID_0.01_653	-0.669077	174620000	174830000	31120180	MCF7
chr2	174830000	175850000	ID_0.01_654	-0.525135	174830000	175850000	51,160,44	MCF7
chr2	175850000	176950000	ID_0.01_655	-0.715757	175850000	176950000	31120180	MCF7
chr2	176950000	177515000	ID_0.01_656	-1.18837	176950000	177515000	51,160,44	MCF7
chr2	177515000	177680000	ID_0.01_657	-0.917268	177515000	177680000	31120180	MCF7
chr2	177680000	178010000	ID_0.01_658	-0.945098	177680000	178010000	51,160,44	MCF7
chr2	178010000	178200000	ID_0.01_659	-1.08175	178010000	178200000	31120180	MCF7
chr2	178200000	178975000	ID_0.01_660	-0.741595	178200000	178975000	51,160,44	MCF7
chr2	178975000	179345000	ID_0.01_661	-0.815577	178975000	179345000	31120180	MCF7
chr2	179345000	180085000	ID_0.01_662	-0.60944	179345000	180085000	51,160,44	MCF7
chr2	180085000	180285000	ID_0.01_663	-0.645873	180085000	180285000	31120180	MCF7
chr2	180285000	180615000	ID_0.01_664	-0.741293	180285000	180615000	51,160,44	MCF7
chr2	180615000	180985000	ID_0.01_665	-1.14979	180615000	180985000	31120180	MCF7
chr2	180985000	181845000	ID_0.01_666	-1.0052	180985000	181845000	51,160,44	MCF7
chr2	181845000	182755000	ID_0.01_667	-0.973545	181845000	182755000	31120180	MCF7
chr2	182755000	182945000	ID_0.01_668	-0.687417	182755000	182945000	51,160,44	MCF7
chr2	182945000	183580000	ID_0.01_669	-0.792689	182945000	183580000	31120180	MCF7
chr2	183580000	184115000	ID_0.01_670	-0.475188	183580000	184115000	51,160,44	MCF7
chr2	184115000	187125000	ID_0.01_671	-0.730034	184115000	187125000	31120180	MCF7
chr2	187125000	187645000	ID_0.01_672	-0.895099	187125000	187645000	51,160,44	MCF7
chr2	187645000	188365000	ID_0.01_673	-0.696382	187645000	188365000	31120180	MCF7
chr2	188365000	189155000	ID_0.01_674	-1.19066	188365000	189155000	51,160,44	MCF7
chr2	189155000	189375000	ID_0.01_675	-0.457579	189155000	189375000	31120180	MCF7
chr2	189375000	190305000	ID_0.01_676	-1.17138	189375000	190305000	51,160,44	MCF7
chr2	190305000	190525000	ID_0.01_677	-0.848376	190305000	190525000	31120180	MCF7
chr2	190525000	191185000	ID_0.01_678	-0.830107	190525000	191185000	51,160,44	MCF7
chr2	191185000	191375000	ID_0.01_679	-0.730264	191185000	191375000	31120180	MCF7
chr2	191375000	192030000	ID_0.01_680	-0.638446	191375000	192030000	51,160,44	MCF7
chr2	192030000	192545000	ID_0.01_681	-0.811986	192030000	192545000	31120180	MCF7
chr2	192545000	192730000	ID_0.01_682	-0.670193	192545000	192730000	51,160,44	MCF7
chr2	192730000	195685000	ID_0.01_683	-0.391197	192730000	195685000	31120180	MCF7
chr2	195685000	196525000	ID_0.01_684	-0.766434	195685000	196525000	51,160,44	MCF7
chr2	196525000	196935000	ID_0.01_685	-1.17778	196525000	196935000	31120180	MCF7
chr2	196935000	197140000	ID_0.01_686	-1.04587	196935000	197140000	51,160,44	MCF7
chr2	197140000	197505000	ID_0.01_687	-0.48986	197140000	197505000	31120180	MCF7
chr2	197505000	197665000	ID_0.01_688	-0.376007	197505000	197665000	51,160,44	MCF7
chr2	197665000	198365000	ID_0.01_689	-0.578476	197665000	198365000	31120180	MCF7
chr2	198365000	199175000	ID_0.01_690	-0.256834	198365000	199175000	51,160,44	MCF7
chr2	199175000	200350000	ID_0.01_691	-0.996159	199175000	200350000	31120180	MCF7
chr2	200350000	200845000	ID_0.01_692	-1.03069	200350000	200845000	51,160,44	MCF7
chr2	200845000	201170000	ID_0.01_693	-1.1367	200845000	201170000	31120180	MCF7
chr2	201170000	201335000	ID_0.01_694	-0.482571	201170000	201335000	51,160,44	MCF7
chr2	201335000	201755000	ID_0.01_695	-0.7802	201335000	201755000	31120180	MCF7
chr2	201755000	201935000	ID_0.01_696	-0.722244	201755000	201935000	51,160,44	MCF7
chr2	201935000	202100000	ID_0.01_697	-0.363625	201935000	202100000	31120180	MCF7
chr2	202100000	202645000	ID_0.01_698	-0.830024	202100000	202645000	51,160,44	MCF7
chr2	202645000	203045000	ID_0.01_699	-0.504849	202645000	203045000	31120180	MCF7
chr2	203045000	203240000	ID_0.01_700	-0.528753	203045000	203240000	51,160,44	MCF7
chr2	203240000	203780000	ID_0.01_701	-0.397616	203240000	203780000	31120180	MCF7
chr2	203780000	204100000	ID_0.01_702	-0.354241	203780000	204100000	51,160,44	MCF7
chr2	204100000	204790000	ID_0.01_703	-0.492911	204100000	204790000	31120180	MCF7
chr2	204790000	205195000	ID_0.01_704	-0.398405	204790000	205195000	51,160,44	MCF7
chr2	205195000	205560000	ID_0.01_705	-0.777539	205195000	205560000	31120180	MCF7
chr2	205560000	205705000	ID_0.01_706	-0.776657	205560000	205705000	51,160,44	MCF7
chr2	205705000	206750000	ID_0.01_707	-0.71909	205705000	206750000	31120180	MCF7
chr2	206750000	207025000	ID_0.01_708	-0.496348	206750000	207025000	51,160,44	MCF7
chr2	207025000	208030000	ID_0.01_709	-1.04312	207025000	208030000	31120180	MCF7
chr2	208030000	208340000	ID_0.01_710	-0.63255	208030000	208340000	51,160,44	MCF7
chr2	208340000	208960000	ID_0.01_711	-1.10399	208340000	208960000	31120180	MCF7
chr2	208960000	209120000	ID_0.01_712	-0.723278	208960000	209120000	51,160,44	MCF7
chr2	209120000	210070000	ID_0.01_713	-0.575605	209120000	210070000	31120180	MCF7
chr2	210070000	210290000	ID_0.01_714	-0.863739	210070000	210290000	51,160,44	MCF7
chr2	210290000	212025000	ID_0.01_715	-0.839811	210290000	212025000	31120180	MCF7
chr2	212025000	213730000	ID_0.01_716	-0.502637	212025000	213730000	51,160,44	MCF7
chr2	213730000	214115000	ID_0.01_717	-0.506601	213730000	214115000	31120180	MCF7
chr2	214115000	214800000	ID_0.01_718	-1.08253	214115000	214800000	51,160,44	MCF7
chr2	214800000	215675000	ID_0.01_719	-0.564099	214800000	215675000	31120180	MCF7
chr2	215675000	216175000	ID_0.01_720	-0.884833	215675000	216175000	51,160,44	MCF7
chr2	216175000	216320000	ID_0.01_721	-0.903369	216175000	216320000	31120180	MCF7
chr2	216320000	216795000	ID_0.01_722	-0.544	216320000	216795000	51,160,44	MCF7
chr2	216795000	216980000	ID_0.01_723	-1.16361	216795000	216980000	31120180	MCF7
chr2	216980000	217365000	ID_0.01_724	-0.33357	216980000	217365000	51,160,44	MCF7
chr2	217365000	217560000	ID_0.01_725	-0.881137	217365000	217560000	31120180	MCF7
chr2	217560000	218030000	ID_0.01_726	-1.34755	217560000	218030000	51,160,44	MCF7
chr2	218030000	218195000	ID_0.01_727	-0.604205	218030000	218195000	31120180	MCF7
chr2	218195000	218375000	ID_0.01_728	-0.225101	218195000	218375000	51,160,44	MCF7
chr2	218375000	218650000	ID_0.01_729	-1.01111	218375000	218650000	31120180	MCF7
chr2	218650000	218750000	ID_0.01_730	-1.03458	218650000	218750000	51,160,44	MCF7
chr2	218750000	218855000	ID_0.01_731	-0.205128	218750000	218855000	31120180	MCF7
chr2	218855000	219135000	ID_0.01_732	-0.402108	218855000	219135000	51,160,44	MCF7
chr2	219135000	219265000	ID_0.01_733	-0.593128	219135000	219265000	31120180	MCF7
chr2	219265000	219710000	ID_0.01_734	-0.513353	219265000	219710000	51,160,44	MCF7
chr2	219710000	220025000	ID_0.01_735	-0.702047	219710000	220025000	31120180	MCF7
chr2	220025000	221090000	ID_0.01_736	-0.742375	220025000	221090000	51,160,44	MCF7
chr2	221090000	221145000	ID_0.01_737	-0.653677	221090000	221145000	31120180	MCF7
chr2	221145000	221550000	ID_0.01_738	-0.585366	221145000	221550000	51,160,44	MCF7
chr2	221550000	222440000	ID_0.01_739	-0.973793	221550000	222440000	31120180	MCF7
chr2	222440000	222835000	ID_0.01_740	-1.03224	222440000	222835000	51,160,44	MCF7
chr2	222835000	223185000	ID_0.01_741	-0.844362	222835000	223185000	31120180	MCF7
chr2	223185000	225520000	ID_0.01_742	-0.759939	223185000	225520000	51,160,44	MCF7
chr2	225520000	226530000	ID_0.01_743	-0.469032	225520000	226530000	31120180	MCF7
chr2	226530000	227665000	ID_0.01_744	-1.69444	226530000	227665000	51,160,44	MCF7
chr2	227665000	228270000	ID_0.01_745	-1.24847	227665000	228270000	31120180	MCF7
chr2	228270000	231920000	ID_0.01_746	-0.568897	228270000	231920000	51,160,44	MCF7
chr2	231920000	232090000	ID_0.01_747	-0.460959	231920000	232090000	31120180	MCF7
chr2	232090000	232330000	ID_0.01_748	-0.243217	232090000	232330000	51,160,44	MCF7
chr2	232330000	232470000	ID_0.01_749	-0.571882	232330000	232470000	31120180	MCF7
chr2	232470000	233190000	ID_0.01_750	-0.343296	232470000	233190000	51,160,44	MCF7
chr2	233190000	233390000	ID_0.01_751	-0.937369	233190000	233390000	31120180	MCF7
chr2	233390000	233565000	ID_0.01_752	-0.441514	233390000	233565000	51,160,44	MCF7
chr2	233565000	234160000	ID_0.01_753	0.11446	233565000	234160000	31120180	MCF7
chr2	234160000	234620000	ID_0.01_754	-0.704654	234160000	234620000	51,160,44	MCF7
chr2	234620000	234885000	ID_0.01_755	-0.419754	234620000	234885000	31120180	MCF7
chr2	234885000	235200000	ID_0.01_756	-0.286441	234885000	235200000	51,160,44	MCF7
chr2	235200000	235460000	ID_0.01_757	-0.633266	235200000	235460000	31120180	MCF7
chr2	235460000	235860000	ID_0.01_758	-0.99934	235460000	235860000	51,160,44	MCF7
chr2	235860000	236505000	ID_0.01_759	-0.535486	235860000	236505000	31120180	MCF7
chr2	236505000	236660000	ID_0.01_760	-0.659035	236505000	236660000	51,160,44	MCF7
chr2	236660000	237260000	ID_0.01_761	-0.76387	236660000	237260000	31120180	MCF7
chr2	237260000	237730000	ID_0.01_762	-0.528064	237260000	237730000	51,160,44	MCF7
chr2	237730000	237970000	ID_0.01_763	-0.303421	237730000	237970000	31120180	MCF7
chr2	237970000	238380000	ID_0.01_764	-1.00352	237970000	238380000	51,160,44	MCF7
chr2	238380000	238970000	ID_0.01_765	-0.224752	238380000	238970000	31120180	MCF7
chr2	238970000	241085000	ID_0.01_766	-0.0927204	238970000	241085000	51,160,44	MCF7
chr2	241085000	241375000	ID_0.01_767	-0.888214	241085000	241375000	31120180	MCF7
chr2	241375000	241790000	ID_0.01_768	-0.761496	241375000	241790000	51,160,44	MCF7
chr2	241790000	242295000	ID_0.01_769	-0.33967	241790000	242295000	31120180	MCF7
chr3	2200000	3240000	ID_0.01_770	-0.756103	2200000	3240000	51,160,44	MCF7
chr3	3240000	4345000	ID_0.01_771	-1.55534	3240000	4345000	31120180	MCF7
chr3	4345000	4535000	ID_0.01_772	-1.35492	4345000	4535000	51,160,44	MCF7
chr3	4535000	4675000	ID_0.01_773	-0.300394	4535000	4675000	31120180	MCF7
chr3	4675000	5020000	ID_0.01_774	-1.00591	4675000	5020000	51,160,44	MCF7
chr3	5020000	5100000	ID_0.01_775	-0.884328	5020000	5100000	31120180	MCF7
chr3	5100000	5610000	ID_0.01_776	-0.756238	5100000	5610000	51,160,44	MCF7
chr3	5610000	7110000	ID_0.01_777	-0.603692	5610000	7110000	31120180	MCF7
chr3	7110000	7585000	ID_0.01_778	-0.538531	7110000	7585000	51,160,44	MCF7
chr3	7585000	9005000	ID_0.01_779	-0.402383	7585000	9005000	31120180	MCF7
chr3	9005000	9110000	ID_0.01_780	-0.981063	9005000	9110000	51,160,44	MCF7
chr3	9110000	9345000	ID_0.01_781	-0.301145	9110000	9345000	31120180	MCF7
chr3	9345000	9545000	ID_0.01_782	-0.681067	9345000	9545000	51,160,44	MCF7
chr3	9545000	9775000	ID_0.01_783	-0.673791	9545000	9775000	31120180	MCF7
chr3	9775000	10360000	ID_0.01_784	-0.391561	9775000	10360000	51,160,44	MCF7
chr3	10360000	10785000	ID_0.01_785	-0.641194	10360000	10785000	31120180	MCF7
chr3	10785000	11105000	ID_0.01_786	-1.03629	10785000	11105000	51,160,44	MCF7
chr3	11105000	11415000	ID_0.01_787	-0.76512	11105000	11415000	31120180	MCF7
chr3	11415000	11690000	ID_0.01_788	-0.735289	11415000	11690000	51,160,44	MCF7
chr3	11690000	11890000	ID_0.01_789	-0.569801	11690000	11890000	31120180	MCF7
chr3	11890000	12235000	ID_0.01_790	-0.983737	11890000	12235000	51,160,44	MCF7
chr3	12235000	12525000	ID_0.01_791	-0.325524	12235000	12525000	31120180	MCF7
chr3	12525000	12705000	ID_0.01_792	-1.09212	12525000	12705000	51,160,44	MCF7
chr3	12705000	13035000	ID_0.01_793	-0.123868	12705000	13035000	31120180	MCF7
chr3	13035000	13690000	ID_0.01_794	-0.395836	13035000	13690000	51,160,44	MCF7
chr3	13690000	13935000	ID_0.01_795	-1.08313	13690000	13935000	31120180	MCF7
chr3	13935000	14165000	ID_0.01_796	-1.29831	13935000	14165000	51,160,44	MCF7
chr3	14165000	14305000	ID_0.01_797	-0.9425	14165000	14305000	31120180	MCF7
chr3	14305000	14830000	ID_0.01_798	-0.533057	14305000	14830000	51,160,44	MCF7
chr3	14830000	14965000	ID_0.01_799	-0.301985	14830000	14965000	31120180	MCF7
chr3	14965000	15145000	ID_0.01_800	-0.8068	14965000	15145000	51,160,44	MCF7
chr3	15145000	15250000	ID_0.01_801	-0.646862	15145000	15250000	31120180	MCF7
chr3	15250000	16090000	ID_0.01_802	-0.455827	15250000	16090000	51,160,44	MCF7
chr3	16090000	16645000	ID_0.01_803	-0.668437	16090000	16645000	31120180	MCF7
chr3	16645000	17075000	ID_0.01_804	-1.11587	16645000	17075000	51,160,44	MCF7
chr3	17075000	17275000	ID_0.01_805	-0.520708	17075000	17275000	31120180	MCF7
chr3	17275000	17900000	ID_0.01_806	-0.969505	17275000	17900000	51,160,44	MCF7
chr3	17900000	19035000	ID_0.01_807	-0.904885	17900000	19035000	31120180	MCF7
chr3	19035000	20080000	ID_0.01_808	-0.97178	19035000	20080000	51,160,44	MCF7
chr3	20080000	20230000	ID_0.01_809	-0.571708	20080000	20230000	31120180	MCF7
chr3	20230000	21060000	ID_0.01_810	-0.973135	20230000	21060000	51,160,44	MCF7
chr3	21060000	23005000	ID_0.01_811	-0.74161	21060000	23005000	31120180	MCF7
chr3	23005000	23850000	ID_0.01_812	-0.969269	23005000	23850000	51,160,44	MCF7
chr3	23850000	24045000	ID_0.01_813	-0.806133	23850000	24045000	31120180	MCF7
chr3	24045000	24535000	ID_0.01_814	-0.830504	24045000	24535000	51,160,44	MCF7
chr3	24535000	25635000	ID_0.01_815	-0.664079	24535000	25635000	31120180	MCF7
chr3	25635000	25885000	ID_0.01_816	-0.919382	25635000	25885000	51,160,44	MCF7
chr3	25885000	26005000	ID_0.01_817	-0.648216	25885000	26005000	31120180	MCF7
chr3	26005000	26430000	ID_0.01_818	-0.7199	26005000	26430000	51,160,44	MCF7
chr3	26430000	26520000	ID_0.01_819	-0.681919	26430000	26520000	31120180	MCF7
chr3	26520000	27525000	ID_0.01_820	-0.592671	26520000	27525000	51,160,44	MCF7
chr3	27525000	28390000	ID_0.01_821	-0.884243	27525000	28390000	31120180	MCF7
chr3	28390000	31575000	ID_0.01_822	-1.41429	28390000	31575000	51,160,44	MCF7
chr3	31575000	32025000	ID_0.01_823	-0.925715	31575000	32025000	31120180	MCF7
chr3	32025000	32990000	ID_0.01_824	-0.418544	32025000	32990000	51,160,44	MCF7
chr3	32990000	33480000	ID_0.01_825	-0.852632	32990000	33480000	31120180	MCF7
chr3	33480000	33675000	ID_0.01_826	-0.626354	33480000	33675000	51,160,44	MCF7
chr3	33675000	33925000	ID_0.01_827	-0.118926	33675000	33925000	31120180	MCF7
chr3	33925000	34025000	ID_0.01_828	-0.97002	33925000	34025000	51,160,44	MCF7
chr3	34025000	34150000	ID_0.01_829	-0.752869	34025000	34150000	31120180	MCF7
chr3	34150000	37035000	ID_0.01_830	-0.531948	34150000	37035000	51,160,44	MCF7
chr3	37035000	37285000	ID_0.01_831	-0.997151	37035000	37285000	31120180	MCF7
chr3	37285000	37495000	ID_0.01_832	-0.32677	37285000	37495000	51,160,44	MCF7
chr3	37495000	38045000	ID_0.01_833	-0.531842	37495000	38045000	31120180	MCF7
chr3	38045000	39450000	ID_0.01_834	-0.397506	38045000	39450000	51,160,44	MCF7
chr3	39450000	39850000	ID_0.01_835	-0.999893	39450000	39850000	31120180	MCF7
chr3	39850000	40035000	ID_0.01_836	-0.652387	39850000	40035000	51,160,44	MCF7
chr3	40035000	40630000	ID_0.01_837	-0.829346	40035000	40630000	31120180	MCF7
chr3	40630000	40890000	ID_0.01_838	-1.07453	40630000	40890000	51,160,44	MCF7
chr3	40890000	41245000	ID_0.01_839	-0.240421	40890000	41245000	31120180	MCF7
chr3	41245000	41935000	ID_0.01_840	-0.8618	41245000	41935000	51,160,44	MCF7
chr3	41935000	42485000	ID_0.01_841	-1.19455	41935000	42485000	31120180	MCF7
chr3	42485000	43005000	ID_0.01_842	-0.578688	42485000	43005000	51,160,44	MCF7
chr3	43005000	45080000	ID_0.01_843	-0.656083	43005000	45080000	31120180	MCF7
chr3	45080000	45730000	ID_0.01_844	-0.992316	45080000	45730000	51,160,44	MCF7
chr3	45730000	46125000	ID_0.01_845	-0.57028	45730000	46125000	31120180	MCF7
chr3	46125000	47420000	ID_0.01_846	-1.01754	46125000	47420000	51,160,44	MCF7
chr3	47420000	47555000	ID_0.01_847	-0.516506	47420000	47555000	31120180	MCF7
chr3	47555000	47830000	ID_0.01_848	-0.727485	47555000	47830000	51,160,44	MCF7
chr3	47830000	48230000	ID_0.01_849	-0.796725	47830000	48230000	31120180	MCF7
chr3	48230000	48595000	ID_0.01_850	-0.62419	48230000	48595000	51,160,44	MCF7
chr3	48595000	48700000	ID_0.01_851	-0.461519	48595000	48700000	31120180	MCF7
chr3	48700000	49205000	ID_0.01_852	-0.224673	48700000	49205000	51,160,44	MCF7
chr3	49205000	49450000	ID_0.01_853	-0.474843	49205000	49450000	31120180	MCF7
chr3	49450000	49710000	ID_0.01_854	-0.139468	49450000	49710000	51,160,44	MCF7
chr3	49710000	49840000	ID_0.01_855	-0.873944	49710000	49840000	31120180	MCF7
chr3	49840000	50160000	ID_0.01_856	0.392546	49840000	50160000	51,160,44	MCF7
chr3	50160000	50265000	ID_0.01_857	0.0505044	50160000	50265000	31120180	MCF7
chr3	50265000	50655000	ID_0.01_858	0.466549	50265000	50655000	51,160,44	MCF7
chr3	50655000	51740000	ID_0.01_859	-1.05918	50655000	51740000	31120180	MCF7
chr3	51740000	51835000	ID_0.01_860	-0.772228	51740000	51835000	51,160,44	MCF7
chr3	51835000	52030000	ID_0.01_861	0.232819	51835000	52030000	31120180	MCF7
chr3	52030000	52190000	ID_0.01_862	-0.669908	52030000	52190000	51,160,44	MCF7
chr3	52190000	53230000	ID_0.01_863	-0.234821	52190000	53230000	31120180	MCF7
chr3	53230000	53960000	ID_0.01_864	-0.13773	53230000	53960000	51,160,44	MCF7
chr3	53960000	54460000	ID_0.01_865	-0.859665	53960000	54460000	31120180	MCF7
chr3	54460000	55520000	ID_0.01_866	-0.788198	54460000	55520000	51,160,44	MCF7
chr3	55520000	55785000	ID_0.01_867	-1.26917	55520000	55785000	31120180	MCF7
chr3	55785000	56075000	ID_0.01_868	-0.868984	55785000	56075000	51,160,44	MCF7
chr3	56075000	56715000	ID_0.01_869	-0.502488	56075000	56715000	31120180	MCF7
chr3	56715000	57025000	ID_0.01_870	-0.771033	56715000	57025000	51,160,44	MCF7
chr3	57025000	57260000	ID_0.01_871	-0.926333	57025000	57260000	31120180	MCF7
chr3	57260000	57390000	ID_0.01_872	-0.424646	57260000	57390000	51,160,44	MCF7
chr3	57390000	57585000	ID_0.01_873	-0.784883	57390000	57585000	31120180	MCF7
chr3	57585000	58165000	ID_0.01_874	-0.535062	57585000	58165000	51,160,44	MCF7
chr3	58165000	58620000	ID_0.01_875	-0.733359	58165000	58620000	31120180	MCF7
chr3	58620000	61235000	ID_0.01_876	-0.699607	58620000	61235000	51,160,44	MCF7
chr3	61235000	61605000	ID_0.01_877	-0.741164	61235000	61605000	31120180	MCF7
chr3	61605000	61690000	ID_0.01_878	-0.744756	61605000	61690000	51,160,44	MCF7
chr3	61690000	62185000	ID_0.01_879	-0.0286518	61690000	62185000	31120180	MCF7
chr3	62185000	62305000	ID_0.01_880	-0.810131	62185000	62305000	51,160,44	MCF7
chr3	62305000	62650000	ID_0.01_881	-0.566011	62305000	62650000	31120180	MCF7
chr3	62650000	62860000	ID_0.01_882	-0.606251	62650000	62860000	51,160,44	MCF7
chr3	62860000	63030000	ID_0.01_883	-0.332324	62860000	63030000	31120180	MCF7
chr3	63030000	63495000	ID_0.01_884	0.102227	63030000	63495000	51,160,44	MCF7
chr3	63495000	63745000	ID_0.01_885	0.204058	63495000	63745000	31120180	MCF7
chr3	63745000	64015000	ID_0.01_886	-0.471246	63745000	64015000	51,160,44	MCF7
chr3	64015000	64155000	ID_0.01_887	-1.10202	64015000	64155000	31120180	MCF7
chr3	64155000	64520000	ID_0.01_888	-0.119235	64155000	64520000	51,160,44	MCF7
chr3	64520000	64955000	ID_0.01_889	-0.560406	64520000	64955000	31120180	MCF7
chr3	64955000	66025000	ID_0.01_890	-1.44357	64955000	66025000	51,160,44	MCF7
chr3	66025000	66550000	ID_0.01_891	-0.452748	66025000	66550000	31120180	MCF7
chr3	66550000	67705000	ID_0.01_892	-0.396946	66550000	67705000	51,160,44	MCF7
chr3	67705000	69210000	ID_0.01_893	-0.595449	67705000	69210000	31120180	MCF7
chr3	69210000	69360000	ID_0.01_894	-0.242666	69210000	69360000	51,160,44	MCF7
chr3	69360000	69735000	ID_0.01_895	-1.01262	69360000	69735000	31120180	MCF7
chr3	69735000	71635000	ID_0.01_896	-0.930969	69735000	71635000	51,160,44	MCF7
chr3	71635000	72495000	ID_0.01_897	-1.0279	71635000	72495000	31120180	MCF7
chr3	72495000	72715000	ID_0.01_898	-0.841302	72495000	72715000	51,160,44	MCF7
chr3	72715000	72870000	ID_0.01_899	-1.06812	72715000	72870000	31120180	MCF7
chr3	72870000	75240000	ID_0.01_900	-1.19115	72870000	75240000	51,160,44	MCF7
chr3	75240000	75770000	ID_0.01_901	-0.882802	75240000	75770000	31120180	MCF7
chr3	75770000	79570000	ID_0.01_902	-1.3792	75770000	79570000	51,160,44	MCF7
chr3	79570000	81810000	ID_0.01_903	-1.49029	79570000	81810000	31120180	MCF7
chr3	81810000	86390000	ID_0.01_904	-0.490961	81810000	86390000	51,160,44	MCF7
chr3	86390000	87275000	ID_0.01_905	-0.382831	86390000	87275000	31120180	MCF7
chr3	87275000	93700000	ID_0.01_906	-0.865647	87275000	93700000	51,160,44	MCF7
chr3	93700000	96530000	ID_0.01_907	-0.219474	93700000	96530000	31120180	MCF7
chr3	96530000	97755000	ID_0.01_908	-1.30947	96530000	97755000	51,160,44	MCF7
chr3	97755000	98530000	ID_0.01_909	-1.37498	97755000	98530000	31120180	MCF7
chr3	98530000	99980000	ID_0.01_910	-1.16051	98530000	99980000	51,160,44	MCF7
chr3	99980000	100310000	ID_0.01_911	-1.17319	99980000	100310000	31120180	MCF7
chr3	100310000	100430000	ID_0.01_912	-0.669276	100310000	100430000	51,160,44	MCF7
chr3	100430000	101100000	ID_0.01_913	-0.704965	100430000	101100000	31120180	MCF7
chr3	101100000	101295000	ID_0.01_914	-0.584627	101100000	101295000	51,160,44	MCF7
chr3	101295000	101570000	ID_0.01_915	-0.667054	101295000	101570000	31120180	MCF7
chr3	101570000	101945000	ID_0.01_916	-0.456652	101570000	101945000	51,160,44	MCF7
chr3	101945000	103955000	ID_0.01_917	-1.80932	101945000	103955000	31120180	MCF7
chr3	103955000	104935000	ID_0.01_918	-0.55835	103955000	104935000	51,160,44	MCF7
chr3	104935000	105085000	ID_0.01_919	-0.373425	104935000	105085000	31120180	MCF7
chr3	105085000	106785000	ID_0.01_920	-1.55067	105085000	106785000	51,160,44	MCF7
chr3	106785000	106955000	ID_0.01_921	-1.03138	106785000	106955000	31120180	MCF7
chr3	106955000	107150000	ID_0.01_922	-1.00619	106955000	107150000	51,160,44	MCF7
chr3	107150000	107645000	ID_0.01_923	-0.811806	107150000	107645000	31120180	MCF7
chr3	107645000	107810000	ID_0.01_924	-0.821098	107645000	107810000	51,160,44	MCF7
chr3	107810000	109480000	ID_0.01_925	-0.492136	107810000	109480000	31120180	MCF7
chr3	109480000	112280000	ID_0.01_926	-0.622015	109480000	112280000	51,160,44	MCF7
chr3	112280000	112710000	ID_0.01_927	-0.951774	112280000	112710000	31120180	MCF7
chr3	112710000	113465000	ID_0.01_928	-1.11099	112710000	113465000	51,160,44	MCF7
chr3	113465000	114540000	ID_0.01_929	-0.538452	113465000	114540000	31120180	MCF7
chr3	114540000	114940000	ID_0.01_930	-0.841408	114540000	114940000	51,160,44	MCF7
chr3	114940000	116735000	ID_0.01_931	-0.912413	114940000	116735000	31120180	MCF7
chr3	116735000	117110000	ID_0.01_932	-1.13975	116735000	117110000	51,160,44	MCF7
chr3	117110000	118815000	ID_0.01_933	-0.625309	117110000	118815000	31120180	MCF7
chr3	118815000	118960000	ID_0.01_934	-0.856776	118815000	118960000	51,160,44	MCF7
chr3	118960000	119185000	ID_0.01_935	-0.848788	118960000	119185000	31120180	MCF7
chr3	119185000	119215000	ID_0.01_936	-0.30374	119185000	119215000	51,160,44	MCF7
chr3	119215000	119395000	ID_0.01_937	-0.257373	119215000	119395000	31120180	MCF7
chr3	119395000	119815000	ID_0.01_938	-0.768015	119395000	119815000	51,160,44	MCF7
chr3	119815000	119960000	ID_0.01_939	-0.692716	119815000	119960000	31120180	MCF7
chr3	119960000	120135000	ID_0.01_940	-0.72399	119960000	120135000	51,160,44	MCF7
chr3	120135000	120280000	ID_0.01_941	-1.02111	120135000	120280000	31120180	MCF7
chr3	120280000	121265000	ID_0.01_942	-1.13715	120280000	121265000	51,160,44	MCF7
chr3	121265000	121715000	ID_0.01_943	-1.26837	121265000	121715000	31120180	MCF7
chr3	121715000	122285000	ID_0.01_944	-0.651794	121715000	122285000	51,160,44	MCF7
chr3	122285000	122750000	ID_0.01_945	-0.450024	122285000	122750000	31120180	MCF7
chr3	122750000	123440000	ID_0.01_946	-0.427776	122750000	123440000	51,160,44	MCF7
chr3	123440000	123595000	ID_0.01_947	-0.415598	123440000	123595000	31120180	MCF7
chr3	123595000	124280000	ID_0.01_948	-0.487296	123595000	124280000	51,160,44	MCF7
chr3	124280000	124480000	ID_0.01_949	-1.2185	124280000	124480000	31120180	MCF7
chr3	124480000	125155000	ID_0.01_950	-0.734774	124480000	125155000	51,160,44	MCF7
chr3	125155000	125315000	ID_0.01_951	-0.379384	125155000	125315000	31120180	MCF7
chr3	125315000	125635000	ID_0.01_952	-1.005	125315000	125635000	51,160,44	MCF7
chr3	125635000	126195000	ID_0.01_953	-1.34428	125635000	126195000	31120180	MCF7
chr3	126195000	126470000	ID_0.01_954	-0.920633	126195000	126470000	51,160,44	MCF7
chr3	126470000	127265000	ID_0.01_955	-0.576993	126470000	127265000	31120180	MCF7
chr3	127265000	127415000	ID_0.01_956	-0.983958	127265000	127415000	51,160,44	MCF7
chr3	127415000	127775000	ID_0.01_957	-0.475473	127415000	127775000	31120180	MCF7
chr3	127775000	128335000	ID_0.01_958	-0.376093	127775000	128335000	51,160,44	MCF7
chr3	128335000	128565000	ID_0.01_959	-0.754537	128335000	128565000	31120180	MCF7
chr3	128565000	128840000	ID_0.01_960	-0.139905	128565000	128840000	51,160,44	MCF7
chr3	128840000	128965000	ID_0.01_961	-0.267081	128840000	128965000	31120180	MCF7
chr3	128965000	129160000	ID_0.01_962	-0.383071	128965000	129160000	51,160,44	MCF7
chr3	129160000	129345000	ID_0.01_963	-0.243985	129160000	129345000	31120180	MCF7
chr3	129345000	129545000	ID_0.01_964	-0.962588	129345000	129545000	51,160,44	MCF7
chr3	129545000	129995000	ID_0.01_965	-0.688021	129545000	129995000	31120180	MCF7
chr3	129995000	130615000	ID_0.01_966	-0.661456	129995000	130615000	51,160,44	MCF7
chr3	130615000	130745000	ID_0.01_967	-0.852443	130615000	130745000	31120180	MCF7
chr3	130745000	131515000	ID_0.01_968	-1.21077	130745000	131515000	51,160,44	MCF7
chr3	131515000	131755000	ID_0.01_969	-0.71793	131515000	131755000	31120180	MCF7
chr3	131755000	131970000	ID_0.01_970	-1.1793	131755000	131970000	51,160,44	MCF7
chr3	131970000	132060000	ID_0.01_971	-0.761968	131970000	132060000	31120180	MCF7
chr3	132060000	132140000	ID_0.01_972	-0.579252	132060000	132140000	51,160,44	MCF7
chr3	132140000	132445000	ID_0.01_973	-0.473797	132140000	132445000	31120180	MCF7
chr3	132445000	133100000	ID_0.01_974	-1.65045	132445000	133100000	51,160,44	MCF7
chr3	133100000	133380000	ID_0.01_975	-1.05541	133100000	133380000	31120180	MCF7
chr3	133380000	133525000	ID_0.01_976	-0.753045	133380000	133525000	51,160,44	MCF7
chr3	133525000	134025000	ID_0.01_977	-0.765658	133525000	134025000	31120180	MCF7
chr3	134025000	134205000	ID_0.01_978	-0.867548	134025000	134205000	51,160,44	MCF7
chr3	134205000	134515000	ID_0.01_979	-1.12292	134205000	134515000	31120180	MCF7
chr3	134515000	134820000	ID_0.01_980	-1.03084	134515000	134820000	51,160,44	MCF7
chr3	134820000	135220000	ID_0.01_981	-0.391087	134820000	135220000	31120180	MCF7
chr3	135220000	135620000	ID_0.01_982	-0.824796	135220000	135620000	51,160,44	MCF7
chr3	135620000	135795000	ID_0.01_983	-1.18331	135620000	135795000	31120180	MCF7
chr3	135795000	135970000	ID_0.01_984	-1.08686	135795000	135970000	51,160,44	MCF7
chr3	135970000	136470000	ID_0.01_985	-0.484502	135970000	136470000	31120180	MCF7
chr3	136470000	136580000	ID_0.01_986	-1.37988	136470000	136580000	51,160,44	MCF7
chr3	136580000	137410000	ID_0.01_987	-0.290108	136580000	137410000	31120180	MCF7
chr3	137410000	138050000	ID_0.01_988	-0.966133	137410000	138050000	51,160,44	MCF7
chr3	138050000	138415000	ID_0.01_989	-0.413805	138050000	138415000	31120180	MCF7
chr3	138415000	138635000	ID_0.01_990	-0.611868	138415000	138635000	51,160,44	MCF7
chr3	138635000	139925000	ID_0.01_991	-1.36899	138635000	139925000	31120180	MCF7
chr3	139925000	140910000	ID_0.01_992	-0.508006	139925000	140910000	51,160,44	MCF7
chr3	140910000	141175000	ID_0.01_993	-0.585475	140910000	141175000	31120180	MCF7
chr3	141175000	141455000	ID_0.01_994	-0.927469	141175000	141455000	51,160,44	MCF7
chr3	141455000	141595000	ID_0.01_995	-0.64055	141455000	141595000	31120180	MCF7
chr3	141595000	141840000	ID_0.01_996	-0.59739	141595000	141840000	51,160,44	MCF7
chr3	141840000	142300000	ID_0.01_997	-0.369099	141840000	142300000	31120180	MCF7
chr3	142300000	143690000	ID_0.01_998	-0.887769	142300000	143690000	51,160,44	MCF7
chr3	143690000	145905000	ID_0.01_999	-1.43516	143690000	145905000	31120180	MCF7
chr3	145905000	146045000	ID_0.01_1000	-1.2411	145905000	146045000	51,160,44	MCF7
chr3	146045000	146360000	ID_0.01_1001	-0.868833	146045000	146360000	31120180	MCF7
chr3	146360000	148670000	ID_0.01_1002	-1.03124	146360000	148670000	51,160,44	MCF7
chr3	148670000	148840000	ID_0.01_1003	-1.36903	148670000	148840000	31120180	MCF7
chr3	148840000	148995000	ID_0.01_1004	-0.527289	148840000	148995000	51,160,44	MCF7
chr3	148995000	149530000	ID_0.01_1005	-1.07578	148995000	149530000	31120180	MCF7
chr3	149530000	149690000	ID_0.01_1006	-0.590355	149530000	149690000	51,160,44	MCF7
chr3	149690000	149945000	ID_0.01_1007	-0.753573	149690000	149945000	31120180	MCF7
chr3	149945000	150125000	ID_0.01_1008	-0.960705	149945000	150125000	51,160,44	MCF7
chr3	150125000	150215000	ID_0.01_1009	-0.710925	150125000	150215000	31120180	MCF7
chr3	150215000	150440000	ID_0.01_1010	-0.598099	150215000	150440000	51,160,44	MCF7
chr3	150440000	150585000	ID_0.01_1011	-0.569319	150440000	150585000	31120180	MCF7
chr3	150585000	151005000	ID_0.01_1012	-0.557001	150585000	151005000	51,160,44	MCF7
chr3	151005000	151380000	ID_0.01_1013	-0.69232	151005000	151380000	31120180	MCF7
chr3	151380000	151985000	ID_0.01_1014	-0.656538	151380000	151985000	51,160,44	MCF7
chr3	151985000	152760000	ID_0.01_1015	-0.546136	151985000	152760000	31120180	MCF7
chr3	152760000	152880000	ID_0.01_1016	-1.18297	152760000	152880000	51,160,44	MCF7
chr3	152880000	154045000	ID_0.01_1017	-0.996531	152880000	154045000	31120180	MCF7
chr3	154045000	154670000	ID_0.01_1018	-1.07024	154045000	154670000	51,160,44	MCF7
chr3	154670000	155040000	ID_0.01_1019	-0.464855	154670000	155040000	31120180	MCF7
chr3	155040000	155590000	ID_0.01_1020	-1.17569	155040000	155590000	51,160,44	MCF7
chr3	155590000	155870000	ID_0.01_1021	-0.536181	155590000	155870000	31120180	MCF7
chr3	155870000	156390000	ID_0.01_1022	-1.24101	155870000	156390000	51,160,44	MCF7
chr3	156390000	156545000	ID_0.01_1023	-1.05986	156390000	156545000	31120180	MCF7
chr3	156545000	156875000	ID_0.01_1024	-0.647063	156545000	156875000	51,160,44	MCF7
chr3	156875000	157070000	ID_0.01_1025	-1.09382	156875000	157070000	31120180	MCF7
chr3	157070000	157215000	ID_0.01_1026	-0.17792	157070000	157215000	51,160,44	MCF7
chr3	157215000	157335000	ID_0.01_1027	-0.911953	157215000	157335000	31120180	MCF7
chr3	157335000	157815000	ID_0.01_1028	-0.887323	157335000	157815000	51,160,44	MCF7
chr3	157815000	158250000	ID_0.01_1029	-1.13933	157815000	158250000	31120180	MCF7
chr3	158250000	158980000	ID_0.01_1030	-0.698118	158250000	158980000	51,160,44	MCF7
chr3	158980000	160115000	ID_0.01_1031	-1.44459	158980000	160115000	31120180	MCF7
chr3	160115000	160990000	ID_0.01_1032	-0.626891	160115000	160990000	51,160,44	MCF7
chr3	160990000	161140000	ID_0.01_1033	-0.593967	160990000	161140000	31120180	MCF7
chr3	161140000	161280000	ID_0.01_1034	-1.18256	161140000	161280000	51,160,44	MCF7
chr3	161280000	161570000	ID_0.01_1035	-1.18592	161280000	161570000	31120180	MCF7
chr3	161570000	162515000	ID_0.01_1036	-1.01719	161570000	162515000	51,160,44	MCF7
chr3	162515000	163970000	ID_0.01_1037	-0.596448	162515000	163970000	31120180	MCF7
chr3	163970000	164925000	ID_0.01_1038	-0.63678	163970000	164925000	51,160,44	MCF7
chr3	164925000	165570000	ID_0.01_1039	-1.26278	164925000	165570000	31120180	MCF7
chr3	165570000	166620000	ID_0.01_1040	-0.799741	165570000	166620000	51,160,44	MCF7
chr3	166620000	166925000	ID_0.01_1041	-0.778719	166620000	166925000	31120180	MCF7
chr3	166925000	167765000	ID_0.01_1042	-0.511411	166925000	167765000	51,160,44	MCF7
chr3	167765000	167930000	ID_0.01_1043	-1.13945	167765000	167930000	31120180	MCF7
chr3	167930000	168340000	ID_0.01_1044	-0.929175	167930000	168340000	51,160,44	MCF7
chr3	168340000	168575000	ID_0.01_1045	-0.594863	168340000	168575000	31120180	MCF7
chr3	168575000	168865000	ID_0.01_1046	-0.989178	168575000	168865000	51,160,44	MCF7
chr3	168865000	169270000	ID_0.01_1047	-0.850792	168865000	169270000	31120180	MCF7
chr3	169270000	169490000	ID_0.01_1048	-0.469792	169270000	169490000	51,160,44	MCF7
chr3	169490000	169755000	ID_0.01_1049	-1.27629	169490000	169755000	31120180	MCF7
chr3	169755000	170130000	ID_0.01_1050	-0.370663	169755000	170130000	51,160,44	MCF7
chr3	170130000	170585000	ID_0.01_1051	-1.09244	170130000	170585000	31120180	MCF7
chr3	170585000	170675000	ID_0.01_1052	-0.966159	170585000	170675000	51,160,44	MCF7
chr3	170675000	171550000	ID_0.01_1053	-0.779022	170675000	171550000	31120180	MCF7
chr3	171550000	171760000	ID_0.01_1054	-0.741372	171550000	171760000	51,160,44	MCF7
chr3	171760000	172385000	ID_0.01_1055	-0.761242	171760000	172385000	31120180	MCF7
chr3	172385000	172940000	ID_0.01_1056	-0.891776	172385000	172940000	51,160,44	MCF7
chr3	172940000	173450000	ID_0.01_1057	-0.368885	172940000	173450000	31120180	MCF7
chr3	173450000	174155000	ID_0.01_1058	-0.447693	173450000	174155000	51,160,44	MCF7
chr3	174155000	174580000	ID_0.01_1059	-0.800899	174155000	174580000	31120180	MCF7
chr3	174580000	176390000	ID_0.01_1060	-1.15828	174580000	176390000	51,160,44	MCF7
chr3	176390000	176915000	ID_0.01_1061	-0.684972	176390000	176915000	31120180	MCF7
chr3	176915000	177075000	ID_0.01_1062	-1.06748	176915000	177075000	51,160,44	MCF7
chr3	177075000	178155000	ID_0.01_1063	-1.05546	177075000	178155000	31120180	MCF7
chr3	178155000	179040000	ID_0.01_1064	-1.0255	178155000	179040000	51,160,44	MCF7
chr3	179040000	179280000	ID_0.01_1065	-1.1963	179040000	179280000	31120180	MCF7
chr3	179280000	180705000	ID_0.01_1066	-1.18646	179280000	180705000	51,160,44	MCF7
chr3	180705000	181420000	ID_0.01_1067	-0.708264	180705000	181420000	31120180	MCF7
chr3	181420000	182700000	ID_0.01_1068	-1.58075	181420000	182700000	51,160,44	MCF7
chr3	182700000	182905000	ID_0.01_1069	0.164933	182700000	182905000	31120180	MCF7
chr3	182905000	183105000	ID_0.01_1070	-0.827453	182905000	183105000	51,160,44	MCF7
chr3	183105000	183355000	ID_0.01_1071	-0.97694	183105000	183355000	31120180	MCF7
chr3	183355000	183485000	ID_0.01_1072	-0.113954	183355000	183485000	51,160,44	MCF7
chr3	183485000	183735000	ID_0.01_1073	-0.297758	183485000	183735000	31120180	MCF7
chr3	183735000	183850000	ID_0.01_1074	-0.154746	183735000	183850000	51,160,44	MCF7
chr3	183850000	184080000	ID_0.01_1075	-0.511135	183850000	184080000	31120180	MCF7
chr3	184080000	184280000	ID_0.01_1076	-0.737479	184080000	184280000	51,160,44	MCF7
chr3	184280000	184590000	ID_0.01_1077	-1.07002	184280000	184590000	31120180	MCF7
chr3	184590000	185000000	ID_0.01_1078	-0.329511	184590000	185000000	51,160,44	MCF7
chr3	185000000	185305000	ID_0.01_1079	-0.0271212	185000000	185305000	31120180	MCF7
chr3	185305000	185655000	ID_0.01_1080	-0.450137	185305000	185655000	51,160,44	MCF7
chr3	185655000	186260000	ID_0.01_1081	-1.05177	185655000	186260000	31120180	MCF7
chr3	186260000	186545000	ID_0.01_1082	-0.777242	186260000	186545000	51,160,44	MCF7
chr3	186545000	187040000	ID_0.01_1083	-0.930969	186545000	187040000	31120180	MCF7
chr3	187040000	187460000	ID_0.01_1084	-0.930456	187040000	187460000	51,160,44	MCF7
chr3	187460000	187755000	ID_0.01_1085	-1.92313	187460000	187755000	31120180	MCF7
chr3	187755000	187870000	ID_0.01_1086	-0.860456	187755000	187870000	51,160,44	MCF7
chr3	187870000	188675000	ID_0.01_1087	-0.496936	187870000	188675000	31120180	MCF7
chr3	188675000	188985000	ID_0.01_1088	-1.21803	188675000	188985000	51,160,44	MCF7
chr3	188985000	189680000	ID_0.01_1089	-1.28875	188985000	189680000	31120180	MCF7
chr3	189680000	190040000	ID_0.01_1090	-1.59772	189680000	190040000	51,160,44	MCF7
chr3	190040000	190230000	ID_0.01_1091	-0.33127	190040000	190230000	31120180	MCF7
chr3	190230000	190415000	ID_0.01_1092	-0.407312	190230000	190415000	51,160,44	MCF7
chr3	190415000	190760000	ID_0.01_1093	-0.644028	190415000	190760000	31120180	MCF7
chr3	190760000	190840000	ID_0.01_1094	-0.410891	190760000	190840000	51,160,44	MCF7
chr3	190840000	192535000	ID_0.01_1095	-0.119743	190840000	192535000	31120180	MCF7
chr3	192535000	192635000	ID_0.01_1096	-1.54591	192535000	192635000	51,160,44	MCF7
chr3	192635000	192760000	ID_0.01_1097	-0.447146	192635000	192760000	31120180	MCF7
chr3	192760000	193310000	ID_0.01_1098	-0.65909	192760000	193310000	51,160,44	MCF7
chr3	193310000	193725000	ID_0.01_1099	-1.04396	193310000	193725000	31120180	MCF7
chr3	193725000	193855000	ID_0.01_1100	0.220445	193725000	193855000	51,160,44	MCF7
chr3	193855000	194190000	ID_0.01_1101	-1.1767	193855000	194190000	31120180	MCF7
chr3	194190000	194405000	ID_0.01_1102	0.0149562	194190000	194405000	51,160,44	MCF7
chr3	194405000	194825000	ID_0.01_1103	-1.02311	194405000	194825000	31120180	MCF7
chr3	194825000	194990000	ID_0.01_1104	-0.258307	194825000	194990000	51,160,44	MCF7
chr3	194990000	195350000	ID_0.01_1105	-1.19758	194990000	195350000	31120180	MCF7
chr3	195350000	195715000	ID_0.01_1106	-0.548076	195350000	195715000	51,160,44	MCF7
chr3	195715000	195925000	ID_0.01_1107	-0.219406	195715000	195925000	31120180	MCF7
chr3	195925000	196230000	ID_0.01_1108	-0.665623	195925000	196230000	51,160,44	MCF7
chr3	196230000	196695000	ID_0.01_1109	-0.12097	196230000	196695000	31120180	MCF7
chr3	196695000	196915000	ID_0.01_1110	-0.512486	196695000	196915000	51,160,44	MCF7
chr3	196915000	197235000	ID_0.01_1111	-0.053967	196915000	197235000	31120180	MCF7
chr3	197235000	197380000	ID_0.01_1112	-0.376678	197235000	197380000	51,160,44	MCF7
chr4	70000	125000	ID_0.01_1113	-0.0886824	70000	125000	31120180	MCF7
chr4	125000	330000	ID_0.01_1114	0.489559	125000	330000	51,160,44	MCF7
chr4	330000	1005000	ID_0.01_1115	0.376712	330000	1005000	31120180	MCF7
chr4	1005000	1340000	ID_0.01_1116	-0.403865	1005000	1340000	51,160,44	MCF7
chr4	1340000	1580000	ID_0.01_1117	-0.945303	1340000	1580000	31120180	MCF7
chr4	1580000	2010000	ID_0.01_1118	0.0911974	1580000	2010000	51,160,44	MCF7
chr4	2010000	2220000	ID_0.01_1119	0.357445	2010000	2220000	31120180	MCF7
chr4	2220000	2470000	ID_0.01_1120	-0.373125	2220000	2470000	51,160,44	MCF7
chr4	2470000	2965000	ID_0.01_1121	-0.0897556	2470000	2965000	31120180	MCF7
chr4	2965000	3045000	ID_0.01_1122	-0.203046	2965000	3045000	51,160,44	MCF7
chr4	3045000	3570000	ID_0.01_1123	0.200675	3045000	3570000	31120180	MCF7
chr4	3570000	4250000	ID_0.01_1124	-0.238717	3570000	4250000	51,160,44	MCF7
chr4	4250000	4335000	ID_0.01_1125	-0.456637	4250000	4335000	31120180	MCF7
chr4	4335000	4490000	ID_0.01_1126	0.0427236	4335000	4490000	51,160,44	MCF7
chr4	4490000	4675000	ID_0.01_1127	-0.106612	4490000	4675000	31120180	MCF7
chr4	4675000	6720000	ID_0.01_1128	-0.412102	4675000	6720000	51,160,44	MCF7
chr4	6720000	6910000	ID_0.01_1129	-0.611648	6720000	6910000	31120180	MCF7
chr4	6910000	7300000	ID_0.01_1130	-0.284946	6910000	7300000	51,160,44	MCF7
chr4	7300000	10015000	ID_0.01_1131	-0.203217	7300000	10015000	31120180	MCF7
chr4	10015000	10120000	ID_0.01_1132	-0.587896	10015000	10120000	51,160,44	MCF7
chr4	10120000	12730000	ID_0.01_1133	-0.72063	10120000	12730000	31120180	MCF7
chr4	12730000	12845000	ID_0.01_1134	-0.747434	12730000	12845000	51,160,44	MCF7
chr4	12845000	14115000	ID_0.01_1135	-0.769736	12845000	14115000	31120180	MCF7
chr4	14115000	14255000	ID_0.01_1136	-0.398571	14115000	14255000	51,160,44	MCF7
chr4	14255000	15005000	ID_0.01_1137	-0.618301	14255000	15005000	31120180	MCF7
chr4	15005000	15685000	ID_0.01_1138	-0.88095	15005000	15685000	51,160,44	MCF7
chr4	15685000	17815000	ID_0.01_1139	-0.438311	15685000	17815000	31120180	MCF7
chr4	17815000	19230000	ID_0.01_1140	-0.814004	17815000	19230000	51,160,44	MCF7
chr4	19230000	21795000	ID_0.01_1141	-0.760672	19230000	21795000	31120180	MCF7
chr4	21795000	24980000	ID_0.01_1142	-1.10502	21795000	24980000	51,160,44	MCF7
chr4	24980000	25915000	ID_0.01_1143	-0.453751	24980000	25915000	31120180	MCF7
chr4	25915000	26460000	ID_0.01_1144	-0.450161	25915000	26460000	51,160,44	MCF7
chr4	26460000	27180000	ID_0.01_1145	-0.572561	26460000	27180000	31120180	MCF7
chr4	27180000	27320000	ID_0.01_1146	-0.51404	27180000	27320000	51,160,44	MCF7
chr4	27320000	27865000	ID_0.01_1147	-0.72293	27320000	27865000	31120180	MCF7
chr4	27865000	30720000	ID_0.01_1148	-1.04628	27865000	30720000	51,160,44	MCF7
chr4	30720000	37385000	ID_0.01_1149	-1.20246	30720000	37385000	31120180	MCF7
chr4	37385000	37805000	ID_0.01_1150	-0.97179	37385000	37805000	51,160,44	MCF7
chr4	37805000	38320000	ID_0.01_1151	-0.693543	37805000	38320000	31120180	MCF7
chr4	38320000	38675000	ID_0.01_1152	-0.584284	38320000	38675000	51,160,44	MCF7
chr4	38675000	39185000	ID_0.01_1153	-0.673378	38675000	39185000	31120180	MCF7
chr4	39185000	39700000	ID_0.01_1154	-0.424865	39185000	39700000	51,160,44	MCF7
chr4	39700000	39980000	ID_0.01_1155	-0.115155	39700000	39980000	31120180	MCF7
chr4	39980000	40060000	ID_0.01_1156	-0.585747	39980000	40060000	51,160,44	MCF7
chr4	40060000	40320000	ID_0.01_1157	-0.484727	40060000	40320000	31120180	MCF7
chr4	40320000	41215000	ID_0.01_1158	-0.482136	40320000	41215000	51,160,44	MCF7
chr4	41215000	41695000	ID_0.01_1159	-0.850321	41215000	41695000	31120180	MCF7
chr4	41695000	41885000	ID_0.01_1160	-0.882222	41695000	41885000	51,160,44	MCF7
chr4	41885000	44730000	ID_0.01_1161	-0.422278	41885000	44730000	31120180	MCF7
chr4	44730000	45455000	ID_0.01_1162	-0.727059	44730000	45455000	51,160,44	MCF7
chr4	45455000	45985000	ID_0.01_1163	-0.718219	45455000	45985000	31120180	MCF7
chr4	45985000	48270000	ID_0.01_1164	-0.309975	45985000	48270000	51,160,44	MCF7
chr4	48270000	48555000	ID_0.01_1165	-0.139063	48270000	48555000	31120180	MCF7
chr4	48555000	49520000	ID_0.01_1166	-0.340221	48555000	49520000	51,160,44	MCF7
chr4	49520000	53105000	ID_0.01_1167	0.46904	49520000	53105000	31120180	MCF7
chr4	53105000	53580000	ID_0.01_1168	-0.527606	53105000	53580000	51,160,44	MCF7
chr4	53580000	53850000	ID_0.01_1169	-0.538322	53580000	53850000	31120180	MCF7
chr4	53850000	54460000	ID_0.01_1170	-0.911642	53850000	54460000	51,160,44	MCF7
chr4	54460000	55100000	ID_0.01_1171	-0.306735	54460000	55100000	31120180	MCF7
chr4	55100000	55550000	ID_0.01_1172	-1.19107	55100000	55550000	51,160,44	MCF7
chr4	55550000	55710000	ID_0.01_1173	-0.496788	55550000	55710000	31120180	MCF7
chr4	55710000	55835000	ID_0.01_1174	-0.372547	55710000	55835000	51,160,44	MCF7
chr4	55835000	56050000	ID_0.01_1175	-0.885116	55835000	56050000	31120180	MCF7
chr4	56050000	56410000	ID_0.01_1176	-0.133899	56050000	56410000	51,160,44	MCF7
chr4	56410000	56610000	ID_0.01_1177	-0.329964	56410000	56610000	31120180	MCF7
chr4	56610000	56815000	ID_0.01_1178	-0.250941	56610000	56815000	51,160,44	MCF7
chr4	56815000	57255000	ID_0.01_1179	-0.338079	56815000	57255000	31120180	MCF7
chr4	57255000	57665000	ID_0.01_1180	-0.295603	57255000	57665000	51,160,44	MCF7
chr4	57665000	57845000	ID_0.01_1181	-0.315579	57665000	57845000	31120180	MCF7
chr4	57845000	60130000	ID_0.01_1182	-0.335606	57845000	60130000	51,160,44	MCF7
chr4	60130000	62340000	ID_0.01_1183	-0.525094	60130000	62340000	31120180	MCF7
chr4	62340000	63110000	ID_0.01_1184	-0.47531	62340000	63110000	51,160,44	MCF7
chr4	63110000	65895000	ID_0.01_1185	-0.34803	63110000	65895000	31120180	MCF7
chr4	65895000	70760000	ID_0.01_1186	-1.04165	65895000	70760000	51,160,44	MCF7
chr4	70760000	71705000	ID_0.01_1187	-0.819957	70760000	71705000	31120180	MCF7
chr4	71705000	71860000	ID_0.01_1188	-0.306441	71705000	71860000	51,160,44	MCF7
chr4	71860000	73360000	ID_0.01_1189	-0.521752	71860000	73360000	31120180	MCF7
chr4	73360000	74125000	ID_0.01_1190	-0.703686	73360000	74125000	51,160,44	MCF7
chr4	74125000	74520000	ID_0.01_1191	-0.819623	74125000	74520000	31120180	MCF7
chr4	74520000	76675000	ID_0.01_1192	-0.664508	74520000	76675000	51,160,44	MCF7
chr4	76675000	77070000	ID_0.01_1193	-0.273642	76675000	77070000	31120180	MCF7
chr4	77070000	78275000	ID_0.01_1194	-0.146544	77070000	78275000	51,160,44	MCF7
chr4	78275000	78355000	ID_0.01_1195	-0.528498	78275000	78355000	31120180	MCF7
chr4	78355000	78740000	ID_0.01_1196	-0.0735808	78355000	78740000	51,160,44	MCF7
chr4	78740000	81285000	ID_0.01_1197	-0.364441	78740000	81285000	31120180	MCF7
chr4	81285000	82765000	ID_0.01_1198	-0.992929	81285000	82765000	51,160,44	MCF7
chr4	82765000	83205000	ID_0.01_1199	-0.491759	82765000	83205000	31120180	MCF7
chr4	83205000	84175000	ID_0.01_1200	-0.679726	83205000	84175000	51,160,44	MCF7
chr4	84175000	84405000	ID_0.01_1201	-0.625964	84175000	84405000	31120180	MCF7
chr4	84405000	85895000	ID_0.01_1202	-0.785681	84405000	85895000	51,160,44	MCF7
chr4	85895000	87515000	ID_0.01_1203	-0.884011	85895000	87515000	31120180	MCF7
chr4	87515000	87815000	ID_0.01_1204	-0.196403	87515000	87815000	51,160,44	MCF7
chr4	87815000	88390000	ID_0.01_1205	-1.05289	87815000	88390000	31120180	MCF7
chr4	88390000	88770000	ID_0.01_1206	-0.394314	88390000	88770000	51,160,44	MCF7
chr4	88770000	89300000	ID_0.01_1207	-0.985131	88770000	89300000	31120180	MCF7
chr4	89300000	89445000	ID_0.01_1208	-0.379539	89300000	89445000	51,160,44	MCF7
chr4	89445000	89945000	ID_0.01_1209	-1.15225	89445000	89945000	31120180	MCF7
chr4	89945000	90355000	ID_0.01_1210	-0.66829	89945000	90355000	51,160,44	MCF7
chr4	90355000	90825000	ID_0.01_1211	-0.559082	90355000	90825000	31120180	MCF7
chr4	90825000	92110000	ID_0.01_1212	-0.745566	90825000	92110000	51,160,44	MCF7
chr4	92110000	94710000	ID_0.01_1213	-0.269241	92110000	94710000	31120180	MCF7
chr4	94710000	96935000	ID_0.01_1214	-0.901424	94710000	96935000	51,160,44	MCF7
chr4	96935000	97615000	ID_0.01_1215	-0.401048	96935000	97615000	31120180	MCF7
chr4	97615000	98510000	ID_0.01_1216	-0.508868	97615000	98510000	51,160,44	MCF7
chr4	98510000	99850000	ID_0.01_1217	-0.535639	98510000	99850000	31120180	MCF7
chr4	99850000	100870000	ID_0.01_1218	-0.564993	99850000	100870000	51,160,44	MCF7
chr4	100870000	101015000	ID_0.01_1219	-0.647105	100870000	101015000	31120180	MCF7
chr4	101015000	102350000	ID_0.01_1220	-0.511569	101015000	102350000	51,160,44	MCF7
chr4	102350000	103540000	ID_0.01_1221	-0.25731	102350000	103540000	31120180	MCF7
chr4	103540000	103750000	ID_0.01_1222	-0.653864	103540000	103750000	51,160,44	MCF7
chr4	103750000	103935000	ID_0.01_1223	-0.568018	103750000	103935000	31120180	MCF7
chr4	103935000	104120000	ID_0.01_1224	-0.663914	103935000	104120000	51,160,44	MCF7
chr4	104120000	105415000	ID_0.01_1225	-0.879094	104120000	105415000	31120180	MCF7
chr4	105415000	105785000	ID_0.01_1226	-0.598313	105415000	105785000	51,160,44	MCF7
chr4	105785000	106635000	ID_0.01_1227	-0.6201	105785000	106635000	31120180	MCF7
chr4	106635000	106820000	ID_0.01_1228	-0.564439	106635000	106820000	51,160,44	MCF7
chr4	106820000	109755000	ID_0.01_1229	-0.668907	106820000	109755000	31120180	MCF7
chr4	109755000	110480000	ID_0.01_1230	-0.622474	109755000	110480000	51,160,44	MCF7
chr4	110480000	111115000	ID_0.01_1231	-0.123138	110480000	111115000	31120180	MCF7
chr4	111115000	111435000	ID_0.01_1232	-0.289928	111115000	111435000	51,160,44	MCF7
chr4	111435000	111545000	ID_0.01_1233	-0.939806	111435000	111545000	31120180	MCF7
chr4	111545000	112200000	ID_0.01_1234	-0.924903	111545000	112200000	51,160,44	MCF7
chr4	112200000	112400000	ID_0.01_1235	-0.507721	112200000	112400000	31120180	MCF7
chr4	112400000	112560000	ID_0.01_1236	-0.39102	112400000	112560000	51,160,44	MCF7
chr4	112560000	112865000	ID_0.01_1237	-1.07049	112560000	112865000	31120180	MCF7
chr4	112865000	113245000	ID_0.01_1238	-0.624934	112865000	113245000	51,160,44	MCF7
chr4	113245000	113555000	ID_0.01_1239	-0.691405	113245000	113555000	31120180	MCF7
chr4	113555000	113690000	ID_0.01_1240	-0.635322	113555000	113690000	51,160,44	MCF7
chr4	113690000	113860000	ID_0.01_1241	-0.505672	113690000	113860000	31120180	MCF7
chr4	113860000	114320000	ID_0.01_1242	-0.511614	113860000	114320000	51,160,44	MCF7
chr4	114320000	114470000	ID_0.01_1243	-0.793544	114320000	114470000	31120180	MCF7
chr4	114470000	114685000	ID_0.01_1244	-0.635057	114470000	114685000	51,160,44	MCF7
chr4	114685000	115305000	ID_0.01_1245	-0.53194	114685000	115305000	31120180	MCF7
chr4	115305000	117655000	ID_0.01_1246	-0.861276	115305000	117655000	51,160,44	MCF7
chr4	117655000	119200000	ID_0.01_1247	-0.457862	117655000	119200000	31120180	MCF7
chr4	119200000	120550000	ID_0.01_1248	-1.1956	119200000	120550000	51,160,44	MCF7
chr4	120550000	120990000	ID_0.01_1249	-0.682928	120550000	120990000	31120180	MCF7
chr4	120990000	122575000	ID_0.01_1250	-1.08116	120990000	122575000	51,160,44	MCF7
chr4	122575000	124320000	ID_0.01_1251	-0.56704	122575000	124320000	31120180	MCF7
chr4	124320000	125635000	ID_0.01_1252	-0.749417	124320000	125635000	51,160,44	MCF7
chr4	125635000	126235000	ID_0.01_1253	-0.907842	125635000	126235000	31120180	MCF7
chr4	126235000	128705000	ID_0.01_1254	-1.06998	126235000	128705000	51,160,44	MCF7
chr4	128705000	128980000	ID_0.01_1255	-0.580017	128705000	128980000	31120180	MCF7
chr4	128980000	129210000	ID_0.01_1256	-0.531383	128980000	129210000	51,160,44	MCF7
chr4	129210000	129730000	ID_0.01_1257	-0.567342	129210000	129730000	31120180	MCF7
chr4	129730000	130015000	ID_0.01_1258	-0.41866	129730000	130015000	51,160,44	MCF7
chr4	130015000	133150000	ID_0.01_1259	-0.641541	130015000	133150000	31120180	MCF7
chr4	133150000	133735000	ID_0.01_1260	-0.724262	133150000	133735000	51,160,44	MCF7
chr4	133735000	136645000	ID_0.01_1261	-0.267979	133735000	136645000	31120180	MCF7
chr4	136645000	136785000	ID_0.01_1262	-0.464322	136645000	136785000	51,160,44	MCF7
chr4	136785000	138530000	ID_0.01_1263	-0.758028	136785000	138530000	31120180	MCF7
chr4	138530000	139935000	ID_0.01_1264	-0.182005	138530000	139935000	51,160,44	MCF7
chr4	139935000	140100000	ID_0.01_1265	-0.328568	139935000	140100000	31120180	MCF7
chr4	140100000	140225000	ID_0.01_1266	-0.56173	140100000	140225000	51,160,44	MCF7
chr4	140225000	140580000	ID_0.01_1267	-0.149081	140225000	140580000	31120180	MCF7
chr4	140580000	140655000	ID_0.01_1268	-0.466151	140580000	140655000	51,160,44	MCF7
chr4	140655000	140935000	ID_0.01_1269	-0.200436	140655000	140935000	31120180	MCF7
chr4	140935000	141075000	ID_0.01_1270	-0.249351	140935000	141075000	51,160,44	MCF7
chr4	141075000	141775000	ID_0.01_1271	-0.526512	141075000	141775000	31120180	MCF7
chr4	141775000	142080000	ID_0.01_1272	-0.806447	141775000	142080000	51,160,44	MCF7
chr4	142080000	142270000	ID_0.01_1273	-0.570446	142080000	142270000	31120180	MCF7
chr4	142270000	142935000	ID_0.01_1274	-0.514021	142270000	142935000	51,160,44	MCF7
chr4	142935000	143395000	ID_0.01_1275	-0.247182	142935000	143395000	31120180	MCF7
chr4	143395000	143770000	ID_0.01_1276	-0.131247	143395000	143770000	51,160,44	MCF7
chr4	143770000	144105000	ID_0.01_1277	-0.908953	143770000	144105000	31120180	MCF7
chr4	144105000	144260000	ID_0.01_1278	-0.869608	144105000	144260000	51,160,44	MCF7
chr4	144260000	144435000	ID_0.01_1279	-0.0640546	144260000	144435000	31120180	MCF7
chr4	144435000	146020000	ID_0.01_1280	-0.876027	144435000	146020000	51,160,44	MCF7
chr4	146020000	146540000	ID_0.01_1281	-0.623174	146020000	146540000	31120180	MCF7
chr4	146540000	147670000	ID_0.01_1282	-1.02427	146540000	147670000	51,160,44	MCF7
chr4	147670000	148515000	ID_0.01_1283	-0.114014	147670000	148515000	31120180	MCF7
chr4	148515000	149365000	ID_0.01_1284	-0.688483	148515000	149365000	51,160,44	MCF7
chr4	149365000	150660000	ID_0.01_1285	-0.784568	149365000	150660000	31120180	MCF7
chr4	150660000	152020000	ID_0.01_1286	-0.192997	150660000	152020000	51,160,44	MCF7
chr4	152020000	152290000	ID_0.01_1287	-0.85557	152020000	152290000	31120180	MCF7
chr4	152290000	152735000	ID_0.01_1288	-0.261734	152290000	152735000	51,160,44	MCF7
chr4	152735000	153700000	ID_0.01_1289	-0.306049	152735000	153700000	31120180	MCF7
chr4	153700000	154265000	ID_0.01_1290	-0.537757	153700000	154265000	51,160,44	MCF7
chr4	154265000	155475000	ID_0.01_1291	-0.598034	154265000	155475000	31120180	MCF7
chr4	155475000	155560000	ID_0.01_1292	-0.597802	155475000	155560000	51,160,44	MCF7
chr4	155560000	155730000	ID_0.01_1293	-0.583462	155560000	155730000	31120180	MCF7
chr4	155730000	156275000	ID_0.01_1294	-0.670125	155730000	156275000	51,160,44	MCF7
chr4	156275000	156875000	ID_0.01_1295	-0.832344	156275000	156875000	31120180	MCF7
chr4	156875000	158540000	ID_0.01_1296	-1.09405	156875000	158540000	51,160,44	MCF7
chr4	158540000	159180000	ID_0.01_1297	-0.188389	158540000	159180000	31120180	MCF7
chr4	159180000	159780000	ID_0.01_1298	-0.737533	159180000	159780000	51,160,44	MCF7
chr4	159780000	160095000	ID_0.01_1299	-0.775779	159780000	160095000	31120180	MCF7
chr4	160095000	160220000	ID_0.01_1300	-0.555803	160095000	160220000	51,160,44	MCF7
chr4	160220000	160370000	ID_0.01_1301	0.0539906	160220000	160370000	31120180	MCF7
chr4	160370000	160870000	ID_0.01_1302	-0.721904	160370000	160870000	51,160,44	MCF7
chr4	160870000	163090000	ID_0.01_1303	-0.738671	160870000	163090000	31120180	MCF7
chr4	163090000	164255000	ID_0.01_1304	-0.620016	163090000	164255000	51,160,44	MCF7
chr4	164255000	164475000	ID_0.01_1305	-0.741791	164255000	164475000	31120180	MCF7
chr4	164475000	166035000	ID_0.01_1306	-1.35942	164475000	166035000	51,160,44	MCF7
chr4	166035000	166625000	ID_0.01_1307	-0.926561	166035000	166625000	31120180	MCF7
chr4	166625000	167180000	ID_0.01_1308	-0.284276	166625000	167180000	51,160,44	MCF7
chr4	167180000	167945000	ID_0.01_1309	-0.350955	167180000	167945000	31120180	MCF7
chr4	167945000	169845000	ID_0.01_1310	-0.671846	167945000	169845000	51,160,44	MCF7
chr4	169845000	169930000	ID_0.01_1311	-0.989336	169845000	169930000	31120180	MCF7
chr4	169930000	170055000	ID_0.01_1312	-0.792248	169930000	170055000	51,160,44	MCF7
chr4	170055000	170195000	ID_0.01_1313	0.0672682	170055000	170195000	31120180	MCF7
chr4	170195000	170735000	ID_0.01_1314	-0.307734	170195000	170735000	51,160,44	MCF7
chr4	170735000	171185000	ID_0.01_1315	-0.262025	170735000	171185000	31120180	MCF7
chr4	171185000	172310000	ID_0.01_1316	-0.782326	171185000	172310000	51,160,44	MCF7
chr4	172310000	173415000	ID_0.01_1317	-0.241679	172310000	173415000	31120180	MCF7
chr4	173415000	173935000	ID_0.01_1318	-0.453982	173415000	173935000	51,160,44	MCF7
chr4	173935000	174225000	ID_0.01_1319	-0.688103	173935000	174225000	31120180	MCF7
chr4	174225000	174340000	ID_0.01_1320	-0.613514	174225000	174340000	51,160,44	MCF7
chr4	174340000	177295000	ID_0.01_1321	-0.519446	174340000	177295000	31120180	MCF7
chr4	177295000	177710000	ID_0.01_1322	-0.927855	177295000	177710000	51,160,44	MCF7
chr4	177710000	181370000	ID_0.01_1323	-0.631794	177710000	181370000	31120180	MCF7
chr4	181370000	182585000	ID_0.01_1324	-0.446068	181370000	182585000	51,160,44	MCF7
chr4	182585000	184365000	ID_0.01_1325	-0.96117	182585000	184365000	31120180	MCF7
chr4	184365000	184645000	ID_0.01_1326	-0.673964	184365000	184645000	51,160,44	MCF7
chr4	184645000	185460000	ID_0.01_1327	-0.170131	184645000	185460000	31120180	MCF7
chr4	185460000	186065000	ID_0.01_1328	-0.322004	185460000	186065000	51,160,44	MCF7
chr4	186065000	186390000	ID_0.01_1329	-0.501329	186065000	186390000	31120180	MCF7
chr4	186390000	187355000	ID_0.01_1330	-0.317197	186390000	187355000	51,160,44	MCF7
chr4	187355000	188910000	ID_0.01_1331	-0.368637	187355000	188910000	31120180	MCF7
chr4	188910000	190155000	ID_0.01_1332	-0.646522	188910000	190155000	51,160,44	MCF7
chr5	190000	475000	ID_0.01_1333	0.336654	190000	475000	31120180	MCF7
chr5	475000	925000	ID_0.01_1334	-0.217035	475000	925000	51,160,44	MCF7
chr5	925000	1345000	ID_0.01_1335	-0.299192	925000	1345000	31120180	MCF7
chr5	1345000	2150000	ID_0.01_1336	-0.335242	1345000	2150000	51,160,44	MCF7
chr5	2150000	2750000	ID_0.01_1337	-0.592359	2150000	2750000	31120180	MCF7
chr5	2750000	5420000	ID_0.01_1338	-0.643818	2750000	5420000	51,160,44	MCF7
chr5	5420000	5495000	ID_0.01_1339	-1.19423	5420000	5495000	31120180	MCF7
chr5	5495000	7260000	ID_0.01_1340	-1.07696	5495000	7260000	51,160,44	MCF7
chr5	7260000	7750000	ID_0.01_1341	-0.930106	7260000	7750000	31120180	MCF7
chr5	7750000	9545000	ID_0.01_1342	-0.639927	7750000	9545000	51,160,44	MCF7
chr5	9545000	10250000	ID_0.01_1343	-0.664927	9545000	10250000	31120180	MCF7
chr5	10250000	10445000	ID_0.01_1344	-0.838253	10250000	10445000	51,160,44	MCF7
chr5	10445000	10865000	ID_0.01_1345	-0.68853	10445000	10865000	31120180	MCF7
chr5	10865000	11490000	ID_0.01_1346	-0.525596	10865000	11490000	51,160,44	MCF7
chr5	11490000	12575000	ID_0.01_1347	-0.478254	11490000	12575000	31120180	MCF7
chr5	12575000	12710000	ID_0.01_1348	-0.608293	12575000	12710000	51,160,44	MCF7
chr5	12710000	12810000	ID_0.01_1349	-0.387902	12710000	12810000	31120180	MCF7
chr5	12810000	13480000	ID_0.01_1350	-0.349184	12810000	13480000	51,160,44	MCF7
chr5	13480000	14105000	ID_0.01_1351	-0.845116	13480000	14105000	31120180	MCF7
chr5	14105000	14870000	ID_0.01_1352	-0.24348	14105000	14870000	51,160,44	MCF7
chr5	14870000	15010000	ID_0.01_1353	-0.352291	14870000	15010000	31120180	MCF7
chr5	15010000	16935000	ID_0.01_1354	-0.892127	15010000	16935000	51,160,44	MCF7
chr5	16935000	17215000	ID_0.01_1355	-0.627514	16935000	17215000	31120180	MCF7
chr5	17215000	17600000	ID_0.01_1356	-1.2823	17215000	17600000	51,160,44	MCF7
chr5	17600000	18115000	ID_0.01_1357	-1.48296	17600000	18115000	31120180	MCF7
chr5	18115000	19605000	ID_0.01_1358	-0.517779	18115000	19605000	51,160,44	MCF7
chr5	19605000	23130000	ID_0.01_1359	-0.777259	19605000	23130000	31120180	MCF7
chr5	23130000	23505000	ID_0.01_1360	-0.524089	23130000	23505000	51,160,44	MCF7
chr5	23505000	26705000	ID_0.01_1361	-0.468483	23505000	26705000	31120180	MCF7
chr5	26705000	29070000	ID_0.01_1362	-0.623515	26705000	29070000	51,160,44	MCF7
chr5	29070000	29755000	ID_0.01_1363	-0.493933	29070000	29755000	31120180	MCF7
chr5	29755000	30035000	ID_0.01_1364	-0.39915	29755000	30035000	51,160,44	MCF7
chr5	30035000	31400000	ID_0.01_1365	-0.722616	30035000	31400000	31120180	MCF7
chr5	31400000	31580000	ID_0.01_1366	0.0237588	31400000	31580000	51,160,44	MCF7
chr5	31580000	32315000	ID_0.01_1367	-0.412222	31580000	32315000	31120180	MCF7
chr5	32315000	32615000	ID_0.01_1368	0.122707	32315000	32615000	51,160,44	MCF7
chr5	32615000	33440000	ID_0.01_1369	-0.724474	32615000	33440000	31120180	MCF7
chr5	33440000	33930000	ID_0.01_1370	-1.00432	33440000	33930000	51,160,44	MCF7
chr5	33930000	34180000	ID_0.01_1371	-0.568482	33930000	34180000	31120180	MCF7
chr5	34180000	34655000	ID_0.01_1372	-0.91948	34180000	34655000	51,160,44	MCF7
chr5	34655000	34895000	ID_0.01_1373	0.034344	34655000	34895000	31120180	MCF7
chr5	34895000	35090000	ID_0.01_1374	-0.712716	34895000	35090000	51,160,44	MCF7
chr5	35090000	35230000	ID_0.01_1375	-0.462461	35090000	35230000	31120180	MCF7
chr5	35230000	35930000	ID_0.01_1376	-0.515018	35230000	35930000	51,160,44	MCF7
chr5	35930000	36060000	ID_0.01_1377	-0.702591	35930000	36060000	31120180	MCF7
chr5	36060000	36415000	ID_0.01_1378	-0.327263	36060000	36415000	51,160,44	MCF7
chr5	36415000	36505000	ID_0.01_1379	-0.560846	36415000	36505000	31120180	MCF7
chr5	36505000	36740000	ID_0.01_1380	-0.156918	36505000	36740000	51,160,44	MCF7
chr5	36740000	36870000	ID_0.01_1381	-0.86408	36740000	36870000	31120180	MCF7
chr5	36870000	37835000	ID_0.01_1382	-0.509561	36870000	37835000	51,160,44	MCF7
chr5	37835000	38440000	ID_0.01_1383	-0.544402	37835000	38440000	31120180	MCF7
chr5	38440000	38665000	ID_0.01_1384	-0.607145	38440000	38665000	51,160,44	MCF7
chr5	38665000	38815000	ID_0.01_1385	-0.344904	38665000	38815000	31120180	MCF7
chr5	38815000	39375000	ID_0.01_1386	-0.684468	38815000	39375000	51,160,44	MCF7
chr5	39375000	39715000	ID_0.01_1387	-0.516012	39375000	39715000	31120180	MCF7
chr5	39715000	40680000	ID_0.01_1388	-0.828325	39715000	40680000	51,160,44	MCF7
chr5	40680000	40900000	ID_0.01_1389	-0.967628	40680000	40900000	31120180	MCF7
chr5	40900000	41845000	ID_0.01_1390	-0.67168	40900000	41845000	51,160,44	MCF7
chr5	41845000	42060000	ID_0.01_1391	-1.07363	41845000	42060000	31120180	MCF7
chr5	42060000	42425000	ID_0.01_1392	-0.364448	42060000	42425000	51,160,44	MCF7
chr5	42425000	43065000	ID_0.01_1393	-0.517949	42425000	43065000	31120180	MCF7
chr5	43065000	43120000	ID_0.01_1394	-0.340074	43065000	43120000	51,160,44	MCF7
chr5	43120000	43390000	ID_0.01_1395	-0.135397	43120000	43390000	31120180	MCF7
chr5	43390000	43730000	ID_0.01_1396	-0.414106	43390000	43730000	51,160,44	MCF7
chr5	43730000	44330000	ID_0.01_1397	-0.436287	43730000	44330000	31120180	MCF7
chr5	44330000	44540000	ID_0.01_1398	-0.483706	44330000	44540000	51,160,44	MCF7
chr5	44540000	44775000	ID_0.01_1399	-0.385893	44540000	44775000	31120180	MCF7
chr5	44775000	50260000	ID_0.01_1400	-0.727981	44775000	50260000	51,160,44	MCF7
chr5	50260000	52775000	ID_0.01_1401	-1.21848	50260000	52775000	31120180	MCF7
chr5	52775000	55230000	ID_0.01_1402	-0.899555	52775000	55230000	51,160,44	MCF7
chr5	55230000	55565000	ID_0.01_1403	-0.811492	55230000	55565000	31120180	MCF7
chr5	55565000	56205000	ID_0.01_1404	-1.0716	55565000	56205000	51,160,44	MCF7
chr5	56205000	56435000	ID_0.01_1405	-0.667252	56205000	56435000	31120180	MCF7
chr5	56435000	56595000	ID_0.01_1406	-0.283132	56435000	56595000	51,160,44	MCF7
chr5	56595000	57185000	ID_0.01_1407	-0.976304	56595000	57185000	31120180	MCF7
chr5	57185000	57760000	ID_0.01_1408	-0.707302	57185000	57760000	51,160,44	MCF7
chr5	57760000	58185000	ID_0.01_1409	-1.41342	57760000	58185000	31120180	MCF7
chr5	58185000	58805000	ID_0.01_1410	-0.67679	58185000	58805000	51,160,44	MCF7
chr5	58805000	59105000	ID_0.01_1411	-0.814179	58805000	59105000	31120180	MCF7
chr5	59105000	60240000	ID_0.01_1412	-1.2598	59105000	60240000	51,160,44	MCF7
chr5	60240000	60630000	ID_0.01_1413	-0.589868	60240000	60630000	31120180	MCF7
chr5	60630000	60955000	ID_0.01_1414	-0.827573	60630000	60955000	51,160,44	MCF7
chr5	60955000	61520000	ID_0.01_1415	-0.742131	60955000	61520000	31120180	MCF7
chr5	61520000	61710000	ID_0.01_1416	-0.720384	61520000	61710000	51,160,44	MCF7
chr5	61710000	63910000	ID_0.01_1417	-0.6749	61710000	63910000	31120180	MCF7
chr5	63910000	64400000	ID_0.01_1418	-0.831606	63910000	64400000	51,160,44	MCF7
chr5	64400000	64780000	ID_0.01_1419	-0.557558	64400000	64780000	31120180	MCF7
chr5	64780000	65020000	ID_0.01_1420	-0.964766	64780000	65020000	51,160,44	MCF7
chr5	65020000	65440000	ID_0.01_1421	-0.351548	65020000	65440000	31120180	MCF7
chr5	65440000	65605000	ID_0.01_1422	-0.621347	65440000	65605000	51,160,44	MCF7
chr5	65605000	67755000	ID_0.01_1423	-0.734118	65605000	67755000	31120180	MCF7
chr5	67755000	68390000	ID_0.01_1424	-0.676813	67755000	68390000	51,160,44	MCF7
chr5	68390000	68515000	ID_0.01_1425	-0.675917	68390000	68515000	31120180	MCF7
chr5	68515000	68665000	ID_0.01_1426	-0.12297	68515000	68665000	51,160,44	MCF7
chr5	68665000	71615000	ID_0.01_1427	-0.41022	68665000	71615000	31120180	MCF7
chr5	71615000	72145000	ID_0.01_1428	-0.54353	71615000	72145000	51,160,44	MCF7
chr5	72145000	72795000	ID_0.01_1429	-0.706088	72145000	72795000	31120180	MCF7
chr5	72795000	73200000	ID_0.01_1430	-0.239175	72795000	73200000	51,160,44	MCF7
chr5	73200000	73935000	ID_0.01_1431	-0.54509	73200000	73935000	31120180	MCF7
chr5	73935000	74215000	ID_0.01_1432	-1.25077	73935000	74215000	51,160,44	MCF7
chr5	74215000	74350000	ID_0.01_1433	-0.885554	74215000	74350000	31120180	MCF7
chr5	74350000	74630000	ID_0.01_1434	-0.35138	74350000	74630000	51,160,44	MCF7
chr5	74630000	75015000	ID_0.01_1435	-0.536206	74630000	75015000	31120180	MCF7
chr5	75015000	75555000	ID_0.01_1436	-0.919246	75015000	75555000	51,160,44	MCF7
chr5	75555000	76165000	ID_0.01_1437	-0.755289	75555000	76165000	31120180	MCF7
chr5	76165000	76440000	ID_0.01_1438	-0.600273	76165000	76440000	51,160,44	MCF7
chr5	76440000	76790000	ID_0.01_1439	-0.60044	76440000	76790000	31120180	MCF7
chr5	76790000	76925000	ID_0.01_1440	-0.715179	76790000	76925000	51,160,44	MCF7
chr5	76925000	77590000	ID_0.01_1441	0.210972	76925000	77590000	31120180	MCF7
chr5	77590000	77945000	ID_0.01_1442	-0.630435	77590000	77945000	51,160,44	MCF7
chr5	77945000	78320000	ID_0.01_1443	-0.316357	77945000	78320000	31120180	MCF7
chr5	78320000	78425000	ID_0.01_1444	-0.657212	78320000	78425000	51,160,44	MCF7
chr5	78425000	78810000	ID_0.01_1445	-0.800058	78425000	78810000	31120180	MCF7
chr5	78810000	79160000	ID_0.01_1446	-0.426066	78810000	79160000	51,160,44	MCF7
chr5	79160000	79605000	ID_0.01_1447	-0.414607	79160000	79605000	31120180	MCF7
chr5	79605000	80800000	ID_0.01_1448	-0.361354	79605000	80800000	51,160,44	MCF7
chr5	80800000	81045000	ID_0.01_1449	-0.538389	80800000	81045000	31120180	MCF7
chr5	81045000	81150000	ID_0.01_1450	-1.08789	81045000	81150000	51,160,44	MCF7
chr5	81150000	81270000	ID_0.01_1451	-1.05241	81150000	81270000	31120180	MCF7
chr5	81270000	81465000	ID_0.01_1452	-0.2915	81270000	81465000	51,160,44	MCF7
chr5	81465000	81575000	ID_0.01_1453	-0.553029	81465000	81575000	31120180	MCF7
chr5	81575000	82860000	ID_0.01_1454	-0.8445	81575000	82860000	51,160,44	MCF7
chr5	82860000	83010000	ID_0.01_1455	-0.900487	82860000	83010000	31120180	MCF7
chr5	83010000	86565000	ID_0.01_1456	-1.22761	83010000	86565000	51,160,44	MCF7
chr5	86565000	86710000	ID_0.01_1457	-0.463934	86565000	86710000	31120180	MCF7
chr5	86710000	87440000	ID_0.01_1458	-1.20041	86710000	87440000	51,160,44	MCF7
chr5	87440000	87565000	ID_0.01_1459	-0.87643	87440000	87565000	31120180	MCF7
chr5	87565000	88020000	ID_0.01_1460	-0.589603	87565000	88020000	51,160,44	MCF7
chr5	88020000	88905000	ID_0.01_1461	-1.27786	88020000	88905000	31120180	MCF7
chr5	88905000	89705000	ID_0.01_1462	-0.352422	88905000	89705000	51,160,44	MCF7
chr5	89705000	89825000	ID_0.01_1463	-0.655545	89705000	89825000	31120180	MCF7
chr5	89825000	90680000	ID_0.01_1464	-0.504472	89825000	90680000	51,160,44	MCF7
chr5	90680000	90720000	ID_0.01_1465	-1.07128	90680000	90720000	31120180	MCF7
chr5	90720000	90940000	ID_0.01_1466	-0.737508	90720000	90940000	51,160,44	MCF7
chr5	90940000	91850000	ID_0.01_1467	-0.879981	90940000	91850000	31120180	MCF7
chr5	91850000	93125000	ID_0.01_1468	-0.496016	91850000	93125000	51,160,44	MCF7
chr5	93125000	93250000	ID_0.01_1469	-0.675451	93125000	93250000	31120180	MCF7
chr5	93250000	93450000	ID_0.01_1470	-0.717769	93250000	93450000	51,160,44	MCF7
chr5	93450000	93855000	ID_0.01_1471	-0.531357	93450000	93855000	31120180	MCF7
chr5	93855000	94305000	ID_0.01_1472	-0.667635	93855000	94305000	51,160,44	MCF7
chr5	94305000	94620000	ID_0.01_1473	-0.77967	94305000	94620000	31120180	MCF7
chr5	94620000	94980000	ID_0.01_1474	-0.797047	94620000	94980000	51,160,44	MCF7
chr5	94980000	95195000	ID_0.01_1475	-0.831628	94980000	95195000	31120180	MCF7
chr5	95195000	95950000	ID_0.01_1476	-0.867191	95195000	95950000	51,160,44	MCF7
chr5	95950000	96145000	ID_0.01_1477	-0.687017	95950000	96145000	31120180	MCF7
chr5	96145000	96270000	ID_0.01_1478	-0.16711	96145000	96270000	51,160,44	MCF7
chr5	96270000	97700000	ID_0.01_1479	-0.252842	96270000	97700000	31120180	MCF7
chr5	97700000	98105000	ID_0.01_1480	-0.75433	97700000	98105000	51,160,44	MCF7
chr5	98105000	102455000	ID_0.01_1481	-0.992885	98105000	102455000	31120180	MCF7
chr5	102455000	102915000	ID_0.01_1482	-0.517759	102455000	102915000	51,160,44	MCF7
chr5	102915000	103415000	ID_0.01_1483	-0.88087	102915000	103415000	31120180	MCF7
chr5	103415000	103690000	ID_0.01_1484	-0.69861	103415000	103690000	51,160,44	MCF7
chr5	103690000	106215000	ID_0.01_1485	-0.872431	103690000	106215000	31120180	MCF7
chr5	106215000	107010000	ID_0.01_1486	-0.950213	106215000	107010000	51,160,44	MCF7
chr5	107010000	109025000	ID_0.01_1487	-1.28573	107010000	109025000	31120180	MCF7
chr5	109025000	110200000	ID_0.01_1488	-1.12029	109025000	110200000	51,160,44	MCF7
chr5	110200000	111495000	ID_0.01_1489	-0.24775	110200000	111495000	31120180	MCF7
chr5	111495000	111885000	ID_0.01_1490	-1.38097	111495000	111885000	51,160,44	MCF7
chr5	111885000	112095000	ID_0.01_1491	-0.517729	111885000	112095000	31120180	MCF7
chr5	112095000	112945000	ID_0.01_1492	-0.340583	112095000	112945000	51,160,44	MCF7
chr5	112945000	113785000	ID_0.01_1493	-0.88513	112945000	113785000	31120180	MCF7
chr5	113785000	114645000	ID_0.01_1494	-0.802693	113785000	114645000	51,160,44	MCF7
chr5	114645000	115175000	ID_0.01_1495	-0.824416	114645000	115175000	31120180	MCF7
chr5	115175000	115910000	ID_0.01_1496	-0.993019	115175000	115910000	51,160,44	MCF7
chr5	115910000	116790000	ID_0.01_1497	-1.05501	115910000	116790000	31120180	MCF7
chr5	116790000	118130000	ID_0.01_1498	-0.970574	116790000	118130000	51,160,44	MCF7
chr5	118130000	118325000	ID_0.01_1499	-0.893023	118130000	118325000	31120180	MCF7
chr5	118325000	118605000	ID_0.01_1500	-0.997502	118325000	118605000	51,160,44	MCF7
chr5	118605000	121295000	ID_0.01_1501	-0.493705	118605000	121295000	31120180	MCF7
chr5	121295000	121530000	ID_0.01_1502	-1.18895	121295000	121530000	51,160,44	MCF7
chr5	121530000	121835000	ID_0.01_1503	-0.746668	121530000	121835000	31120180	MCF7
chr5	121835000	122180000	ID_0.01_1504	-1.04918	121835000	122180000	51,160,44	MCF7
chr5	122180000	122330000	ID_0.01_1505	-0.432591	122180000	122330000	31120180	MCF7
chr5	122330000	122425000	ID_0.01_1506	-0.482577	122330000	122425000	51,160,44	MCF7
chr5	122425000	123600000	ID_0.01_1507	-0.423785	122425000	123600000	31120180	MCF7
chr5	123600000	125760000	ID_0.01_1508	-0.639225	123600000	125760000	51,160,44	MCF7
chr5	125760000	126115000	ID_0.01_1509	-0.0569856	125760000	126115000	31120180	MCF7
chr5	126115000	126365000	ID_0.01_1510	-0.598789	126115000	126365000	51,160,44	MCF7
chr5	126365000	126625000	ID_0.01_1511	-0.543081	126365000	126625000	31120180	MCF7
chr5	126625000	127090000	ID_0.01_1512	-0.401201	126625000	127090000	51,160,44	MCF7
chr5	127090000	127215000	ID_0.01_1513	-0.776403	127090000	127215000	31120180	MCF7
chr5	127215000	127420000	ID_0.01_1514	-0.781566	127215000	127420000	51,160,44	MCF7
chr5	127420000	127540000	ID_0.01_1515	-0.667392	127420000	127540000	31120180	MCF7
chr5	127540000	127835000	ID_0.01_1516	-1.23876	127540000	127835000	51,160,44	MCF7
chr5	127835000	128180000	ID_0.01_1517	-0.83347	127835000	128180000	31120180	MCF7
chr5	128180000	128430000	ID_0.01_1518	-0.660084	128180000	128430000	51,160,44	MCF7
chr5	128430000	128795000	ID_0.01_1519	-0.957818	128430000	128795000	31120180	MCF7
chr5	128795000	129105000	ID_0.01_1520	-0.47206	128795000	129105000	51,160,44	MCF7
chr5	129105000	129240000	ID_0.01_1521	-0.859068	129105000	129240000	31120180	MCF7
chr5	129240000	130500000	ID_0.01_1522	-0.921743	129240000	130500000	51,160,44	MCF7
chr5	130500000	130600000	ID_0.01_1523	-0.783576	130500000	130600000	31120180	MCF7
chr5	130600000	130970000	ID_0.01_1524	-0.432506	130600000	130970000	51,160,44	MCF7
chr5	130970000	131130000	ID_0.01_1525	-0.251942	130970000	131130000	31120180	MCF7
chr5	131130000	131400000	ID_0.01_1526	-0.460947	131130000	131400000	51,160,44	MCF7
chr5	131400000	131520000	ID_0.01_1527	-0.477798	131400000	131520000	31120180	MCF7
chr5	131520000	132160000	ID_0.01_1528	-0.264073	131520000	132160000	51,160,44	MCF7
chr5	132160000	132450000	ID_0.01_1529	0.0403922	132160000	132450000	31120180	MCF7
chr5	132450000	133630000	ID_0.01_1530	-0.761215	132450000	133630000	51,160,44	MCF7
chr5	133630000	133705000	ID_0.01_1531	-0.546121	133630000	133705000	31120180	MCF7
chr5	133705000	133860000	ID_0.01_1532	-0.141194	133705000	133860000	51,160,44	MCF7
chr5	133860000	134240000	ID_0.01_1533	-0.468889	133860000	134240000	31120180	MCF7
chr5	134240000	134370000	ID_0.01_1534	-0.876397	134240000	134370000	51,160,44	MCF7
chr5	134370000	135395000	ID_0.01_1535	-0.416713	134370000	135395000	31120180	MCF7
chr5	135395000	135760000	ID_0.01_1536	-0.501001	135395000	135760000	51,160,44	MCF7
chr5	135760000	136835000	ID_0.01_1537	-0.376583	135760000	136835000	31120180	MCF7
chr5	136835000	136965000	ID_0.01_1538	-0.722639	136835000	136965000	51,160,44	MCF7
chr5	136965000	137085000	ID_0.01_1539	-0.609599	136965000	137085000	31120180	MCF7
chr5	137085000	137365000	ID_0.01_1540	-0.611849	137085000	137365000	51,160,44	MCF7
chr5	137365000	137515000	ID_0.01_1541	-0.319077	137365000	137515000	31120180	MCF7
chr5	137515000	137910000	ID_0.01_1542	-0.626419	137515000	137910000	51,160,44	MCF7
chr5	137910000	138090000	ID_0.01_1543	-0.570716	137910000	138090000	31120180	MCF7
chr5	138090000	138610000	ID_0.01_1544	-0.213851	138090000	138610000	51,160,44	MCF7
chr5	138610000	138740000	ID_0.01_1545	-0.872063	138610000	138740000	31120180	MCF7
chr5	138740000	138895000	ID_0.01_1546	-0.451245	138740000	138895000	51,160,44	MCF7
chr5	138895000	138940000	ID_0.01_1547	-0.11353	138895000	138940000	31120180	MCF7
chr5	138940000	139555000	ID_0.01_1548	0.136441	138940000	139555000	51,160,44	MCF7
chr5	139555000	140100000	ID_0.01_1549	-0.354236	139555000	140100000	31120180	MCF7
chr5	140100000	140420000	ID_0.01_1550	-0.614935	140100000	140420000	51,160,44	MCF7
chr5	140420000	140700000	ID_0.01_1551	-0.902092	140420000	140700000	31120180	MCF7
chr5	140700000	140945000	ID_0.01_1552	-0.188229	140700000	140945000	51,160,44	MCF7
chr5	140945000	141350000	ID_0.01_1553	-0.745355	140945000	141350000	31120180	MCF7
chr5	141350000	141530000	ID_0.01_1554	-0.6842	141350000	141530000	51,160,44	MCF7
chr5	141530000	141705000	ID_0.01_1555	-0.980119	141530000	141705000	31120180	MCF7
chr5	141705000	141930000	ID_0.01_1556	-0.296512	141705000	141930000	51,160,44	MCF7
chr5	141930000	142095000	ID_0.01_1557	-0.84608	141930000	142095000	31120180	MCF7
chr5	142095000	142785000	ID_0.01_1558	-0.773312	142095000	142785000	51,160,44	MCF7
chr5	142785000	145210000	ID_0.01_1559	-1.16117	142785000	145210000	31120180	MCF7
chr5	145210000	145425000	ID_0.01_1560	-0.833327	145210000	145425000	51,160,44	MCF7
chr5	145425000	145915000	ID_0.01_1561	-0.682278	145425000	145915000	31120180	MCF7
chr5	145915000	146750000	ID_0.01_1562	-0.908591	145915000	146750000	51,160,44	MCF7
chr5	146750000	146960000	ID_0.01_1563	-0.600112	146750000	146960000	31120180	MCF7
chr5	146960000	147205000	ID_0.01_1564	-0.726101	146960000	147205000	51,160,44	MCF7
chr5	147205000	147330000	ID_0.01_1565	-0.562676	147205000	147330000	31120180	MCF7
chr5	147330000	147820000	ID_0.01_1566	-1.0938	147330000	147820000	51,160,44	MCF7
chr5	147820000	148650000	ID_0.01_1567	-0.45137	147820000	148650000	31120180	MCF7
chr5	148650000	149210000	ID_0.01_1568	-0.29302	148650000	149210000	51,160,44	MCF7
chr5	149210000	149380000	ID_0.01_1569	-0.796162	149210000	149380000	31120180	MCF7
chr5	149380000	149830000	ID_0.01_1570	-0.563676	149380000	149830000	51,160,44	MCF7
chr5	149830000	149940000	ID_0.01_1571	-0.777292	149830000	149940000	31120180	MCF7
chr5	149940000	150035000	ID_0.01_1572	-0.636271	149940000	150035000	51,160,44	MCF7
chr5	150035000	150380000	ID_0.01_1573	-0.0154164	150035000	150380000	31120180	MCF7
chr5	150380000	150695000	ID_0.01_1574	-0.286385	150380000	150695000	51,160,44	MCF7
chr5	150695000	151210000	ID_0.01_1575	-0.22579	150695000	151210000	31120180	MCF7
chr5	151210000	151650000	ID_0.01_1576	-0.826336	151210000	151650000	51,160,44	MCF7
chr5	151650000	153345000	ID_0.01_1577	-0.651189	151650000	153345000	31120180	MCF7
chr5	153345000	153570000	ID_0.01_1578	-1.20596	153345000	153570000	51,160,44	MCF7
chr5	153570000	153990000	ID_0.01_1579	-0.871738	153570000	153990000	31120180	MCF7
chr5	153990000	154135000	ID_0.01_1580	-0.734124	153990000	154135000	51,160,44	MCF7
chr5	154135000	154320000	ID_0.01_1581	-0.579917	154135000	154320000	31120180	MCF7
chr5	154320000	155250000	ID_0.01_1582	-0.778825	154320000	155250000	51,160,44	MCF7
chr5	155250000	156455000	ID_0.01_1583	-0.47277	155250000	156455000	31120180	MCF7
chr5	156455000	156570000	ID_0.01_1584	-0.763952	156455000	156570000	51,160,44	MCF7
chr5	156570000	156905000	ID_0.01_1585	-1.17381	156570000	156905000	31120180	MCF7
chr5	156905000	157420000	ID_0.01_1586	-0.395456	156905000	157420000	51,160,44	MCF7
chr5	157420000	158525000	ID_0.01_1587	-0.473638	157420000	158525000	31120180	MCF7
chr5	158525000	158870000	ID_0.01_1588	-1.02964	158525000	158870000	51,160,44	MCF7
chr5	158870000	161960000	ID_0.01_1589	-0.937466	158870000	161960000	31120180	MCF7
chr5	161960000	162840000	ID_0.01_1590	-0.566725	161960000	162840000	51,160,44	MCF7
chr5	162840000	169525000	ID_0.01_1591	-0.844683	162840000	169525000	31120180	MCF7
chr5	169525000	169645000	ID_0.01_1592	-0.585465	169525000	169645000	51,160,44	MCF7
chr5	169645000	169855000	ID_0.01_1593	-0.681222	169645000	169855000	31120180	MCF7
chr5	169855000	170060000	ID_0.01_1594	-0.898611	169855000	170060000	51,160,44	MCF7
chr5	170060000	170635000	ID_0.01_1595	-0.927656	170060000	170635000	31120180	MCF7
chr5	170635000	170815000	ID_0.01_1596	-0.184659	170635000	170815000	51,160,44	MCF7
chr5	170815000	171710000	ID_0.01_1597	-0.679523	170815000	171710000	31120180	MCF7
chr5	171710000	171880000	ID_0.01_1598	-0.330291	171710000	171880000	51,160,44	MCF7
chr5	171880000	172385000	ID_0.01_1599	-0.540304	171880000	172385000	31120180	MCF7
chr5	172385000	172570000	ID_0.01_1600	-0.592467	172385000	172570000	51,160,44	MCF7
chr5	172570000	173045000	ID_0.01_1601	-0.263131	172570000	173045000	31120180	MCF7
chr5	173045000	173475000	ID_0.01_1602	-1.06628	173045000	173475000	51,160,44	MCF7
chr5	173475000	173750000	ID_0.01_1603	-0.578919	173475000	173750000	31120180	MCF7
chr5	173750000	174010000	ID_0.01_1604	-1.05452	173750000	174010000	51,160,44	MCF7
chr5	174010000	174155000	ID_0.01_1605	-0.102639	174010000	174155000	31120180	MCF7
chr5	174155000	174220000	ID_0.01_1606	-0.68622	174155000	174220000	51,160,44	MCF7
chr5	174220000	174380000	ID_0.01_1607	-0.266633	174220000	174380000	31120180	MCF7
chr5	174380000	174870000	ID_0.01_1608	-0.714239	174380000	174870000	51,160,44	MCF7
chr5	174870000	175815000	ID_0.01_1609	-0.617783	174870000	175815000	31120180	MCF7
chr5	175815000	175965000	ID_0.01_1610	-0.250115	175815000	175965000	51,160,44	MCF7
chr5	175965000	176075000	ID_0.01_1611	-0.267758	175965000	176075000	31120180	MCF7
chr5	176075000	176390000	ID_0.01_1612	-0.706173	176075000	176390000	51,160,44	MCF7
chr5	176390000	176730000	ID_0.01_1613	0.291302	176390000	176730000	31120180	MCF7
chr5	176730000	177035000	ID_0.01_1614	-0.47118	176730000	177035000	51,160,44	MCF7
chr5	177035000	178160000	ID_0.01_1615	-0.398787	177035000	178160000	31120180	MCF7
chr5	178160000	178285000	ID_0.01_1616	-0.487521	178160000	178285000	51,160,44	MCF7
chr5	178285000	178920000	ID_0.01_1617	-0.487438	178285000	178920000	31120180	MCF7
chr5	178920000	179125000	ID_0.01_1618	-0.688618	178920000	179125000	51,160,44	MCF7
chr5	179125000	179220000	ID_0.01_1619	0.269904	179125000	179220000	31120180	MCF7
chr5	179220000	179335000	ID_0.01_1620	0.473645	179220000	179335000	51,160,44	MCF7
chr5	179335000	179555000	ID_0.01_1621	0.0235994	179335000	179555000	31120180	MCF7
chr5	179555000	179720000	ID_0.01_1622	-0.157691	179555000	179720000	51,160,44	MCF7
chr5	179720000	180290000	ID_0.01_1623	-0.346724	179720000	180290000	31120180	MCF7
chr6	1435000	2450000	ID_0.01_1624	-0.549357	1435000	2450000	51,160,44	MCF7
chr6	2450000	2635000	ID_0.01_1625	-0.35496	2450000	2635000	31120180	MCF7
chr6	2635000	2765000	ID_0.01_1626	-0.264391	2635000	2765000	51,160,44	MCF7
chr6	2765000	3070000	ID_0.01_1627	-0.558777	2765000	3070000	31120180	MCF7
chr6	3070000	3260000	ID_0.01_1628	-0.396928	3070000	3260000	51,160,44	MCF7
chr6	3260000	3850000	ID_0.01_1629	-0.665193	3260000	3850000	31120180	MCF7
chr6	3850000	4020000	ID_0.01_1630	0.115078	3850000	4020000	51,160,44	MCF7
chr6	4020000	4320000	ID_0.01_1631	-0.637319	4020000	4320000	31120180	MCF7
chr6	4320000	4780000	ID_0.01_1632	-0.443567	4320000	4780000	51,160,44	MCF7
chr6	4780000	5035000	ID_0.01_1633	-0.406069	4780000	5035000	31120180	MCF7
chr6	5035000	5895000	ID_0.01_1634	-0.327507	5035000	5895000	51,160,44	MCF7
chr6	5895000	6225000	ID_0.01_1635	-0.349282	5895000	6225000	31120180	MCF7
chr6	6225000	7110000	ID_0.01_1636	-0.304952	6225000	7110000	51,160,44	MCF7
chr6	7110000	7245000	ID_0.01_1637	-0.203063	7110000	7245000	31120180	MCF7
chr6	7245000	7420000	ID_0.01_1638	-0.670806	7245000	7420000	51,160,44	MCF7
chr6	7420000	7615000	ID_0.01_1639	-0.430064	7420000	7615000	31120180	MCF7
chr6	7615000	8065000	ID_0.01_1640	-0.605611	7615000	8065000	51,160,44	MCF7
chr6	8065000	10695000	ID_0.01_1641	-0.62397	8065000	10695000	31120180	MCF7
chr6	10695000	10840000	ID_0.01_1642	-0.622358	10695000	10840000	51,160,44	MCF7
chr6	10840000	11095000	ID_0.01_1643	-0.469867	10840000	11095000	31120180	MCF7
chr6	11095000	11580000	ID_0.01_1644	-0.523777	11095000	11580000	51,160,44	MCF7
chr6	11580000	12010000	ID_0.01_1645	-0.64306	11580000	12010000	31120180	MCF7
chr6	12010000	12290000	ID_0.01_1646	-0.702604	12010000	12290000	51,160,44	MCF7
chr6	12290000	12605000	ID_0.01_1647	-0.853047	12290000	12605000	31120180	MCF7
chr6	12605000	13330000	ID_0.01_1648	-0.83071	12605000	13330000	51,160,44	MCF7
chr6	13330000	13575000	ID_0.01_1649	-0.796932	13330000	13575000	31120180	MCF7
chr6	13575000	13795000	ID_0.01_1650	-0.481227	13575000	13795000	51,160,44	MCF7
chr6	13795000	15090000	ID_0.01_1651	-0.43568	13795000	15090000	31120180	MCF7
chr6	15090000	15250000	ID_0.01_1652	-0.230745	15090000	15250000	51,160,44	MCF7
chr6	15250000	15495000	ID_0.01_1653	-0.919287	15250000	15495000	31120180	MCF7
chr6	15495000	15690000	ID_0.01_1654	-0.403576	15495000	15690000	51,160,44	MCF7
chr6	15690000	16130000	ID_0.01_1655	-0.719514	15690000	16130000	31120180	MCF7
chr6	16130000	16505000	ID_0.01_1656	-0.600715	16130000	16505000	51,160,44	MCF7
chr6	16505000	16765000	ID_0.01_1657	-0.210913	16505000	16765000	31120180	MCF7
chr6	16765000	17090000	ID_0.01_1658	-0.630898	16765000	17090000	51,160,44	MCF7
chr6	17090000	17395000	ID_0.01_1659	-0.497181	17090000	17395000	31120180	MCF7
chr6	17395000	17815000	ID_0.01_1660	-0.249381	17395000	17815000	51,160,44	MCF7
chr6	17815000	18155000	ID_0.01_1661	-0.528322	17815000	18155000	31120180	MCF7
chr6	18155000	18325000	ID_0.01_1662	-0.640526	18155000	18325000	51,160,44	MCF7
chr6	18325000	19025000	ID_0.01_1663	-0.438941	18325000	19025000	31120180	MCF7
chr6	19025000	19480000	ID_0.01_1664	-0.558664	19025000	19480000	51,160,44	MCF7
chr6	19480000	19805000	ID_0.01_1665	-0.439591	19480000	19805000	31120180	MCF7
chr6	19805000	20290000	ID_0.01_1666	-0.530489	19805000	20290000	51,160,44	MCF7
chr6	20290000	20535000	ID_0.01_1667	-0.363932	20290000	20535000	31120180	MCF7
chr6	20535000	21020000	ID_0.01_1668	-0.898342	20535000	21020000	51,160,44	MCF7
chr6	21020000	21590000	ID_0.01_1669	-0.358187	21020000	21590000	31120180	MCF7
chr6	21590000	21740000	ID_0.01_1670	-1.18601	21590000	21740000	51,160,44	MCF7
chr6	21740000	21935000	ID_0.01_1671	-0.386786	21740000	21935000	31120180	MCF7
chr6	21935000	24055000	ID_0.01_1672	-0.722729	21935000	24055000	51,160,44	MCF7
chr6	24055000	24525000	ID_0.01_1673	-0.443037	24055000	24525000	31120180	MCF7
chr6	24525000	24775000	ID_0.01_1674	-0.184424	24525000	24775000	51,160,44	MCF7
chr6	24775000	25070000	ID_0.01_1675	-0.55812	24775000	25070000	31120180	MCF7
chr6	25070000	25280000	ID_0.01_1676	-0.442174	25070000	25280000	51,160,44	MCF7
chr6	25280000	25720000	ID_0.01_1677	-0.532602	25280000	25720000	31120180	MCF7
chr6	25720000	26020000	ID_0.01_1678	-0.24879	25720000	26020000	51,160,44	MCF7
chr6	26020000	26160000	ID_0.01_1679	-0.628125	26020000	26160000	31120180	MCF7
chr6	26160000	26285000	ID_0.01_1680	-0.171091	26160000	26285000	51,160,44	MCF7
chr6	26285000	26925000	ID_0.01_1681	-0.359869	26285000	26925000	31120180	MCF7
chr6	26925000	27095000	ID_0.01_1682	-0.0963528	26925000	27095000	51,160,44	MCF7
chr6	27095000	27870000	ID_0.01_1683	-0.558332	27095000	27870000	31120180	MCF7
chr6	27870000	28180000	ID_0.01_1684	-0.967521	27870000	28180000	51,160,44	MCF7
chr6	28180000	33550000	ID_0.01_1685	0.0211506	28180000	33550000	31120180	MCF7
chr6	33550000	33680000	ID_0.01_1686	-0.217292	33550000	33680000	51,160,44	MCF7
chr6	33680000	34115000	ID_0.01_1687	-0.35941	33680000	34115000	31120180	MCF7
chr6	34115000	34580000	ID_0.01_1688	-0.518525	34115000	34580000	51,160,44	MCF7
chr6	34580000	34725000	ID_0.01_1689	-0.150973	34580000	34725000	31120180	MCF7
chr6	34725000	35225000	ID_0.01_1690	-0.181849	34725000	35225000	51,160,44	MCF7
chr6	35225000	35420000	ID_0.01_1691	-0.380509	35225000	35420000	31120180	MCF7
chr6	35420000	35705000	ID_0.01_1692	-0.450627	35420000	35705000	51,160,44	MCF7
chr6	35705000	36165000	ID_0.01_1693	-0.505616	35705000	36165000	31120180	MCF7
chr6	36165000	36390000	ID_0.01_1694	-0.12656	36165000	36390000	51,160,44	MCF7
chr6	36390000	36585000	ID_0.01_1695	-0.0754106	36390000	36585000	31120180	MCF7
chr6	36585000	36730000	ID_0.01_1696	-0.545598	36585000	36730000	51,160,44	MCF7
chr6	36730000	36985000	ID_0.01_1697	-0.307824	36730000	36985000	31120180	MCF7
chr6	36985000	37140000	ID_0.01_1698	-0.511854	36985000	37140000	51,160,44	MCF7
chr6	37140000	37445000	ID_0.01_1699	-0.395642	37140000	37445000	31120180	MCF7
chr6	37445000	37665000	ID_0.01_1700	-0.120414	37445000	37665000	51,160,44	MCF7
chr6	37665000	37830000	ID_0.01_1701	-0.609162	37665000	37830000	31120180	MCF7
chr6	37830000	38460000	ID_0.01_1702	0.105915	37830000	38460000	51,160,44	MCF7
chr6	38460000	39280000	ID_0.01_1703	-0.617545	38460000	39280000	31120180	MCF7
chr6	39280000	40295000	ID_0.01_1704	-0.742693	39280000	40295000	51,160,44	MCF7
chr6	40295000	40555000	ID_0.01_1705	-0.791524	40295000	40555000	31120180	MCF7
chr6	40555000	41040000	ID_0.01_1706	-0.424926	40555000	41040000	51,160,44	MCF7
chr6	41040000	41755000	ID_0.01_1707	-0.896494	41040000	41755000	31120180	MCF7
chr6	41755000	42015000	ID_0.01_1708	-0.714621	41755000	42015000	51,160,44	MCF7
chr6	42015000	42185000	ID_0.01_1709	-0.800646	42015000	42185000	31120180	MCF7
chr6	42185000	42530000	ID_0.01_1710	-0.349588	42185000	42530000	51,160,44	MCF7
chr6	42530000	42715000	ID_0.01_1711	-0.497525	42530000	42715000	31120180	MCF7
chr6	42715000	42845000	ID_0.01_1712	-0.080621	42715000	42845000	51,160,44	MCF7
chr6	42845000	43140000	ID_0.01_1713	-0.560534	42845000	43140000	31120180	MCF7
chr6	43140000	43335000	ID_0.01_1714	-0.399758	43140000	43335000	51,160,44	MCF7
chr6	43335000	43740000	ID_0.01_1715	0.209777	43335000	43740000	31120180	MCF7
chr6	43740000	44620000	ID_0.01_1716	-0.173056	43740000	44620000	51,160,44	MCF7
chr6	44620000	45690000	ID_0.01_1717	-0.672759	44620000	45690000	31120180	MCF7
chr6	45690000	45890000	ID_0.01_1718	-0.764837	45690000	45890000	51,160,44	MCF7
chr6	45890000	46060000	ID_0.01_1719	-0.632826	45890000	46060000	31120180	MCF7
chr6	46060000	46385000	ID_0.01_1720	-0.437233	46060000	46385000	51,160,44	MCF7
chr6	46385000	46820000	ID_0.01_1721	-0.635868	46385000	46820000	31120180	MCF7
chr6	46820000	47280000	ID_0.01_1722	-0.463459	46820000	47280000	51,160,44	MCF7
chr6	47280000	49385000	ID_0.01_1723	-0.596031	47280000	49385000	31120180	MCF7
chr6	49385000	49820000	ID_0.01_1724	-0.722526	49385000	49820000	51,160,44	MCF7
chr6	49820000	50785000	ID_0.01_1725	-0.639929	49820000	50785000	31120180	MCF7
chr6	50785000	51095000	ID_0.01_1726	-0.966773	50785000	51095000	51,160,44	MCF7
chr6	51095000	51215000	ID_0.01_1727	-1.10165	51095000	51215000	31120180	MCF7
chr6	51215000	51420000	ID_0.01_1728	-0.407619	51215000	51420000	51,160,44	MCF7
chr6	51420000	51710000	ID_0.01_1729	-0.794755	51420000	51710000	31120180	MCF7
chr6	51710000	52150000	ID_0.01_1730	-0.528655	51710000	52150000	51,160,44	MCF7
chr6	52150000	52285000	ID_0.01_1731	-0.549976	52150000	52285000	31120180	MCF7
chr6	52285000	52530000	ID_0.01_1732	-0.798735	52285000	52530000	51,160,44	MCF7
chr6	52530000	52930000	ID_0.01_1733	-0.65273	52530000	52930000	31120180	MCF7
chr6	52930000	53355000	ID_0.01_1734	-0.6001	52930000	53355000	51,160,44	MCF7
chr6	53355000	53845000	ID_0.01_1735	-0.693398	53355000	53845000	31120180	MCF7
chr6	53845000	54565000	ID_0.01_1736	-0.900543	53845000	54565000	51,160,44	MCF7
chr6	54565000	54710000	ID_0.01_1737	-0.594793	54565000	54710000	31120180	MCF7
chr6	54710000	54935000	ID_0.01_1738	-0.408508	54710000	54935000	51,160,44	MCF7
chr6	54935000	55310000	ID_0.01_1739	-0.528625	54935000	55310000	31120180	MCF7
chr6	55310000	55845000	ID_0.01_1740	-0.717879	55310000	55845000	51,160,44	MCF7
chr6	55845000	56630000	ID_0.01_1741	-0.717703	55845000	56630000	31120180	MCF7
chr6	56630000	56760000	ID_0.01_1742	-0.22144	56630000	56760000	51,160,44	MCF7
chr6	56760000	56820000	ID_0.01_1743	-0.199523	56760000	56820000	31120180	MCF7
chr6	56820000	56955000	ID_0.01_1744	0.0177036	56820000	56955000	51,160,44	MCF7
chr6	56955000	57185000	ID_0.01_1745	-0.0699724	56955000	57185000	31120180	MCF7
chr6	57185000	57315000	ID_0.01_1746	-0.645096	57185000	57315000	51,160,44	MCF7
chr6	57315000	62685000	ID_0.01_1747	-0.362654	57315000	62685000	31120180	MCF7
chr6	62685000	70440000	ID_0.01_1748	-0.192686	62685000	70440000	51,160,44	MCF7
chr6	70440000	70820000	ID_0.01_1749	-0.684751	70440000	70820000	31120180	MCF7
chr6	70820000	71080000	ID_0.01_1750	-0.583677	70820000	71080000	51,160,44	MCF7
chr6	71080000	71725000	ID_0.01_1751	-0.469987	71080000	71725000	31120180	MCF7
chr6	71725000	74230000	ID_0.01_1752	-0.547817	71725000	74230000	51,160,44	MCF7
chr6	74230000	74365000	ID_0.01_1753	-0.556038	74230000	74365000	31120180	MCF7
chr6	74365000	74445000	ID_0.01_1754	-0.71837	74365000	74445000	51,160,44	MCF7
chr6	74445000	75920000	ID_0.01_1755	-0.54733	74445000	75920000	31120180	MCF7
chr6	75920000	77585000	ID_0.01_1756	-1.0132	75920000	77585000	51,160,44	MCF7
chr6	77585000	79945000	ID_0.01_1757	-0.685353	77585000	79945000	31120180	MCF7
chr6	79945000	80085000	ID_0.01_1758	-0.570368	79945000	80085000	51,160,44	MCF7
chr6	80085000	80280000	ID_0.01_1759	-0.681458	80085000	80280000	31120180	MCF7
chr6	80280000	80580000	ID_0.01_1760	-0.406917	80280000	80580000	51,160,44	MCF7
chr6	80580000	80815000	ID_0.01_1761	-0.555081	80580000	80815000	31120180	MCF7
chr6	80815000	81315000	ID_0.01_1762	-0.728677	80815000	81315000	51,160,44	MCF7
chr6	81315000	82465000	ID_0.01_1763	-0.613509	81315000	82465000	31120180	MCF7
chr6	82465000	82960000	ID_0.01_1764	-0.761622	82465000	82960000	51,160,44	MCF7
chr6	82960000	84225000	ID_0.01_1765	-0.93494	82960000	84225000	31120180	MCF7
chr6	84225000	86390000	ID_0.01_1766	-0.833966	84225000	86390000	51,160,44	MCF7
chr6	86390000	87430000	ID_0.01_1767	-0.713901	86390000	87430000	31120180	MCF7
chr6	87430000	89690000	ID_0.01_1768	-0.409625	87430000	89690000	51,160,44	MCF7
chr6	89690000	89790000	ID_0.01_1769	-0.616185	89690000	89790000	31120180	MCF7
chr6	89790000	90145000	ID_0.01_1770	-0.323693	89790000	90145000	51,160,44	MCF7
chr6	90145000	91300000	ID_0.01_1771	-0.392992	90145000	91300000	31120180	MCF7
chr6	91300000	97345000	ID_0.01_1772	-0.727736	91300000	97345000	51,160,44	MCF7
chr6	97345000	98135000	ID_0.01_1773	-0.810862	97345000	98135000	31120180	MCF7
chr6	98135000	99395000	ID_0.01_1774	-0.323812	98135000	99395000	51,160,44	MCF7
chr6	99395000	99875000	ID_0.01_1775	-0.529299	99395000	99875000	31120180	MCF7
chr6	99875000	100275000	ID_0.01_1776	-0.447312	99875000	100275000	51,160,44	MCF7
chr6	100275000	104975000	ID_0.01_1777	-0.619511	100275000	104975000	31120180	MCF7
chr6	104975000	105535000	ID_0.01_1778	-0.763775	104975000	105535000	51,160,44	MCF7
chr6	105535000	105880000	ID_0.01_1779	-0.783292	105535000	105880000	31120180	MCF7
chr6	105880000	106185000	ID_0.01_1780	-0.71542	105880000	106185000	51,160,44	MCF7
chr6	106185000	106775000	ID_0.01_1781	-0.409283	106185000	106775000	31120180	MCF7
chr6	106775000	107310000	ID_0.01_1782	-0.846689	106775000	107310000	51,160,44	MCF7
chr6	107310000	107435000	ID_0.01_1783	-1.27454	107310000	107435000	31120180	MCF7
chr6	107435000	108435000	ID_0.01_1784	-0.582492	107435000	108435000	51,160,44	MCF7
chr6	108435000	108585000	ID_0.01_1785	-0.46705	108435000	108585000	31120180	MCF7
chr6	108585000	109155000	ID_0.01_1786	-0.258397	108585000	109155000	51,160,44	MCF7
chr6	109155000	109415000	ID_0.01_1787	-0.324879	109155000	109415000	31120180	MCF7
chr6	109415000	110030000	ID_0.01_1788	-0.560688	109415000	110030000	51,160,44	MCF7
chr6	110030000	111195000	ID_0.01_1789	-0.730199	110030000	111195000	31120180	MCF7
chr6	111195000	111305000	ID_0.01_1790	-0.473938	111195000	111305000	51,160,44	MCF7
chr6	111305000	111580000	ID_0.01_1791	-0.420307	111305000	111580000	31120180	MCF7
chr6	111580000	111800000	ID_0.01_1792	-0.660559	111580000	111800000	51,160,44	MCF7
chr6	111800000	112030000	ID_0.01_1793	-0.562827	111800000	112030000	31120180	MCF7
chr6	112030000	114625000	ID_0.01_1794	-0.625932	112030000	114625000	51,160,44	MCF7
chr6	114625000	115635000	ID_0.01_1795	-0.589774	114625000	115635000	31120180	MCF7
chr6	115635000	116420000	ID_0.01_1796	-0.324742	115635000	116420000	51,160,44	MCF7
chr6	116420000	117925000	ID_0.01_1797	-0.659833	116420000	117925000	31120180	MCF7
chr6	117925000	120050000	ID_0.01_1798	-0.749308	117925000	120050000	51,160,44	MCF7
chr6	120050000	120300000	ID_0.01_1799	-0.724292	120050000	120300000	31120180	MCF7
chr6	120300000	124545000	ID_0.01_1800	-0.409526	120300000	124545000	51,160,44	MCF7
chr6	124545000	125475000	ID_0.01_1801	-0.29351	124545000	125475000	31120180	MCF7
chr6	125475000	125635000	ID_0.01_1802	-0.678697	125475000	125635000	51,160,44	MCF7
chr6	125635000	126320000	ID_0.01_1803	-0.929024	125635000	126320000	31120180	MCF7
chr6	126320000	127450000	ID_0.01_1804	-0.632327	126320000	127450000	51,160,44	MCF7
chr6	127450000	128650000	ID_0.01_1805	-0.684291	127450000	128650000	31120180	MCF7
chr6	128650000	130345000	ID_0.01_1806	-0.601506	128650000	130345000	51,160,44	MCF7
chr6	130345000	131950000	ID_0.01_1807	-0.746188	130345000	131950000	31120180	MCF7
chr6	131950000	132235000	ID_0.01_1808	-0.662308	131950000	132235000	51,160,44	MCF7
chr6	132235000	133140000	ID_0.01_1809	-0.847716	132235000	133140000	31120180	MCF7
chr6	133140000	133890000	ID_0.01_1810	-0.987485	133140000	133890000	51,160,44	MCF7
chr6	133890000	134245000	ID_0.01_1811	-0.747022	133890000	134245000	31120180	MCF7
chr6	134245000	135505000	ID_0.01_1812	-0.79829	134245000	135505000	51,160,44	MCF7
chr6	135505000	136870000	ID_0.01_1813	-0.275312	135505000	136870000	31120180	MCF7
chr6	136870000	137115000	ID_0.01_1814	-0.5978	136870000	137115000	51,160,44	MCF7
chr6	137115000	137400000	ID_0.01_1815	-0.499143	137115000	137400000	31120180	MCF7
chr6	137400000	137540000	ID_0.01_1816	-0.381187	137400000	137540000	51,160,44	MCF7
chr6	137540000	138430000	ID_0.01_1817	-0.289771	137540000	138430000	31120180	MCF7
chr6	138430000	139095000	ID_0.01_1818	-0.936473	138430000	139095000	51,160,44	MCF7
chr6	139095000	139695000	ID_0.01_1819	-0.72767	139095000	139695000	31120180	MCF7
chr6	139695000	142465000	ID_0.01_1820	-1.27189	139695000	142465000	51,160,44	MCF7
chr6	142465000	143010000	ID_0.01_1821	-0.714856	142465000	143010000	31120180	MCF7
chr6	143010000	143145000	ID_0.01_1822	-0.588702	143010000	143145000	51,160,44	MCF7
chr6	143145000	143265000	ID_0.01_1823	-0.243971	143145000	143265000	31120180	MCF7
chr6	143265000	143555000	ID_0.01_1824	-0.628311	143265000	143555000	51,160,44	MCF7
chr6	143555000	143770000	ID_0.01_1825	-0.34946	143555000	143770000	31120180	MCF7
chr6	143770000	143895000	ID_0.01_1826	-0.513888	143770000	143895000	51,160,44	MCF7
chr6	143895000	143995000	ID_0.01_1827	-0.559781	143895000	143995000	31120180	MCF7
chr6	143995000	144420000	ID_0.01_1828	-0.163789	143995000	144420000	51,160,44	MCF7
chr6	144420000	144540000	ID_0.01_1829	-0.730193	144420000	144540000	31120180	MCF7
chr6	144540000	145345000	ID_0.01_1830	-0.568153	144540000	145345000	51,160,44	MCF7
chr6	145345000	147525000	ID_0.01_1831	-0.501423	145345000	147525000	31120180	MCF7
chr6	147525000	148495000	ID_0.01_1832	-0.470116	147525000	148495000	51,160,44	MCF7
chr6	148495000	149070000	ID_0.01_1833	-0.751263	148495000	149070000	31120180	MCF7
chr6	149070000	149350000	ID_0.01_1834	-0.547559	149070000	149350000	51,160,44	MCF7
chr6	149350000	150040000	ID_0.01_1835	-0.722113	149350000	150040000	31120180	MCF7
chr6	150040000	150250000	ID_0.01_1836	-0.0632262	150040000	150250000	51,160,44	MCF7
chr6	150250000	150395000	ID_0.01_1837	-0.6007	150250000	150395000	31120180	MCF7
chr6	150395000	151135000	ID_0.01_1838	-0.631842	150395000	151135000	51,160,44	MCF7
chr6	151135000	151645000	ID_0.01_1839	-0.662554	151135000	151645000	31120180	MCF7
chr6	151645000	152085000	ID_0.01_1840	-0.562844	151645000	152085000	51,160,44	MCF7
chr6	152085000	153270000	ID_0.01_1841	-0.36954	152085000	153270000	31120180	MCF7
chr6	153270000	154475000	ID_0.01_1842	-0.474435	153270000	154475000	51,160,44	MCF7
chr6	154475000	154665000	ID_0.01_1843	-0.548272	154475000	154665000	31120180	MCF7
chr6	154665000	154995000	ID_0.01_1844	-0.250724	154665000	154995000	51,160,44	MCF7
chr6	154995000	155250000	ID_0.01_1845	-0.525412	154995000	155250000	31120180	MCF7
chr6	155250000	155635000	ID_0.01_1846	-0.268996	155250000	155635000	51,160,44	MCF7
chr6	155635000	156595000	ID_0.01_1847	-0.90421	155635000	156595000	31120180	MCF7
chr6	156595000	157735000	ID_0.01_1848	-0.129946	156595000	157735000	51,160,44	MCF7
chr6	157735000	158020000	ID_0.01_1849	-0.902749	157735000	158020000	31120180	MCF7
chr6	158020000	159420000	ID_0.01_1850	-0.134437	158020000	159420000	51,160,44	MCF7
chr6	159420000	160390000	ID_0.01_1851	-0.660169	159420000	160390000	31120180	MCF7
chr6	160390000	161035000	ID_0.01_1852	-0.0896664	160390000	161035000	51,160,44	MCF7
chr6	161035000	163835000	ID_0.01_1853	-0.431011	161035000	163835000	31120180	MCF7
chr6	163835000	164380000	ID_0.01_1854	-0.987532	163835000	164380000	51,160,44	MCF7
chr6	164380000	166300000	ID_0.01_1855	-0.830078	164380000	166300000	31120180	MCF7
chr6	166300000	166515000	ID_0.01_1856	-0.584031	166300000	166515000	51,160,44	MCF7
chr6	166515000	167200000	ID_0.01_1857	-0.580667	166515000	167200000	31120180	MCF7
chr6	167200000	167410000	ID_0.01_1858	-0.719286	167200000	167410000	51,160,44	MCF7
chr6	167410000	167590000	ID_0.01_1859	-0.485984	167410000	167590000	31120180	MCF7
chr6	167590000	170105000	ID_0.01_1860	-0.604393	167590000	170105000	51,160,44	MCF7
chr7	560000	915000	ID_0.01_1861	-0.356587	560000	915000	31120180	MCF7
chr7	915000	1455000	ID_0.01_1862	-0.303287	915000	1455000	51,160,44	MCF7
chr7	1455000	2395000	ID_0.01_1863	-0.0665792	1455000	2395000	31120180	MCF7
chr7	2395000	3340000	ID_0.01_1864	-0.5402	2395000	3340000	51,160,44	MCF7
chr7	3340000	3715000	ID_0.01_1865	-0.611546	3340000	3715000	31120180	MCF7
chr7	3715000	4680000	ID_0.01_1866	-0.20595	3715000	4680000	51,160,44	MCF7
chr7	4680000	5015000	ID_0.01_1867	-0.575522	4680000	5015000	31120180	MCF7
chr7	5015000	5125000	ID_0.01_1868	-0.008377	5015000	5125000	51,160,44	MCF7
chr7	5125000	5230000	ID_0.01_1869	-0.207323	5125000	5230000	31120180	MCF7
chr7	5230000	5530000	ID_0.01_1870	-0.228626	5230000	5530000	51,160,44	MCF7
chr7	5530000	5600000	ID_0.01_1871	-0.470308	5530000	5600000	31120180	MCF7
chr7	5600000	6145000	ID_0.01_1872	0.0709956	5600000	6145000	51,160,44	MCF7
chr7	6145000	6390000	ID_0.01_1873	-0.312266	6145000	6390000	31120180	MCF7
chr7	6390000	6545000	ID_0.01_1874	-0.334186	6390000	6545000	51,160,44	MCF7
chr7	6545000	7140000	ID_0.01_1875	-0.185707	6545000	7140000	31120180	MCF7
chr7	7140000	7605000	ID_0.01_1876	-0.518805	7140000	7605000	51,160,44	MCF7
chr7	7605000	8010000	ID_0.01_1877	-0.567354	7605000	8010000	31120180	MCF7
chr7	8010000	8340000	ID_0.01_1878	-0.458217	8010000	8340000	51,160,44	MCF7
chr7	8340000	8475000	ID_0.01_1879	-0.4904	8340000	8475000	31120180	MCF7
chr7	8475000	9095000	ID_0.01_1880	-0.840339	8475000	9095000	51,160,44	MCF7
chr7	9095000	10535000	ID_0.01_1881	-0.396869	9095000	10535000	31120180	MCF7
chr7	10535000	10745000	ID_0.01_1882	-0.165603	10535000	10745000	51,160,44	MCF7
chr7	10745000	11250000	ID_0.01_1883	-0.27895	10745000	11250000	31120180	MCF7
chr7	11250000	11380000	ID_0.01_1884	-0.103764	11250000	11380000	51,160,44	MCF7
chr7	11380000	12725000	ID_0.01_1885	-1.06179	11380000	12725000	31120180	MCF7
chr7	12725000	16110000	ID_0.01_1886	-0.90785	12725000	16110000	51,160,44	MCF7
chr7	16110000	16460000	ID_0.01_1887	-0.831228	16110000	16460000	31120180	MCF7
chr7	16460000	17020000	ID_0.01_1888	-0.597379	16460000	17020000	51,160,44	MCF7
chr7	17020000	17340000	ID_0.01_1889	-0.624956	17020000	17340000	31120180	MCF7
chr7	17340000	17715000	ID_0.01_1890	-0.82711	17340000	17715000	51,160,44	MCF7
chr7	17715000	18390000	ID_0.01_1891	-0.84267	17715000	18390000	31120180	MCF7
chr7	18390000	19745000	ID_0.01_1892	-0.975123	18390000	19745000	51,160,44	MCF7
chr7	19745000	20815000	ID_0.01_1893	-0.938977	19745000	20815000	31120180	MCF7
chr7	20815000	21295000	ID_0.01_1894	-0.690368	20815000	21295000	51,160,44	MCF7
chr7	21295000	21690000	ID_0.01_1895	-0.897461	21295000	21690000	31120180	MCF7
chr7	21690000	22150000	ID_0.01_1896	-0.145411	21690000	22150000	51,160,44	MCF7
chr7	22150000	22770000	ID_0.01_1897	-0.994916	22150000	22770000	31120180	MCF7
chr7	22770000	22895000	ID_0.01_1898	-0.612071	22770000	22895000	51,160,44	MCF7
chr7	22895000	23570000	ID_0.01_1899	-0.37568	22895000	23570000	31120180	MCF7
chr7	23570000	24450000	ID_0.01_1900	-0.721508	23570000	24450000	51,160,44	MCF7
chr7	24450000	24705000	ID_0.01_1901	-0.548069	24450000	24705000	31120180	MCF7
chr7	24705000	25605000	ID_0.01_1902	-0.447337	24705000	25605000	51,160,44	MCF7
chr7	25605000	25895000	ID_0.01_1903	-0.834958	25605000	25895000	31120180	MCF7
chr7	25895000	26130000	ID_0.01_1904	-1.19932	25895000	26130000	51,160,44	MCF7
chr7	26130000	26240000	ID_0.01_1905	-0.334145	26130000	26240000	31120180	MCF7
chr7	26240000	26410000	ID_0.01_1906	-0.381912	26240000	26410000	51,160,44	MCF7
chr7	26410000	26540000	ID_0.01_1907	-1.06728	26410000	26540000	31120180	MCF7
chr7	26540000	27825000	ID_0.01_1908	-0.197127	26540000	27825000	51,160,44	MCF7
chr7	27825000	28965000	ID_0.01_1909	-0.315582	27825000	28965000	31120180	MCF7
chr7	28965000	29450000	ID_0.01_1910	-0.776452	28965000	29450000	51,160,44	MCF7
chr7	29450000	29915000	ID_0.01_1911	-0.585344	29450000	29915000	31120180	MCF7
chr7	29915000	30205000	ID_0.01_1912	-0.154743	29915000	30205000	51,160,44	MCF7
chr7	30205000	30325000	ID_0.01_1913	-0.273784	30205000	30325000	31120180	MCF7
chr7	30325000	30635000	ID_0.01_1914	-0.537835	30325000	30635000	51,160,44	MCF7
chr7	30635000	31020000	ID_0.01_1915	-0.320562	30635000	31020000	31120180	MCF7
chr7	31020000	31170000	ID_0.01_1916	-0.683155	31020000	31170000	51,160,44	MCF7
chr7	31170000	31780000	ID_0.01_1917	-0.794282	31170000	31780000	31120180	MCF7
chr7	31780000	32245000	ID_0.01_1918	-0.853764	31780000	32245000	51,160,44	MCF7
chr7	32245000	32530000	ID_0.01_1919	-0.855383	32245000	32530000	31120180	MCF7
chr7	32530000	33150000	ID_0.01_1920	-1.00644	32530000	33150000	51,160,44	MCF7
chr7	33150000	33795000	ID_0.01_1921	-0.637263	33150000	33795000	31120180	MCF7
chr7	33795000	33935000	ID_0.01_1922	-0.544052	33795000	33935000	51,160,44	MCF7
chr7	33935000	34130000	ID_0.01_1923	-0.452026	33935000	34130000	31120180	MCF7
chr7	34130000	35075000	ID_0.01_1924	-0.692288	34130000	35075000	51,160,44	MCF7
chr7	35075000	35230000	ID_0.01_1925	-0.752972	35075000	35230000	31120180	MCF7
chr7	35230000	36025000	ID_0.01_1926	-0.592989	35230000	36025000	51,160,44	MCF7
chr7	36025000	36515000	ID_0.01_1927	-0.633429	36025000	36515000	31120180	MCF7
chr7	36515000	37025000	ID_0.01_1928	-0.701223	36515000	37025000	51,160,44	MCF7
chr7	37025000	39560000	ID_0.01_1929	-0.485269	37025000	39560000	31120180	MCF7
chr7	39560000	39785000	ID_0.01_1930	-0.707835	39560000	39785000	51,160,44	MCF7
chr7	39785000	39990000	ID_0.01_1931	-0.511222	39785000	39990000	31120180	MCF7
chr7	39990000	40175000	ID_0.01_1932	-0.329995	39990000	40175000	51,160,44	MCF7
chr7	40175000	40645000	ID_0.01_1933	-0.604918	40175000	40645000	31120180	MCF7
chr7	40645000	41750000	ID_0.01_1934	-0.465568	40645000	41750000	51,160,44	MCF7
chr7	41750000	42275000	ID_0.01_1935	-1.0638	41750000	42275000	31120180	MCF7
chr7	42275000	42980000	ID_0.01_1936	-0.577839	42275000	42980000	51,160,44	MCF7
chr7	42980000	43880000	ID_0.01_1937	-0.914873	42980000	43880000	31120180	MCF7
chr7	43880000	44055000	ID_0.01_1938	-0.405125	43880000	44055000	51,160,44	MCF7
chr7	44055000	44120000	ID_0.01_1939	-0.345818	44055000	44120000	31120180	MCF7
chr7	44120000	44240000	ID_0.01_1940	0.336929	44120000	44240000	51,160,44	MCF7
chr7	44240000	44885000	ID_0.01_1941	-0.354779	44240000	44885000	31120180	MCF7
chr7	44885000	45040000	ID_0.01_1942	-0.364241	44885000	45040000	51,160,44	MCF7
chr7	45040000	45190000	ID_0.01_1943	-0.300831	45040000	45190000	31120180	MCF7
chr7	45190000	45960000	ID_0.01_1944	-0.808804	45190000	45960000	51,160,44	MCF7
chr7	45960000	47485000	ID_0.01_1945	-1.04283	45960000	47485000	31120180	MCF7
chr7	47485000	47615000	ID_0.01_1946	-0.556533	47485000	47615000	51,160,44	MCF7
chr7	47615000	47860000	ID_0.01_1947	-0.307875	47615000	47860000	31120180	MCF7
chr7	47860000	48155000	ID_0.01_1948	-0.541099	47860000	48155000	51,160,44	MCF7
chr7	48155000	50130000	ID_0.01_1949	-0.416163	48155000	50130000	31120180	MCF7
chr7	50130000	50535000	ID_0.01_1950	-0.650505	50130000	50535000	51,160,44	MCF7
chr7	50535000	51435000	ID_0.01_1951	-0.654376	50535000	51435000	31120180	MCF7
chr7	51435000	55085000	ID_0.01_1952	-1.02686	51435000	55085000	51,160,44	MCF7
chr7	55085000	56020000	ID_0.01_1953	-0.0883744	55085000	56020000	31120180	MCF7
chr7	56020000	56175000	ID_0.01_1954	-0.460187	56020000	56175000	51,160,44	MCF7
chr7	56175000	56440000	ID_0.01_1955	-0.5687	56175000	56440000	31120180	MCF7
chr7	56440000	64290000	ID_0.01_1956	-1.2755	56440000	64290000	51,160,44	MCF7
chr7	64290000	64410000	ID_0.01_1957	-0.0140298	64290000	64410000	31120180	MCF7
chr7	64410000	65235000	ID_0.01_1958	-0.528613	64410000	65235000	51,160,44	MCF7
chr7	65235000	65445000	ID_0.01_1959	-0.335839	65235000	65445000	31120180	MCF7
chr7	65445000	65960000	ID_0.01_1960	-0.328351	65445000	65960000	51,160,44	MCF7
chr7	65960000	66205000	ID_0.01_1961	-0.273589	65960000	66205000	31120180	MCF7
chr7	66205000	66465000	ID_0.01_1962	-0.111503	66205000	66465000	51,160,44	MCF7
chr7	66465000	66835000	ID_0.01_1963	-0.657956	66465000	66835000	31120180	MCF7
chr7	66835000	67090000	ID_0.01_1964	-0.860855	66835000	67090000	51,160,44	MCF7
chr7	67090000	69400000	ID_0.01_1965	-0.934976	67090000	69400000	31120180	MCF7
chr7	69400000	70000000	ID_0.01_1966	-0.625172	69400000	70000000	51,160,44	MCF7
chr7	70000000	70705000	ID_0.01_1967	-0.600388	70000000	70705000	31120180	MCF7
chr7	70705000	72295000	ID_0.01_1968	-0.336527	70705000	72295000	51,160,44	MCF7
chr7	72295000	72995000	ID_0.01_1969	-0.595368	72295000	72995000	31120180	MCF7
chr7	72995000	73150000	ID_0.01_1970	-0.123034	72995000	73150000	51,160,44	MCF7
chr7	73150000	73280000	ID_0.01_1971	-0.814177	73150000	73280000	31120180	MCF7
chr7	73280000	73590000	ID_0.01_1972	-0.537112	73280000	73590000	51,160,44	MCF7
chr7	73590000	73815000	ID_0.01_1973	-0.285071	73590000	73815000	31120180	MCF7
chr7	73815000	75390000	ID_0.01_1974	-0.837052	73815000	75390000	51,160,44	MCF7
chr7	75390000	75800000	ID_0.01_1975	-0.343778	75390000	75800000	31120180	MCF7
chr7	75800000	75945000	ID_0.01_1976	-0.277025	75800000	75945000	51,160,44	MCF7
chr7	75945000	77285000	ID_0.01_1977	-0.308331	75945000	77285000	31120180	MCF7
chr7	77285000	77565000	ID_0.01_1978	-0.53051	77285000	77565000	51,160,44	MCF7
chr7	77565000	77650000	ID_0.01_1979	-0.612631	77565000	77650000	31120180	MCF7
chr7	77650000	78555000	ID_0.01_1980	-0.504604	77650000	78555000	51,160,44	MCF7
chr7	78555000	80055000	ID_0.01_1981	-0.549163	78555000	80055000	31120180	MCF7
chr7	80055000	80325000	ID_0.01_1982	-0.609153	80055000	80325000	51,160,44	MCF7
chr7	80325000	80550000	ID_0.01_1983	-0.655807	80325000	80550000	31120180	MCF7
chr7	80550000	81350000	ID_0.01_1984	-0.94105	80550000	81350000	51,160,44	MCF7
chr7	81350000	82075000	ID_0.01_1985	-0.542777	81350000	82075000	31120180	MCF7
chr7	82075000	82235000	ID_0.01_1986	-0.599503	82075000	82235000	51,160,44	MCF7
chr7	82235000	82360000	ID_0.01_1987	-0.662143	82235000	82360000	31120180	MCF7
chr7	82360000	82795000	ID_0.01_1988	-1.10851	82360000	82795000	51,160,44	MCF7
chr7	82795000	84660000	ID_0.01_1989	-0.512599	82795000	84660000	31120180	MCF7
chr7	84660000	86545000	ID_0.01_1990	-1.21891	84660000	86545000	51,160,44	MCF7
chr7	86545000	86780000	ID_0.01_1991	-0.827171	86545000	86780000	31120180	MCF7
chr7	86780000	86945000	ID_0.01_1992	-0.887505	86780000	86945000	51,160,44	MCF7
chr7	86945000	87045000	ID_0.01_1993	-0.585693	86945000	87045000	31120180	MCF7
chr7	87045000	87255000	ID_0.01_1994	-0.56568	87045000	87255000	51,160,44	MCF7
chr7	87255000	87515000	ID_0.01_1995	-0.395149	87255000	87515000	31120180	MCF7
chr7	87515000	87850000	ID_0.01_1996	-0.618687	87515000	87850000	51,160,44	MCF7
chr7	87850000	89780000	ID_0.01_1997	-0.83731	87850000	89780000	31120180	MCF7
chr7	89780000	91510000	ID_0.01_1998	-1.02237	89780000	91510000	51,160,44	MCF7
[truncated: 2,667 more rows]

## Sheet: MCF7-DR
Chr	Start	End	ID	Separation score	Start	End	RGB	cell line
chr1	715000	840000	ID_0.01_1	0.0711276	715000	840000	31120180	MCF7-DR
chr1	840000	1050000	ID_0.01_2	-0.0988432	840000	1050000	51,160,44	MCF7-DR
chr1	1050000	1675000	ID_0.01_3	-0.456273	1050000	1675000	31120180	MCF7-DR
chr1	1675000	1840000	ID_0.01_4	-0.268937	1675000	1840000	51,160,44	MCF7-DR
chr1	1840000	2125000	ID_0.01_5	-0.717548	1840000	2125000	31120180	MCF7-DR
chr1	2125000	2345000	ID_0.01_6	-0.757412	2125000	2345000	51,160,44	MCF7-DR
chr1	2345000	2485000	ID_0.01_7	-0.879601	2345000	2485000	31120180	MCF7-DR
chr1	2485000	2930000	ID_0.01_8	-0.325281	2485000	2930000	51,160,44	MCF7-DR
chr1	2930000	3540000	ID_0.01_9	-0.40793	2930000	3540000	31120180	MCF7-DR
chr1	3540000	6085000	ID_0.01_10	-0.36499	3540000	6085000	51,160,44	MCF7-DR
chr1	6085000	6305000	ID_0.01_11	-0.0960102	6085000	6305000	31120180	MCF7-DR
chr1	6305000	6550000	ID_0.01_12	-0.638622	6305000	6550000	51,160,44	MCF7-DR
chr1	6550000	6845000	ID_0.01_13	-0.148124	6550000	6845000	31120180	MCF7-DR
chr1	6845000	6950000	ID_0.01_14	-0.542324	6845000	6950000	51,160,44	MCF7-DR
chr1	6950000	7280000	ID_0.01_15	-0.373261	6950000	7280000	31120180	MCF7-DR
chr1	7280000	7530000	ID_0.01_16	-0.722543	7280000	7530000	51,160,44	MCF7-DR
chr1	7530000	7730000	ID_0.01_17	-0.327153	7530000	7730000	31120180	MCF7-DR
chr1	7730000	7845000	ID_0.01_18	-0.658012	7730000	7845000	51,160,44	MCF7-DR
chr1	7845000	8155000	ID_0.01_19	-0.262555	7845000	8155000	31120180	MCF7-DR
chr1	8155000	8410000	ID_0.01_20	-0.101369	8155000	8410000	51,160,44	MCF7-DR
chr1	8410000	8620000	ID_0.01_21	-0.582134	8410000	8620000	31120180	MCF7-DR
chr1	8620000	8920000	ID_0.01_22	-0.173977	8620000	8920000	51,160,44	MCF7-DR
chr1	8920000	9050000	ID_0.01_23	-0.753443	8920000	9050000	31120180	MCF7-DR
chr1	9050000	9355000	ID_0.01_24	-0.073482	9050000	9355000	51,160,44	MCF7-DR
chr1	9355000	9555000	ID_0.01_25	-0.401325	9355000	9555000	31120180	MCF7-DR
chr1	9555000	9685000	ID_0.01_26	-0.548542	9555000	9685000	51,160,44	MCF7-DR
chr1	9685000	9785000	ID_0.01_27	-0.501035	9685000	9785000	31120180	MCF7-DR
chr1	9785000	9925000	ID_0.01_28	-0.317079	9785000	9925000	51,160,44	MCF7-DR
chr1	9925000	10095000	ID_0.01_29	-0.525133	9925000	10095000	31120180	MCF7-DR
chr1	10095000	10270000	ID_0.01_30	-0.438442	10095000	10270000	51,160,44	MCF7-DR
chr1	10270000	10755000	ID_0.01_31	-0.0323692	10270000	10755000	31120180	MCF7-DR
chr1	10755000	10855000	ID_0.01_32	-0.309454	10755000	10855000	51,160,44	MCF7-DR
chr1	10855000	10925000	ID_0.01_33	-0.190108	10855000	10925000	31120180	MCF7-DR
chr1	10925000	11335000	ID_0.01_34	-0.0926054	10925000	11335000	51,160,44	MCF7-DR
chr1	11335000	11710000	ID_0.01_35	-0.252813	11335000	11710000	31120180	MCF7-DR
chr1	11710000	11795000	ID_0.01_36	-0.90854	11710000	11795000	51,160,44	MCF7-DR
chr1	11795000	11970000	ID_0.01_37	-0.128187	11795000	11970000	31120180	MCF7-DR
chr1	11970000	12040000	ID_0.01_38	-0.580526	11970000	12040000	51,160,44	MCF7-DR
chr1	12040000	12290000	ID_0.01_39	-0.11354	12040000	12290000	31120180	MCF7-DR
chr1	12290000	12680000	ID_0.01_40	-0.40993	12290000	12680000	51,160,44	MCF7-DR
chr1	12680000	15650000	ID_0.01_41	-0.706174	12680000	15650000	31120180	MCF7-DR
chr1	15650000	15850000	ID_0.01_42	-0.63052	15650000	15850000	51,160,44	MCF7-DR
chr1	15850000	16115000	ID_0.01_43	-0.628886	15850000	16115000	31120180	MCF7-DR
chr1	16115000	16405000	ID_0.01_44	-0.49657	16115000	16405000	51,160,44	MCF7-DR
chr1	16405000	16515000	ID_0.01_45	-0.730358	16405000	16515000	31120180	MCF7-DR
chr1	16515000	16695000	ID_0.01_46	-0.441339	16515000	16695000	51,160,44	MCF7-DR
chr1	16695000	17235000	ID_0.01_47	-0.342572	16695000	17235000	31120180	MCF7-DR
chr1	17235000	17380000	ID_0.01_48	-0.492755	17235000	17380000	51,160,44	MCF7-DR
chr1	17380000	17565000	ID_0.01_49	-0.720535	17380000	17565000	31120180	MCF7-DR
chr1	17565000	17820000	ID_0.01_50	-0.558511	17565000	17820000	51,160,44	MCF7-DR
chr1	17820000	17980000	ID_0.01_51	-0.507737	17820000	17980000	31120180	MCF7-DR
chr1	17980000	19200000	ID_0.01_52	-0.589075	17980000	19200000	51,160,44	MCF7-DR
chr1	19200000	19980000	ID_0.01_53	-0.572428	19200000	19980000	31120180	MCF7-DR
chr1	19980000	20245000	ID_0.01_54	-0.956673	19980000	20245000	51,160,44	MCF7-DR
chr1	20245000	20540000	ID_0.01_55	-0.47803	20245000	20540000	31120180	MCF7-DR
chr1	20540000	20820000	ID_0.01_56	-0.481035	20540000	20820000	51,160,44	MCF7-DR
chr1	20820000	21115000	ID_0.01_57	-0.786802	20820000	21115000	31120180	MCF7-DR
chr1	21115000	21695000	ID_0.01_58	-0.321427	21115000	21695000	51,160,44	MCF7-DR
chr1	21695000	22110000	ID_0.01_59	-0.842515	21695000	22110000	31120180	MCF7-DR
chr1	22110000	22345000	ID_0.01_60	-0.0524654	22110000	22345000	51,160,44	MCF7-DR
chr1	22345000	22470000	ID_0.01_61	-0.534266	22345000	22470000	31120180	MCF7-DR
chr1	22470000	22745000	ID_0.01_62	-0.41199	22470000	22745000	51,160,44	MCF7-DR
chr1	22745000	22995000	ID_0.01_63	-0.830886	22745000	22995000	31120180	MCF7-DR
chr1	22995000	23305000	ID_0.01_64	-0.634368	22995000	23305000	51,160,44	MCF7-DR
chr1	23305000	23605000	ID_0.01_65	-0.681476	23305000	23605000	31120180	MCF7-DR
chr1	23605000	23870000	ID_0.01_66	-0.925365	23605000	23870000	51,160,44	MCF7-DR
chr1	23870000	23965000	ID_0.01_67	-0.727353	23870000	23965000	31120180	MCF7-DR
chr1	23965000	24525000	ID_0.01_68	-0.139347	23965000	24525000	51,160,44	MCF7-DR
chr1	24525000	24720000	ID_0.01_69	-0.692505	24525000	24720000	31120180	MCF7-DR
chr1	24720000	24970000	ID_0.01_70	-0.667188	24720000	24970000	51,160,44	MCF7-DR
chr1	24970000	25595000	ID_0.01_71	-0.609985	24970000	25595000	31120180	MCF7-DR
chr1	25595000	26145000	ID_0.01_72	-1.13445	25595000	26145000	51,160,44	MCF7-DR
chr1	26145000	26325000	ID_0.01_73	-0.72231	26145000	26325000	31120180	MCF7-DR
chr1	26325000	26605000	ID_0.01_74	-0.556907	26325000	26605000	51,160,44	MCF7-DR
chr1	26605000	26800000	ID_0.01_75	-0.485561	26605000	26800000	31120180	MCF7-DR
chr1	26800000	26930000	ID_0.01_76	-0.599177	26800000	26930000	51,160,44	MCF7-DR
chr1	26930000	27115000	ID_0.01_77	-0.359335	26930000	27115000	31120180	MCF7-DR
chr1	27115000	27430000	ID_0.01_78	-0.556961	27115000	27430000	51,160,44	MCF7-DR
chr1	27430000	27625000	ID_0.01_79	-0.671848	27430000	27625000	31120180	MCF7-DR
chr1	27625000	27930000	ID_0.01_80	-0.67047	27625000	27930000	51,160,44	MCF7-DR
chr1	27930000	28415000	ID_0.01_81	-0.73282	27930000	28415000	31120180	MCF7-DR
chr1	28415000	28575000	ID_0.01_82	-0.440817	28415000	28575000	51,160,44	MCF7-DR
chr1	28575000	28695000	ID_0.01_83	-0.589148	28575000	28695000	31120180	MCF7-DR
chr1	28695000	28835000	ID_0.01_84	-0.522142	28695000	28835000	51,160,44	MCF7-DR
chr1	28835000	28975000	ID_0.01_85	-0.842474	28835000	28975000	31120180	MCF7-DR
chr1	28975000	29210000	ID_0.01_86	-0.689933	28975000	29210000	51,160,44	MCF7-DR
chr1	29210000	29560000	ID_0.01_87	-0.835443	29210000	29560000	31120180	MCF7-DR
chr1	29560000	29705000	ID_0.01_88	-0.794865	29560000	29705000	51,160,44	MCF7-DR
chr1	29705000	30180000	ID_0.01_89	-0.378759	29705000	30180000	31120180	MCF7-DR
chr1	30180000	31255000	ID_0.01_90	-0.256896	30180000	31255000	51,160,44	MCF7-DR
chr1	31255000	31405000	ID_0.01_91	-0.385838	31255000	31405000	31120180	MCF7-DR
chr1	31405000	31655000	ID_0.01_92	-0.644408	31405000	31655000	51,160,44	MCF7-DR
chr1	31655000	31905000	ID_0.01_93	-0.623887	31655000	31905000	31120180	MCF7-DR
chr1	31905000	32110000	ID_0.01_94	-0.457384	31905000	32110000	51,160,44	MCF7-DR
chr1	32110000	32255000	ID_0.01_95	-0.485031	32110000	32255000	31120180	MCF7-DR
chr1	32255000	32530000	ID_0.01_96	-0.506295	32255000	32530000	51,160,44	MCF7-DR
chr1	32530000	32860000	ID_0.01_97	-0.412064	32530000	32860000	31120180	MCF7-DR
chr1	32860000	33115000	ID_0.01_98	-0.609537	32860000	33115000	51,160,44	MCF7-DR
chr1	33115000	33560000	ID_0.01_99	-0.227376	33115000	33560000	31120180	MCF7-DR
chr1	33560000	33940000	ID_0.01_100	-0.599253	33560000	33940000	51,160,44	MCF7-DR
chr1	33940000	35060000	ID_0.01_101	-0.752607	33940000	35060000	31120180	MCF7-DR
chr1	35060000	35450000	ID_0.01_102	-0.307103	35060000	35450000	51,160,44	MCF7-DR
chr1	35450000	35915000	ID_0.01_103	-0.249273	35450000	35915000	31120180	MCF7-DR
chr1	35915000	36185000	ID_0.01_104	-0.419223	35915000	36185000	51,160,44	MCF7-DR
chr1	36185000	36555000	ID_0.01_105	-0.477086	36185000	36555000	31120180	MCF7-DR
chr1	36555000	36615000	ID_0.01_106	-0.718421	36555000	36615000	51,160,44	MCF7-DR
chr1	36615000	36930000	ID_0.01_107	-0.302944	36615000	36930000	31120180	MCF7-DR
chr1	36930000	37915000	ID_0.01_108	-0.426462	36930000	37915000	51,160,44	MCF7-DR
chr1	37915000	38155000	ID_0.01_109	-0.474498	37915000	38155000	31120180	MCF7-DR
chr1	38155000	38275000	ID_0.01_110	-0.873551	38155000	38275000	51,160,44	MCF7-DR
chr1	38275000	38605000	ID_0.01_111	-0.419502	38275000	38605000	31120180	MCF7-DR
chr1	38605000	39565000	ID_0.01_112	-0.356824	38605000	39565000	51,160,44	MCF7-DR
chr1	39565000	39725000	ID_0.01_113	-0.876956	39565000	39725000	31120180	MCF7-DR
chr1	39725000	39880000	ID_0.01_114	-0.388786	39725000	39880000	51,160,44	MCF7-DR
chr1	39880000	40040000	ID_0.01_115	-0.0694388	39880000	40040000	31120180	MCF7-DR
chr1	40040000	40550000	ID_0.01_116	-0.324113	40040000	40550000	51,160,44	MCF7-DR
chr1	40550000	40915000	ID_0.01_117	-0.499684	40550000	40915000	31120180	MCF7-DR
chr1	40915000	41315000	ID_0.01_118	-0.114031	40915000	41315000	51,160,44	MCF7-DR
chr1	41315000	41730000	ID_0.01_119	-0.515308	41315000	41730000	31120180	MCF7-DR
chr1	41730000	41900000	ID_0.01_120	-0.515674	41730000	41900000	51,160,44	MCF7-DR
chr1	41900000	42040000	ID_0.01_121	-0.459183	41900000	42040000	31120180	MCF7-DR
chr1	42040000	42265000	ID_0.01_122	-0.489473	42040000	42265000	51,160,44	MCF7-DR
chr1	42265000	42640000	ID_0.01_123	-0.549614	42265000	42640000	31120180	MCF7-DR
chr1	42640000	43230000	ID_0.01_124	-0.758336	42640000	43230000	51,160,44	MCF7-DR
chr1	43230000	43390000	ID_0.01_125	-0.79718	43230000	43390000	31120180	MCF7-DR
chr1	43390000	43540000	ID_0.01_126	-0.696551	43390000	43540000	51,160,44	MCF7-DR
chr1	43540000	43700000	ID_0.01_127	-0.694864	43540000	43700000	31120180	MCF7-DR
chr1	43700000	43995000	ID_0.01_128	-0.600476	43700000	43995000	51,160,44	MCF7-DR
chr1	43995000	44175000	ID_0.01_129	-0.463726	43995000	44175000	31120180	MCF7-DR
chr1	44175000	44400000	ID_0.01_130	-0.336903	44175000	44400000	51,160,44	MCF7-DR
chr1	44400000	44515000	ID_0.01_131	-0.530987	44400000	44515000	31120180	MCF7-DR
chr1	44515000	44680000	ID_0.01_132	-0.280581	44515000	44680000	51,160,44	MCF7-DR
chr1	44680000	45065000	ID_0.01_133	-0.582672	44680000	45065000	31120180	MCF7-DR
chr1	45065000	45480000	ID_0.01_134	-0.345686	45065000	45480000	51,160,44	MCF7-DR
chr1	45480000	45605000	ID_0.01_135	-0.600843	45480000	45605000	31120180	MCF7-DR
chr1	45605000	45765000	ID_0.01_136	0.0915376	45605000	45765000	51,160,44	MCF7-DR
chr1	45765000	45955000	ID_0.01_137	-0.775598	45765000	45955000	31120180	MCF7-DR
chr1	45955000	46050000	ID_0.01_138	-0.726407	45955000	46050000	51,160,44	MCF7-DR
chr1	46050000	46345000	ID_0.01_139	-0.536154	46050000	46345000	31120180	MCF7-DR
chr1	46345000	46505000	ID_0.01_140	-0.287568	46345000	46505000	51,160,44	MCF7-DR
chr1	46505000	46645000	ID_0.01_141	-0.360021	46505000	46645000	31120180	MCF7-DR
chr1	46645000	46715000	ID_0.01_142	-0.374558	46645000	46715000	51,160,44	MCF7-DR
chr1	46715000	46870000	ID_0.01_143	-0.229757	46715000	46870000	31120180	MCF7-DR
chr1	46870000	47190000	ID_0.01_144	-0.0739396	46870000	47190000	51,160,44	MCF7-DR
chr1	47190000	47645000	ID_0.01_145	-0.551188	47190000	47645000	31120180	MCF7-DR
chr1	47645000	47905000	ID_0.01_146	-0.957806	47645000	47905000	51,160,44	MCF7-DR
chr1	47905000	48035000	ID_0.01_147	-0.689543	47905000	48035000	31120180	MCF7-DR
chr1	48035000	51425000	ID_0.01_148	-0.115887	48035000	51425000	51,160,44	MCF7-DR
chr1	51425000	51655000	ID_0.01_149	-0.321092	51425000	51655000	31120180	MCF7-DR
chr1	51655000	51985000	ID_0.01_150	-0.704082	51655000	51985000	51,160,44	MCF7-DR
chr1	51985000	52085000	ID_0.01_151	-0.309022	51985000	52085000	31120180	MCF7-DR
chr1	52085000	52605000	ID_0.01_152	-0.26963	52085000	52605000	51,160,44	MCF7-DR
chr1	52605000	52830000	ID_0.01_153	-0.432284	52605000	52830000	31120180	MCF7-DR
chr1	52830000	54520000	ID_0.01_154	-0.495569	52830000	54520000	51,160,44	MCF7-DR
chr1	54520000	54740000	ID_0.01_155	-0.357652	54520000	54740000	31120180	MCF7-DR
chr1	54740000	54955000	ID_0.01_156	-0.249987	54740000	54955000	51,160,44	MCF7-DR
chr1	54955000	55140000	ID_0.01_157	-0.894523	54955000	55140000	31120180	MCF7-DR
chr1	55140000	55275000	ID_0.01_158	-0.286328	55140000	55275000	51,160,44	MCF7-DR
chr1	55275000	55750000	ID_0.01_159	-0.34941	55275000	55750000	31120180	MCF7-DR
chr1	55750000	57045000	ID_0.01_160	-0.888198	55750000	57045000	51,160,44	MCF7-DR
chr1	57045000	57175000	ID_0.01_161	-0.897985	57045000	57175000	31120180	MCF7-DR
chr1	57175000	57300000	ID_0.01_162	-0.579706	57175000	57300000	51,160,44	MCF7-DR
chr1	57300000	58640000	ID_0.01_163	-0.915163	57300000	58640000	31120180	MCF7-DR
chr1	58640000	59120000	ID_0.01_164	-0.293972	58640000	59120000	51,160,44	MCF7-DR
chr1	59120000	59250000	ID_0.01_165	-0.435263	59120000	59250000	31120180	MCF7-DR
chr1	59250000	59495000	ID_0.01_166	-0.942169	59250000	59495000	51,160,44	MCF7-DR
chr1	59495000	59615000	ID_0.01_167	-0.407073	59495000	59615000	31120180	MCF7-DR
chr1	59615000	59765000	ID_0.01_168	-0.540192	59615000	59765000	51,160,44	MCF7-DR
chr1	59765000	59890000	ID_0.01_169	-0.678322	59765000	59890000	31120180	MCF7-DR
chr1	59890000	60225000	ID_0.01_170	-0.210396	59890000	60225000	51,160,44	MCF7-DR
chr1	60225000	60745000	ID_0.01_171	-0.557912	60225000	60745000	31120180	MCF7-DR
chr1	60745000	61515000	ID_0.01_172	-0.618559	60745000	61515000	51,160,44	MCF7-DR
chr1	61515000	62190000	ID_0.01_173	-0.919472	61515000	62190000	31120180	MCF7-DR
chr1	62190000	63250000	ID_0.01_174	-0.248426	62190000	63250000	51,160,44	MCF7-DR
chr1	63250000	64385000	ID_0.01_175	-0.500015	63250000	64385000	31120180	MCF7-DR
chr1	64385000	64935000	ID_0.01_176	-0.775208	64385000	64935000	51,160,44	MCF7-DR
chr1	64935000	65530000	ID_0.01_177	-0.441452	64935000	65530000	31120180	MCF7-DR
chr1	65530000	66425000	ID_0.01_178	-0.715814	65530000	66425000	51,160,44	MCF7-DR
chr1	66425000	66710000	ID_0.01_179	-0.70888	66425000	66710000	31120180	MCF7-DR
chr1	66710000	66910000	ID_0.01_180	-0.972753	66710000	66910000	51,160,44	MCF7-DR
chr1	66910000	67030000	ID_0.01_181	-0.801217	66910000	67030000	31120180	MCF7-DR
chr1	67030000	67390000	ID_0.01_182	-0.122111	67030000	67390000	51,160,44	MCF7-DR
chr1	67390000	67805000	ID_0.01_183	-0.613608	67390000	67805000	31120180	MCF7-DR
chr1	67805000	67995000	ID_0.01_184	-0.156332	67805000	67995000	51,160,44	MCF7-DR
chr1	67995000	68150000	ID_0.01_185	-0.740843	67995000	68150000	31120180	MCF7-DR
chr1	68150000	68315000	ID_0.01_186	-0.740367	68150000	68315000	51,160,44	MCF7-DR
chr1	68315000	68585000	ID_0.01_187	-0.814942	68315000	68585000	31120180	MCF7-DR
chr1	68585000	68810000	ID_0.01_188	-0.840919	68585000	68810000	51,160,44	MCF7-DR
chr1	68810000	69950000	ID_0.01_189	-0.53163	68810000	69950000	31120180	MCF7-DR
chr1	69950000	70210000	ID_0.01_190	-0.460297	69950000	70210000	51,160,44	MCF7-DR
chr1	70210000	70995000	ID_0.01_191	-0.831678	70210000	70995000	31120180	MCF7-DR
chr1	70995000	71515000	ID_0.01_192	-0.713181	70995000	71515000	51,160,44	MCF7-DR
chr1	71515000	73595000	ID_0.01_193	-0.884054	71515000	73595000	31120180	MCF7-DR
chr1	73595000	76620000	ID_0.01_194	-0.772039	73595000	76620000	51,160,44	MCF7-DR
chr1	76620000	77615000	ID_0.01_195	-0.827567	76620000	77615000	31120180	MCF7-DR
chr1	77615000	78005000	ID_0.01_196	-0.918654	77615000	78005000	51,160,44	MCF7-DR
chr1	78005000	78150000	ID_0.01_197	-0.588453	78005000	78150000	31120180	MCF7-DR
chr1	78150000	78355000	ID_0.01_198	-0.58205	78150000	78355000	51,160,44	MCF7-DR
chr1	78355000	79155000	ID_0.01_199	-0.209329	78355000	79155000	31120180	MCF7-DR
chr1	79155000	79300000	ID_0.01_200	-0.75981	79155000	79300000	51,160,44	MCF7-DR
chr1	79300000	82015000	ID_0.01_201	-0.872654	79300000	82015000	31120180	MCF7-DR
chr1	82015000	82265000	ID_0.01_202	-0.735469	82015000	82265000	51,160,44	MCF7-DR
chr1	82265000	84770000	ID_0.01_203	-0.732095	82265000	84770000	31120180	MCF7-DR
chr1	84770000	84900000	ID_0.01_204	-0.185372	84770000	84900000	51,160,44	MCF7-DR
chr1	84900000	85085000	ID_0.01_205	-0.757262	84900000	85085000	31120180	MCF7-DR
chr1	85085000	85220000	ID_0.01_206	-0.599623	85085000	85220000	51,160,44	MCF7-DR
chr1	85220000	85410000	ID_0.01_207	-0.644608	85220000	85410000	31120180	MCF7-DR
chr1	85410000	85725000	ID_0.01_208	-0.907756	85410000	85725000	51,160,44	MCF7-DR
chr1	85725000	85930000	ID_0.01_209	-0.786325	85725000	85930000	31120180	MCF7-DR
chr1	85930000	86045000	ID_0.01_210	-0.435403	85930000	86045000	51,160,44	MCF7-DR
chr1	86045000	86175000	ID_0.01_211	-0.702015	86045000	86175000	31120180	MCF7-DR
chr1	86175000	86970000	ID_0.01_212	-0.781893	86175000	86970000	51,160,44	MCF7-DR
chr1	86970000	87795000	ID_0.01_213	-0.558307	86970000	87795000	31120180	MCF7-DR
chr1	87795000	89075000	ID_0.01_214	-0.757946	87795000	89075000	51,160,44	MCF7-DR
chr1	89075000	89200000	ID_0.01_215	-0.416882	89075000	89200000	31120180	MCF7-DR
chr1	89200000	89360000	ID_0.01_216	0.118844	89200000	89360000	51,160,44	MCF7-DR
chr1	89360000	90100000	ID_0.01_217	-0.58925	89360000	90100000	31120180	MCF7-DR
chr1	90100000	90460000	ID_0.01_218	-0.512066	90100000	90460000	51,160,44	MCF7-DR
chr1	90460000	91490000	ID_0.01_219	-0.720643	90460000	91490000	31120180	MCF7-DR
chr1	91490000	91635000	ID_0.01_220	-0.571579	91490000	91635000	51,160,44	MCF7-DR
chr1	91635000	91750000	ID_0.01_221	-0.619784	91635000	91750000	31120180	MCF7-DR
chr1	91750000	92200000	ID_0.01_222	-0.624798	91750000	92200000	51,160,44	MCF7-DR
chr1	92200000	92395000	ID_0.01_223	-0.195642	92200000	92395000	31120180	MCF7-DR
chr1	92395000	92765000	ID_0.01_224	-0.754919	92395000	92765000	51,160,44	MCF7-DR
chr1	92765000	93645000	ID_0.01_225	-0.711936	92765000	93645000	31120180	MCF7-DR
chr1	93645000	93910000	ID_0.01_226	-0.15787	93645000	93910000	51,160,44	MCF7-DR
chr1	93910000	94090000	ID_0.01_227	-0.468513	93910000	94090000	31120180	MCF7-DR
chr1	94090000	94315000	ID_0.01_228	-0.441886	94090000	94315000	51,160,44	MCF7-DR
chr1	94315000	94635000	ID_0.01_229	-0.97595	94315000	94635000	31120180	MCF7-DR
chr1	94635000	94795000	ID_0.01_230	-0.111464	94635000	94795000	51,160,44	MCF7-DR
chr1	94795000	95115000	ID_0.01_231	-0.949578	94795000	95115000	31120180	MCF7-DR
chr1	95115000	95270000	ID_0.01_232	-0.154815	95115000	95270000	51,160,44	MCF7-DR
chr1	95270000	95390000	ID_0.01_233	-0.84713	95270000	95390000	31120180	MCF7-DR
chr1	95390000	95510000	ID_0.01_234	-0.165068	95390000	95510000	51,160,44	MCF7-DR
chr1	95510000	95700000	ID_0.01_235	-0.58767	95510000	95700000	31120180	MCF7-DR
chr1	95700000	95935000	ID_0.01_236	-0.533459	95700000	95935000	51,160,44	MCF7-DR
chr1	95935000	96885000	ID_0.01_237	-0.353582	95935000	96885000	31120180	MCF7-DR
chr1	96885000	97185000	ID_0.01_238	-0.376988	96885000	97185000	51,160,44	MCF7-DR
chr1	97185000	97990000	ID_0.01_239	-0.576359	97185000	97990000	31120180	MCF7-DR
chr1	97990000	98520000	ID_0.01_240	-0.499553	97990000	98520000	51,160,44	MCF7-DR
chr1	98520000	99640000	ID_0.01_241	-0.885655	98520000	99640000	31120180	MCF7-DR
chr1	99640000	100195000	ID_0.01_242	-0.777029	99640000	100195000	51,160,44	MCF7-DR
chr1	100195000	100500000	ID_0.01_243	-0.58345	100195000	100500000	31120180	MCF7-DR
chr1	100500000	100925000	ID_0.01_244	-0.522371	100500000	100925000	51,160,44	MCF7-DR
chr1	100925000	101360000	ID_0.01_245	-0.700711	100925000	101360000	31120180	MCF7-DR
chr1	101360000	101755000	ID_0.01_246	-0.894281	101360000	101755000	51,160,44	MCF7-DR
chr1	101755000	103570000	ID_0.01_247	-0.727378	101755000	103570000	31120180	MCF7-DR
chr1	103570000	106810000	ID_0.01_248	-0.424826	103570000	106810000	51,160,44	MCF7-DR
chr1	106810000	107685000	ID_0.01_249	-0.774007	106810000	107685000	31120180	MCF7-DR
chr1	107685000	108665000	ID_0.01_250	-0.884104	107685000	108665000	51,160,44	MCF7-DR
chr1	108665000	109200000	ID_0.01_251	-0.779743	108665000	109200000	31120180	MCF7-DR
chr1	109200000	109440000	ID_0.01_252	-0.486974	109200000	109440000	51,160,44	MCF7-DR
chr1	109440000	109740000	ID_0.01_253	-0.369265	109440000	109740000	31120180	MCF7-DR
chr1	109740000	109940000	ID_0.01_254	-0.519619	109740000	109940000	51,160,44	MCF7-DR
chr1	109940000	110090000	ID_0.01_255	-0.441043	109940000	110090000	31120180	MCF7-DR
chr1	110090000	110320000	ID_0.01_256	-0.585354	110090000	110320000	51,160,44	MCF7-DR
chr1	110320000	110525000	ID_0.01_257	-0.807643	110320000	110525000	31120180	MCF7-DR
chr1	110525000	110750000	ID_0.01_258	-0.622245	110525000	110750000	51,160,44	MCF7-DR
chr1	110750000	110855000	ID_0.01_259	-0.599649	110750000	110855000	31120180	MCF7-DR
chr1	110855000	111160000	ID_0.01_260	-0.417139	110855000	111160000	51,160,44	MCF7-DR
chr1	111160000	112200000	ID_0.01_261	-0.549668	111160000	112200000	31120180	MCF7-DR
chr1	112200000	113010000	ID_0.01_262	-0.325899	112200000	113010000	51,160,44	MCF7-DR
chr1	113010000	113250000	ID_0.01_263	-0.26673	113010000	113250000	31120180	MCF7-DR
chr1	113250000	113350000	ID_0.01_264	-0.82087	113250000	113350000	51,160,44	MCF7-DR
chr1	113350000	113685000	ID_0.01_265	-0.419801	113350000	113685000	31120180	MCF7-DR
chr1	113685000	113935000	ID_0.01_266	-0.741096	113685000	113935000	51,160,44	MCF7-DR
chr1	113935000	114520000	ID_0.01_267	-0.316166	113935000	114520000	31120180	MCF7-DR
chr1	114520000	114890000	ID_0.01_268	-0.876975	114520000	114890000	51,160,44	MCF7-DR
chr1	114890000	115300000	ID_0.01_269	-0.497116	114890000	115300000	31120180	MCF7-DR
chr1	115300000	115680000	ID_0.01_270	-0.525611	115300000	115680000	51,160,44	MCF7-DR
chr1	115680000	116010000	ID_0.01_271	-0.704746	115680000	116010000	31120180	MCF7-DR
chr1	116010000	116145000	ID_0.01_272	-0.506224	116010000	116145000	51,160,44	MCF7-DR
chr1	116145000	116325000	ID_0.01_273	-0.488396	116145000	116325000	31120180	MCF7-DR
chr1	116325000	116525000	ID_0.01_274	-0.578253	116325000	116525000	51,160,44	MCF7-DR
chr1	116525000	116695000	ID_0.01_275	-0.582705	116525000	116695000	31120180	MCF7-DR
chr1	116695000	116920000	ID_0.01_276	-0.761662	116695000	116920000	51,160,44	MCF7-DR
chr1	116920000	117600000	ID_0.01_277	-0.268526	116920000	117600000	31120180	MCF7-DR
chr1	117600000	118050000	ID_0.01_278	-1.00836	117600000	118050000	51,160,44	MCF7-DR
chr1	118050000	118300000	ID_0.01_279	-0.51366	118050000	118300000	31120180	MCF7-DR
chr1	118300000	118700000	ID_0.01_280	-0.572494	118300000	118700000	51,160,44	MCF7-DR
chr1	118700000	118750000	ID_0.01_281	-0.532059	118700000	118750000	31120180	MCF7-DR
chr1	118750000	119550000	ID_0.01_282	-0.402992	118750000	119550000	51,160,44	MCF7-DR
chr1	119550000	119685000	ID_0.01_283	-0.68456	119550000	119685000	31120180	MCF7-DR
chr1	119685000	119915000	ID_0.01_284	-0.492831	119685000	119915000	51,160,44	MCF7-DR
chr1	119915000	120155000	ID_0.01_285	-0.735406	119915000	120155000	31120180	MCF7-DR
chr1	120155000	145400000	ID_0.01_286	-0.351359	120155000	145400000	51,160,44	MCF7-DR
chr1	145400000	146715000	ID_0.01_287	-0.663826	145400000	146715000	31120180	MCF7-DR
chr1	146715000	146950000	ID_0.01_288	-0.560448	146715000	146950000	51,160,44	MCF7-DR
chr1	146950000	147115000	ID_0.01_289	-0.513793	146950000	147115000	31120180	MCF7-DR
chr1	147115000	149275000	ID_0.01_290	-0.456877	147115000	149275000	51,160,44	MCF7-DR
chr1	149275000	149860000	ID_0.01_291	-0.461327	149275000	149860000	31120180	MCF7-DR
chr1	149860000	150040000	ID_0.01_292	-0.309987	149860000	150040000	51,160,44	MCF7-DR
chr1	150040000	150205000	ID_0.01_293	-0.414189	150040000	150205000	31120180	MCF7-DR
chr1	150205000	150600000	ID_0.01_294	-0.407702	150205000	150600000	51,160,44	MCF7-DR
chr1	150600000	150900000	ID_0.01_295	-0.413606	150600000	150900000	31120180	MCF7-DR
chr1	150900000	151135000	ID_0.01_296	-0.262286	150900000	151135000	51,160,44	MCF7-DR
chr1	151135000	151415000	ID_0.01_297	-0.251754	151135000	151415000	31120180	MCF7-DR
chr1	151415000	151510000	ID_0.01_298	-0.328172	151415000	151510000	51,160,44	MCF7-DR
chr1	151510000	151810000	ID_0.01_299	-0.125606	151510000	151810000	31120180	MCF7-DR
chr1	151810000	152020000	ID_0.01_300	-0.31334	151810000	152020000	51,160,44	MCF7-DR
chr1	152020000	152160000	ID_0.01_301	-0.651368	152020000	152160000	31120180	MCF7-DR
chr1	152160000	152435000	ID_0.01_302	-0.78532	152160000	152435000	51,160,44	MCF7-DR
chr1	152435000	152720000	ID_0.01_303	-0.647352	152435000	152720000	31120180	MCF7-DR
chr1	152720000	152840000	ID_0.01_304	-0.330371	152720000	152840000	51,160,44	MCF7-DR
chr1	152840000	152900000	ID_0.01_305	-0.528124	152840000	152900000	31120180	MCF7-DR
chr1	152900000	153480000	ID_0.01_306	-0.323321	152900000	153480000	51,160,44	MCF7-DR
chr1	153480000	153645000	ID_0.01_307	-0.5666	153480000	153645000	31120180	MCF7-DR
chr1	153645000	153960000	ID_0.01_308	-0.514595	153645000	153960000	51,160,44	MCF7-DR
chr1	153960000	154155000	ID_0.01_309	-0.674849	153960000	154155000	31120180	MCF7-DR
chr1	154155000	154245000	ID_0.01_310	-0.413875	154155000	154245000	51,160,44	MCF7-DR
chr1	154245000	154300000	ID_0.01_311	-0.270572	154245000	154300000	31120180	MCF7-DR
chr1	154300000	154530000	ID_0.01_312	-0.233066	154300000	154530000	51,160,44	MCF7-DR
chr1	154530000	154910000	ID_0.01_313	-0.686256	154530000	154910000	31120180	MCF7-DR
chr1	154910000	155145000	ID_0.01_314	-0.512602	154910000	155145000	51,160,44	MCF7-DR
chr1	155145000	155295000	ID_0.01_315	-0.672184	155145000	155295000	31120180	MCF7-DR
chr1	155295000	155570000	ID_0.01_316	-0.689754	155295000	155570000	51,160,44	MCF7-DR
chr1	155570000	155715000	ID_0.01_317	-0.327629	155570000	155715000	31120180	MCF7-DR
chr1	155715000	156055000	ID_0.01_318	-0.189234	155715000	156055000	51,160,44	MCF7-DR
chr1	156055000	156425000	ID_0.01_319	-0.427808	156055000	156425000	31120180	MCF7-DR
chr1	156425000	156695000	ID_0.01_320	-0.421546	156425000	156695000	51,160,44	MCF7-DR
chr1	156695000	156900000	ID_0.01_321	-0.270642	156695000	156900000	31120180	MCF7-DR
chr1	156900000	157175000	ID_0.01_322	-0.159121	156900000	157175000	51,160,44	MCF7-DR
chr1	157175000	157335000	ID_0.01_323	-0.576514	157175000	157335000	31120180	MCF7-DR
chr1	157335000	157460000	ID_0.01_324	-0.450817	157335000	157460000	51,160,44	MCF7-DR
chr1	157460000	157935000	ID_0.01_325	-0.567692	157460000	157935000	31120180	MCF7-DR
chr1	157935000	158095000	ID_0.01_326	-0.879902	157935000	158095000	51,160,44	MCF7-DR
chr1	158095000	159060000	ID_0.01_327	-0.791384	158095000	159060000	31120180	MCF7-DR
chr1	159060000	159750000	ID_0.01_328	-0.468216	159060000	159750000	51,160,44	MCF7-DR
chr1	159750000	160070000	ID_0.01_329	-1.00107	159750000	160070000	31120180	MCF7-DR
chr1	160070000	160225000	ID_0.01_330	-0.649681	160070000	160225000	51,160,44	MCF7-DR
chr1	160225000	160805000	ID_0.01_331	-0.224886	160225000	160805000	31120180	MCF7-DR
chr1	160805000	160960000	ID_0.01_332	-0.312965	160805000	160960000	51,160,44	MCF7-DR
chr1	160960000	161195000	ID_0.01_333	-0.476469	160960000	161195000	31120180	MCF7-DR
chr1	161195000	162250000	ID_0.01_334	-0.324399	161195000	162250000	51,160,44	MCF7-DR
chr1	162250000	162360000	ID_0.01_335	-0.25105	162250000	162360000	31120180	MCF7-DR
chr1	162360000	162575000	ID_0.01_336	-0.293607	162360000	162575000	51,160,44	MCF7-DR
chr1	162575000	162820000	ID_0.01_337	-0.811616	162575000	162820000	31120180	MCF7-DR
chr1	162820000	163140000	ID_0.01_338	-0.573673	162820000	163140000	51,160,44	MCF7-DR
chr1	163140000	163290000	ID_0.01_339	-0.654576	163140000	163290000	31120180	MCF7-DR
chr1	163290000	164760000	ID_0.01_340	-0.795945	163290000	164760000	51,160,44	MCF7-DR
chr1	164760000	165565000	ID_0.01_341	-0.852244	164760000	165565000	31120180	MCF7-DR
chr1	165565000	165665000	ID_0.01_342	-0.964264	165565000	165665000	51,160,44	MCF7-DR
chr1	165665000	166810000	ID_0.01_343	-0.455664	165665000	166810000	31120180	MCF7-DR
chr1	166810000	167025000	ID_0.01_344	-0.653228	166810000	167025000	51,160,44	MCF7-DR
chr1	167025000	167190000	ID_0.01_345	-1.00995	167025000	167190000	31120180	MCF7-DR
chr1	167190000	167535000	ID_0.01_346	-0.705146	167190000	167535000	51,160,44	MCF7-DR
chr1	167535000	167685000	ID_0.01_347	-0.535526	167535000	167685000	31120180	MCF7-DR
chr1	167685000	167790000	ID_0.01_348	-0.737281	167685000	167790000	51,160,44	MCF7-DR
chr1	167790000	168055000	ID_0.01_349	-0.263662	167790000	168055000	31120180	MCF7-DR
chr1	168055000	168195000	ID_0.01_350	-0.635261	168055000	168195000	51,160,44	MCF7-DR
chr1	168195000	169075000	ID_0.01_351	-0.449452	168195000	169075000	31120180	MCF7-DR
chr1	169075000	169520000	ID_0.01_352	-0.743219	169075000	169520000	51,160,44	MCF7-DR
chr1	169520000	170900000	ID_0.01_353	-0.691794	169520000	170900000	31120180	MCF7-DR
chr1	170900000	172370000	ID_0.01_354	-0.578127	170900000	172370000	51,160,44	MCF7-DR
chr1	172370000	172700000	ID_0.01_355	-0.697457	172370000	172700000	31120180	MCF7-DR
chr1	172700000	172795000	ID_0.01_356	-0.873743	172700000	172795000	51,160,44	MCF7-DR
chr1	172795000	173400000	ID_0.01_357	-0.676555	172795000	173400000	31120180	MCF7-DR
chr1	173400000	173445000	ID_0.01_358	-0.937147	173400000	173445000	51,160,44	MCF7-DR
chr1	173445000	173685000	ID_0.01_359	-0.498676	173445000	173685000	31120180	MCF7-DR
chr1	173685000	173835000	ID_0.01_360	-0.331522	173685000	173835000	51,160,44	MCF7-DR
chr1	173835000	173900000	ID_0.01_361	-0.62374	173835000	173900000	31120180	MCF7-DR
chr1	173900000	174045000	ID_0.01_362	0.0258064	173900000	174045000	51,160,44	MCF7-DR
chr1	174045000	174225000	ID_0.01_363	-0.696573	174045000	174225000	31120180	MCF7-DR
chr1	174225000	174995000	ID_0.01_364	-0.748124	174225000	174995000	51,160,44	MCF7-DR
chr1	174995000	175345000	ID_0.01_365	-0.901882	174995000	175345000	31120180	MCF7-DR
chr1	175345000	178510000	ID_0.01_366	-0.413546	175345000	178510000	51,160,44	MCF7-DR
chr1	178510000	178695000	ID_0.01_367	-1.04696	178510000	178695000	31120180	MCF7-DR
chr1	178695000	179050000	ID_0.01_368	-0.321381	178695000	179050000	51,160,44	MCF7-DR
chr1	179050000	179200000	ID_0.01_369	-0.795443	179050000	179200000	31120180	MCF7-DR
chr1	179200000	179340000	ID_0.01_370	-0.344707	179200000	179340000	51,160,44	MCF7-DR
chr1	179340000	179850000	ID_0.01_371	-0.663832	179340000	179850000	31120180	MCF7-DR
chr1	179850000	180145000	ID_0.01_372	-0.592747	179850000	180145000	51,160,44	MCF7-DR
chr1	180145000	180225000	ID_0.01_373	-0.721334	180145000	180225000	31120180	MCF7-DR
chr1	180225000	182375000	ID_0.01_374	-0.170283	180225000	182375000	51,160,44	MCF7-DR
chr1	182375000	182570000	ID_0.01_375	-0.53846	182375000	182570000	31120180	MCF7-DR
chr1	182570000	182750000	ID_0.01_376	-0.593473	182570000	182750000	51,160,44	MCF7-DR
chr1	182750000	182925000	ID_0.01_377	-0.823603	182750000	182925000	31120180	MCF7-DR
chr1	182925000	183250000	ID_0.01_378	-0.529113	182925000	183250000	51,160,44	MCF7-DR
chr1	183250000	183440000	ID_0.01_379	-0.774005	183250000	183440000	31120180	MCF7-DR
chr1	183440000	183885000	ID_0.01_380	-0.447382	183440000	183885000	51,160,44	MCF7-DR
chr1	183885000	184045000	ID_0.01_381	-0.751887	183885000	184045000	31120180	MCF7-DR
chr1	184045000	184945000	ID_0.01_382	-0.785512	184045000	184945000	51,160,44	MCF7-DR
chr1	184945000	185285000	ID_0.01_383	-0.81344	184945000	185285000	31120180	MCF7-DR
chr1	185285000	185650000	ID_0.01_384	-0.793461	185285000	185650000	51,160,44	MCF7-DR
chr1	185650000	188100000	ID_0.01_385	-0.733712	185650000	188100000	31120180	MCF7-DR
chr1	188100000	192580000	ID_0.01_386	-0.601462	188100000	192580000	51,160,44	MCF7-DR
chr1	192580000	192775000	ID_0.01_387	-0.519428	192580000	192775000	31120180	MCF7-DR
chr1	192775000	193025000	ID_0.01_388	-0.753569	192775000	193025000	51,160,44	MCF7-DR
chr1	193025000	193380000	ID_0.01_389	-0.554256	193025000	193380000	31120180	MCF7-DR
chr1	193380000	198045000	ID_0.01_390	-0.825543	193380000	198045000	51,160,44	MCF7-DR
chr1	198045000	198435000	ID_0.01_391	-0.571744	198045000	198435000	31120180	MCF7-DR
chr1	198435000	198905000	ID_0.01_392	-0.759633	198435000	198905000	51,160,44	MCF7-DR
chr1	198905000	199655000	ID_0.01_393	-0.392161	198905000	199655000	31120180	MCF7-DR
chr1	199655000	199825000	ID_0.01_394	-0.75769	199655000	199825000	51,160,44	MCF7-DR
chr1	199825000	200045000	ID_0.01_395	-0.28052	199825000	200045000	31120180	MCF7-DR
chr1	200045000	200250000	ID_0.01_396	-0.313102	200045000	200250000	51,160,44	MCF7-DR
chr1	200250000	200940000	ID_0.01_397	-0.555662	200250000	200940000	31120180	MCF7-DR
chr1	200940000	201530000	ID_0.01_398	-0.242718	200940000	201530000	51,160,44	MCF7-DR
chr1	201530000	201675000	ID_0.01_399	-0.562802	201530000	201675000	31120180	MCF7-DR
chr1	201675000	201855000	ID_0.01_400	-0.717209	201675000	201855000	51,160,44	MCF7-DR
chr1	201855000	201975000	ID_0.01_401	-0.310058	201855000	201975000	31120180	MCF7-DR
chr1	201975000	202310000	ID_0.01_402	-0.440239	201975000	202310000	51,160,44	MCF7-DR
chr1	202310000	202430000	ID_0.01_403	-0.575488	202310000	202430000	31120180	MCF7-DR
chr1	202430000	202855000	ID_0.01_404	-0.410052	202430000	202855000	51,160,44	MCF7-DR
chr1	202855000	202975000	ID_0.01_405	-0.106319	202855000	202975000	31120180	MCF7-DR
chr1	202975000	203240000	ID_0.01_406	-0.526676	202975000	203240000	51,160,44	MCF7-DR
chr1	203240000	203460000	ID_0.01_407	-0.587464	203240000	203460000	31120180	MCF7-DR
chr1	203460000	203670000	ID_0.01_408	-0.76312	203460000	203670000	51,160,44	MCF7-DR
chr1	203670000	203830000	ID_0.01_409	-0.472061	203670000	203830000	31120180	MCF7-DR
chr1	203830000	204100000	ID_0.01_410	-0.905261	203830000	204100000	51,160,44	MCF7-DR
chr1	204100000	204335000	ID_0.01_411	-0.699125	204100000	204335000	31120180	MCF7-DR
chr1	204335000	204475000	ID_0.01_412	-0.65015	204335000	204475000	51,160,44	MCF7-DR
chr1	204475000	204780000	ID_0.01_413	-0.450521	204475000	204780000	31120180	MCF7-DR
chr1	204780000	204940000	ID_0.01_414	-0.497788	204780000	204940000	51,160,44	MCF7-DR
chr1	204940000	205230000	ID_0.01_415	-0.269855	204940000	205230000	31120180	MCF7-DR
chr1	205230000	205500000	ID_0.01_416	-0.584121	205230000	205500000	51,160,44	MCF7-DR
chr1	205500000	205630000	ID_0.01_417	-0.351579	205500000	205630000	31120180	MCF7-DR
chr1	205630000	205715000	ID_0.01_418	-0.244309	205630000	205715000	51,160,44	MCF7-DR
chr1	205715000	206785000	ID_0.01_419	-0.125771	205715000	206785000	31120180	MCF7-DR
chr1	206785000	206910000	ID_0.01_420	-0.318954	206785000	206910000	51,160,44	MCF7-DR
chr1	206910000	207085000	ID_0.01_421	-0.308207	206910000	207085000	31120180	MCF7-DR
chr1	207085000	207255000	ID_0.01_422	-0.603639	207085000	207255000	51,160,44	MCF7-DR
chr1	207255000	208135000	ID_0.01_423	-0.870028	207255000	208135000	31120180	MCF7-DR
chr1	208135000	208415000	ID_0.01_424	-0.572695	208135000	208415000	51,160,44	MCF7-DR
chr1	208415000	208825000	ID_0.01_425	-0.89927	208415000	208825000	31120180	MCF7-DR
chr1	208825000	209610000	ID_0.01_426	-0.395591	208825000	209610000	51,160,44	MCF7-DR
chr1	209610000	209870000	ID_0.01_427	-0.339935	209610000	209870000	31120180	MCF7-DR
chr1	209870000	210580000	ID_0.01_428	-0.319126	209870000	210580000	51,160,44	MCF7-DR
chr1	210580000	210755000	ID_0.01_429	-0.463585	210580000	210755000	31120180	MCF7-DR
chr1	210755000	211310000	ID_0.01_430	-0.700062	210755000	211310000	51,160,44	MCF7-DR
chr1	211310000	211690000	ID_0.01_431	-0.845897	211310000	211690000	31120180	MCF7-DR
chr1	211690000	212460000	ID_0.01_432	-0.563675	211690000	212460000	51,160,44	MCF7-DR
chr1	212460000	212630000	ID_0.01_433	-0.506338	212460000	212630000	31120180	MCF7-DR
chr1	212630000	214505000	ID_0.01_434	-0.735988	212630000	214505000	51,160,44	MCF7-DR
chr1	214505000	215325000	ID_0.01_435	-0.8318	214505000	215325000	31120180	MCF7-DR
chr1	215325000	216485000	ID_0.01_436	-0.595715	215325000	216485000	51,160,44	MCF7-DR
chr1	216485000	216735000	ID_0.01_437	-0.521226	216485000	216735000	31120180	MCF7-DR
chr1	216735000	216925000	ID_0.01_438	-0.558758	216735000	216925000	51,160,44	MCF7-DR
chr1	216925000	218880000	ID_0.01_439	-0.744692	216925000	218880000	31120180	MCF7-DR
chr1	218880000	221615000	ID_0.01_440	-0.386886	218880000	221615000	51,160,44	MCF7-DR
chr1	221615000	221915000	ID_0.01_441	-0.846477	221615000	221915000	31120180	MCF7-DR
chr1	221915000	222355000	ID_0.01_442	-0.627523	221915000	222355000	51,160,44	MCF7-DR
chr1	222355000	222635000	ID_0.01_443	-0.349656	222355000	222635000	31120180	MCF7-DR
chr1	222635000	222970000	ID_0.01_444	-1.15555	222635000	222970000	51,160,44	MCF7-DR
chr1	222970000	223255000	ID_0.01_445	-0.347932	222970000	223255000	31120180	MCF7-DR
chr1	223255000	224300000	ID_0.01_446	-0.831399	223255000	224300000	51,160,44	MCF7-DR
chr1	224300000	224520000	ID_0.01_447	-0.587958	224300000	224520000	31120180	MCF7-DR
chr1	224520000	224690000	ID_0.01_448	-0.471211	224520000	224690000	51,160,44	MCF7-DR
chr1	224690000	224840000	ID_0.01_449	-0.688338	224690000	224840000	31120180	MCF7-DR
chr1	224840000	225665000	ID_0.01_450	-0.416187	224840000	225665000	51,160,44	MCF7-DR
chr1	225665000	225965000	ID_0.01_451	-0.709604	225665000	225965000	31120180	MCF7-DR
chr1	225965000	226185000	ID_0.01_452	-0.636234	225965000	226185000	51,160,44	MCF7-DR
chr1	226185000	226595000	ID_0.01_453	-0.472477	226185000	226595000	31120180	MCF7-DR
chr1	226595000	226815000	ID_0.01_454	-0.528985	226595000	226815000	51,160,44	MCF7-DR
chr1	226815000	227015000	ID_0.01_455	-0.732813	226815000	227015000	31120180	MCF7-DR
chr1	227015000	227130000	ID_0.01_456	-0.577732	227015000	227130000	51,160,44	MCF7-DR
chr1	227130000	227505000	ID_0.01_457	-0.194777	227130000	227505000	31120180	MCF7-DR
chr1	227505000	227625000	ID_0.01_458	-0.228889	227505000	227625000	51,160,44	MCF7-DR
chr1	227625000	227915000	ID_0.01_459	-0.858296	227625000	227915000	31120180	MCF7-DR
chr1	227915000	228135000	ID_0.01_460	-0.83417	227915000	228135000	51,160,44	MCF7-DR
chr1	228135000	228270000	ID_0.01_461	-0.587126	228135000	228270000	31120180	MCF7-DR
chr1	228270000	228565000	ID_0.01_462	-0.417968	228270000	228565000	51,160,44	MCF7-DR
chr1	228565000	229395000	ID_0.01_463	-0.162882	228565000	229395000	31120180	MCF7-DR
chr1	229395000	229645000	ID_0.01_464	-0.666301	229395000	229645000	51,160,44	MCF7-DR
chr1	229645000	229795000	ID_0.01_465	-0.286157	229645000	229795000	31120180	MCF7-DR
chr1	229795000	230205000	ID_0.01_466	-0.582429	229795000	230205000	51,160,44	MCF7-DR
chr1	230205000	230445000	ID_0.01_467	-0.650534	230205000	230445000	31120180	MCF7-DR
chr1	230445000	231115000	ID_0.01_468	-0.715356	230445000	231115000	51,160,44	MCF7-DR
chr1	231115000	231345000	ID_0.01_469	-0.268716	231115000	231345000	31120180	MCF7-DR
chr1	231345000	232560000	ID_0.01_470	-0.698764	231345000	232560000	51,160,44	MCF7-DR
chr1	232560000	232765000	ID_0.01_471	-0.296161	232560000	232765000	31120180	MCF7-DR
chr1	232765000	233085000	ID_0.01_472	-1.08835	232765000	233085000	51,160,44	MCF7-DR
chr1	233085000	233430000	ID_0.01_473	-0.489937	233085000	233430000	31120180	MCF7-DR
chr1	233430000	233750000	ID_0.01_474	-0.606284	233430000	233750000	51,160,44	MCF7-DR
chr1	233750000	234040000	ID_0.01_475	-0.330838	233750000	234040000	31120180	MCF7-DR
chr1	234040000	234250000	ID_0.01_476	-0.674278	234040000	234250000	51,160,44	MCF7-DR
chr1	234250000	234460000	ID_0.01_477	-0.585409	234250000	234460000	31120180	MCF7-DR
chr1	234460000	234615000	ID_0.01_478	-0.275369	234460000	234615000	51,160,44	MCF7-DR
chr1	234615000	234745000	ID_0.01_479	-0.655795	234615000	234745000	31120180	MCF7-DR
chr1	234745000	234860000	ID_0.01_480	-0.92551	234745000	234860000	51,160,44	MCF7-DR
chr1	234860000	235060000	ID_0.01_481	-0.475304	234860000	235060000	31120180	MCF7-DR
chr1	235060000	235265000	ID_0.01_482	-0.157473	235060000	235265000	51,160,44	MCF7-DR
chr1	235265000	235670000	ID_0.01_483	-0.807537	235265000	235670000	31120180	MCF7-DR
chr1	235670000	235810000	ID_0.01_484	-0.817231	235670000	235810000	51,160,44	MCF7-DR
chr1	235810000	235950000	ID_0.01_485	-0.158718	235810000	235950000	31120180	MCF7-DR
chr1	235950000	236135000	ID_0.01_486	-0.357022	235950000	236135000	51,160,44	MCF7-DR
chr1	236135000	236260000	ID_0.01_487	-0.523159	236135000	236260000	31120180	MCF7-DR
chr1	236260000	236445000	ID_0.01_488	-0.9852	236260000	236445000	51,160,44	MCF7-DR
chr1	236445000	236770000	ID_0.01_489	-0.254357	236445000	236770000	31120180	MCF7-DR
chr1	236770000	236960000	ID_0.01_490	-0.728979	236770000	236960000	51,160,44	MCF7-DR
chr1	236960000	237070000	ID_0.01_491	-0.399495	236960000	237070000	31120180	MCF7-DR
chr1	237070000	237550000	ID_0.01_492	-0.469761	237070000	237550000	51,160,44	MCF7-DR
chr1	237550000	237725000	ID_0.01_493	-0.535139	237550000	237725000	31120180	MCF7-DR
chr1	237725000	238415000	ID_0.01_494	-0.505082	237725000	238415000	51,160,44	MCF7-DR
chr1	238415000	238865000	ID_0.01_495	-0.63553	238415000	238865000	31120180	MCF7-DR
chr1	238865000	240655000	ID_0.01_496	-0.414877	238865000	240655000	51,160,44	MCF7-DR
chr1	240655000	240895000	ID_0.01_497	-0.330021	240655000	240895000	31120180	MCF7-DR
chr1	240895000	241800000	ID_0.01_498	-0.606885	240895000	241800000	51,160,44	MCF7-DR
chr1	241800000	242000000	ID_0.01_499	-0.600325	241800000	242000000	31120180	MCF7-DR
chr1	242000000	242185000	ID_0.01_500	-0.64231	242000000	242185000	51,160,44	MCF7-DR
chr1	242185000	243490000	ID_0.01_501	-0.802831	242185000	243490000	31120180	MCF7-DR
chr1	243490000	244015000	ID_0.01_502	-0.774524	243490000	244015000	51,160,44	MCF7-DR
chr1	244015000	244080000	ID_0.01_503	-0.613054	244015000	244080000	31120180	MCF7-DR
chr1	244080000	244435000	ID_0.01_504	-0.379704	244080000	244435000	51,160,44	MCF7-DR
chr1	244435000	244615000	ID_0.01_505	-0.895671	244435000	244615000	31120180	MCF7-DR
chr1	244615000	244765000	ID_0.01_506	-0.679309	244615000	244765000	51,160,44	MCF7-DR
chr1	244765000	245000000	ID_0.01_507	-0.558204	244765000	245000000	31120180	MCF7-DR
chr1	245000000	245320000	ID_0.01_508	-0.663263	245000000	245320000	51,160,44	MCF7-DR
chr1	245320000	245425000	ID_0.01_509	-0.903634	245320000	245425000	31120180	MCF7-DR
chr1	245425000	245850000	ID_0.01_510	-0.208632	245425000	245850000	51,160,44	MCF7-DR
chr1	245850000	245990000	ID_0.01_511	-0.55257	245850000	245990000	31120180	MCF7-DR
chr1	245990000	246480000	ID_0.01_512	-0.234269	245990000	246480000	51,160,44	MCF7-DR
chr1	246480000	246655000	ID_0.01_513	-0.198143	246480000	246655000	31120180	MCF7-DR
chr1	246655000	247095000	ID_0.01_514	-0.602259	246655000	247095000	51,160,44	MCF7-DR
chr1	247095000	247290000	ID_0.01_515	-0.38973	247095000	247290000	31120180	MCF7-DR
chr1	247290000	247495000	ID_0.01_516	-0.258672	247290000	247495000	51,160,44	MCF7-DR
chr1	247495000	247840000	ID_0.01_517	-0.411357	247495000	247840000	31120180	MCF7-DR
chr1	247840000	248020000	ID_0.01_518	-0.401657	247840000	248020000	51,160,44	MCF7-DR
chr1	248020000	248075000	ID_0.01_519	-0.712073	248020000	248075000	31120180	MCF7-DR
chr1	248075000	248395000	ID_0.01_520	-0.412809	248075000	248395000	51,160,44	MCF7-DR
chr1	248395000	248565000	ID_0.01_521	-0.145756	248395000	248565000	31120180	MCF7-DR
chr2	525000	675000	ID_0.01_522	-0.763923	525000	675000	51,160,44	MCF7-DR
chr2	675000	3020000	ID_0.01_523	-0.931791	675000	3020000	31120180	MCF7-DR
chr2	3020000	3185000	ID_0.01_524	-0.395561	3020000	3185000	51,160,44	MCF7-DR
chr2	3185000	3380000	ID_0.01_525	-0.287253	3185000	3380000	31120180	MCF7-DR
chr2	3380000	3700000	ID_0.01_526	-0.432268	3380000	3700000	51,160,44	MCF7-DR
chr2	3700000	4080000	ID_0.01_527	-0.791703	3700000	4080000	31120180	MCF7-DR
chr2	4080000	6910000	ID_0.01_528	-0.579087	4080000	6910000	51,160,44	MCF7-DR
chr2	6910000	8820000	ID_0.01_529	-0.761017	6910000	8820000	31120180	MCF7-DR
chr2	8820000	9280000	ID_0.01_530	-0.998726	8820000	9280000	51,160,44	MCF7-DR
chr2	9280000	9475000	ID_0.01_531	-1.12938	9280000	9475000	31120180	MCF7-DR
chr2	9475000	9695000	ID_0.01_532	-0.253012	9475000	9695000	51,160,44	MCF7-DR
chr2	9695000	9940000	ID_0.01_533	-0.46283	9695000	9940000	31120180	MCF7-DR
chr2	9940000	10265000	ID_0.01_534	-0.732047	9940000	10265000	51,160,44	MCF7-DR
chr2	10265000	10830000	ID_0.01_535	-0.511464	10265000	10830000	31120180	MCF7-DR
chr2	10830000	10970000	ID_0.01_536	-0.469893	10830000	10970000	51,160,44	MCF7-DR
chr2	10970000	11270000	ID_0.01_537	-0.723915	10970000	11270000	31120180	MCF7-DR
chr2	11270000	11605000	ID_0.01_538	-1.01893	11270000	11605000	51,160,44	MCF7-DR
chr2	11605000	11720000	ID_0.01_539	-0.712122	11605000	11720000	31120180	MCF7-DR
chr2	11720000	11970000	ID_0.01_540	-0.469305	11720000	11970000	51,160,44	MCF7-DR
chr2	11970000	12315000	ID_0.01_541	-1.0647	11970000	12315000	31120180	MCF7-DR
chr2	12315000	12860000	ID_0.01_542	-0.705983	12315000	12860000	51,160,44	MCF7-DR
chr2	12860000	13855000	ID_0.01_543	-0.562086	12860000	13855000	31120180	MCF7-DR
chr2	13855000	15780000	ID_0.01_544	-0.428595	13855000	15780000	51,160,44	MCF7-DR
chr2	15780000	16790000	ID_0.01_545	-0.769987	15780000	16790000	31120180	MCF7-DR
chr2	16790000	16945000	ID_0.01_546	-0.886703	16790000	16945000	51,160,44	MCF7-DR
chr2	16945000	17825000	ID_0.01_547	-0.700775	16945000	17825000	31120180	MCF7-DR
chr2	17825000	18560000	ID_0.01_548	-0.497341	17825000	18560000	51,160,44	MCF7-DR
chr2	18560000	18700000	ID_0.01_549	-0.943585	18560000	18700000	31120180	MCF7-DR
chr2	18700000	18935000	ID_0.01_550	-0.842774	18700000	18935000	51,160,44	MCF7-DR
chr2	18935000	19222500	ID_0.01_551	-0.710885	18935000	19222500	31120180	MCF7-DR
chr2	19222500	19565000	ID_0.01_552	-1.08866	19222500	19565000	51,160,44	MCF7-DR
chr2	19565000	19735000	ID_0.01_553	-1.18935	19565000	19735000	31120180	MCF7-DR
chr2	19735000	20300000	ID_0.01_554	-0.208356	19735000	20300000	51,160,44	MCF7-DR
chr2	20300000	20425000	ID_0.01_555	-0.903288	20300000	20425000	31120180	MCF7-DR
chr2	20425000	20650000	ID_0.01_556	-0.370578	20425000	20650000	51,160,44	MCF7-DR
chr2	20650000	21980000	ID_0.01_557	-0.861334	20650000	21980000	31120180	MCF7-DR
chr2	21980000	22235000	ID_0.01_558	-0.686293	21980000	22235000	51,160,44	MCF7-DR
chr2	22235000	22810000	ID_0.01_559	-0.635295	22235000	22810000	31120180	MCF7-DR
chr2	22810000	23585000	ID_0.01_560	-0.464119	22810000	23585000	51,160,44	MCF7-DR
chr2	23585000	24150000	ID_0.01_561	-0.455442	23585000	24150000	31120180	MCF7-DR
chr2	24150000	24300000	ID_0.01_562	-0.139617	24150000	24300000	51,160,44	MCF7-DR
chr2	24300000	25050000	ID_0.01_563	-0.83433	24300000	25050000	31120180	MCF7-DR
chr2	25050000	25195000	ID_0.01_564	-0.740435	25050000	25195000	51,160,44	MCF7-DR
chr2	25195000	25355000	ID_0.01_565	-0.746057	25195000	25355000	31120180	MCF7-DR
chr2	25355000	25565000	ID_0.01_566	-0.441603	25355000	25565000	51,160,44	MCF7-DR
chr2	25565000	25790000	ID_0.01_567	-0.102682	25565000	25790000	31120180	MCF7-DR
chr2	25790000	25925000	ID_0.01_568	-0.19603	25790000	25925000	51,160,44	MCF7-DR
chr2	25925000	26970000	ID_0.01_569	0.141804	25925000	26970000	31120180	MCF7-DR
chr2	26970000	27310000	ID_0.01_570	-0.41499	26970000	27310000	51,160,44	MCF7-DR
chr2	27310000	27545000	ID_0.01_571	-0.473995	27310000	27545000	31120180	MCF7-DR
chr2	27545000	27595000	ID_0.01_572	-0.271156	27545000	27595000	51,160,44	MCF7-DR
chr2	27595000	27905000	ID_0.01_573	-0.0207674	27595000	27905000	31120180	MCF7-DR
chr2	27905000	28180000	ID_0.01_574	-0.786043	27905000	28180000	51,160,44	MCF7-DR
chr2	28180000	28385000	ID_0.01_575	-0.249562	28180000	28385000	31120180	MCF7-DR
chr2	28385000	28615000	ID_0.01_576	-0.0565098	28385000	28615000	51,160,44	MCF7-DR
chr2	28615000	28790000	ID_0.01_577	-1.10779	28615000	28790000	31120180	MCF7-DR
chr2	28790000	28975000	ID_0.01_578	-0.585534	28790000	28975000	51,160,44	MCF7-DR
chr2	28975000	29175000	ID_0.01_579	-0.616069	28975000	29175000	31120180	MCF7-DR
chr2	29175000	29420000	ID_0.01_580	-0.916215	29175000	29420000	51,160,44	MCF7-DR
chr2	29420000	30370000	ID_0.01_581	-0.532815	29420000	30370000	31120180	MCF7-DR
chr2	30370000	30935000	ID_0.01_582	-0.804079	30370000	30935000	51,160,44	MCF7-DR
chr2	30935000	31360000	ID_0.01_583	-1.30142	30935000	31360000	31120180	MCF7-DR
chr2	31360000	31660000	ID_0.01_584	-0.754067	31360000	31660000	51,160,44	MCF7-DR
chr2	31660000	32060000	ID_0.01_585	-0.461484	31660000	32060000	31120180	MCF7-DR
chr2	32060000	32235000	ID_0.01_586	-0.778368	32060000	32235000	51,160,44	MCF7-DR
chr2	32235000	32390000	ID_0.01_587	-0.301098	32235000	32390000	31120180	MCF7-DR
chr2	32390000	32855000	ID_0.01_588	-0.218833	32390000	32855000	51,160,44	MCF7-DR
chr2	32855000	32995000	ID_0.01_589	-0.164064	32855000	32995000	31120180	MCF7-DR
chr2	32995000	33260000	ID_0.01_590	-0.605069	32995000	33260000	51,160,44	MCF7-DR
chr2	33260000	33825000	ID_0.01_591	-0.656886	33260000	33825000	31120180	MCF7-DR
chr2	33825000	34330000	ID_0.01_592	-1.02393	33825000	34330000	51,160,44	MCF7-DR
chr2	34330000	36340000	ID_0.01_593	-0.904703	34330000	36340000	31120180	MCF7-DR
chr2	36340000	36585000	ID_0.01_594	-0.228034	36340000	36585000	51,160,44	MCF7-DR
chr2	36585000	36890000	ID_0.01_595	-0.728314	36585000	36890000	31120180	MCF7-DR
chr2	36890000	37460000	ID_0.01_596	-0.752853	36890000	37460000	51,160,44	MCF7-DR
chr2	37460000	37870000	ID_0.01_597	0.0795516	37460000	37870000	31120180	MCF7-DR
chr2	37870000	38060000	ID_0.01_598	-0.500508	37870000	38060000	51,160,44	MCF7-DR
chr2	38060000	38340000	ID_0.01_599	-0.827971	38060000	38340000	31120180	MCF7-DR
chr2	38340000	38505000	ID_0.01_600	-0.266045	38340000	38505000	51,160,44	MCF7-DR
chr2	38505000	38755000	ID_0.01_601	-0.803368	38505000	38755000	31120180	MCF7-DR
chr2	38755000	38955000	ID_0.01_602	-0.427899	38755000	38955000	51,160,44	MCF7-DR
chr2	38955000	39455000	ID_0.01_603	-0.935507	38955000	39455000	31120180	MCF7-DR
chr2	39455000	39740000	ID_0.01_604	-0.623531	39455000	39740000	51,160,44	MCF7-DR
chr2	39740000	40005000	ID_0.01_605	-0.530648	39740000	40005000	31120180	MCF7-DR
chr2	40005000	40135000	ID_0.01_606	-0.755756	40005000	40135000	51,160,44	MCF7-DR
chr2	40135000	40990000	ID_0.01_607	-0.806392	40135000	40990000	31120180	MCF7-DR
chr2	40990000	42320000	ID_0.01_608	-0.906937	40990000	42320000	51,160,44	MCF7-DR
chr2	42320000	42425000	ID_0.01_609	-1.20078	42320000	42425000	31120180	MCF7-DR
chr2	42425000	42720000	ID_0.01_610	0.192593	42425000	42720000	51,160,44	MCF7-DR
chr2	42720000	42895000	ID_0.01_611	-0.336938	42720000	42895000	31120180	MCF7-DR
chr2	42895000	43040000	ID_0.01_612	-0.159681	42895000	43040000	51,160,44	MCF7-DR
chr2	43040000	43175000	ID_0.01_613	-1.09752	43040000	43175000	31120180	MCF7-DR
chr2	43175000	43455000	ID_0.01_614	-0.651362	43175000	43455000	51,160,44	MCF7-DR
chr2	43455000	43825000	ID_0.01_615	-1.2278	43455000	43825000	31120180	MCF7-DR
chr2	43825000	44225000	ID_0.01_616	-0.677157	43825000	44225000	51,160,44	MCF7-DR
chr2	44225000	44470000	ID_0.01_617	-0.501193	44225000	44470000	31120180	MCF7-DR
chr2	44470000	44620000	ID_0.01_618	-0.479542	44470000	44620000	51,160,44	MCF7-DR
chr2	44620000	44780000	ID_0.01_619	-0.43495	44620000	44780000	31120180	MCF7-DR
chr2	44780000	44945000	ID_0.01_620	-0.0448726	44780000	44945000	51,160,44	MCF7-DR
chr2	44945000	45205000	ID_0.01_621	-0.418076	44945000	45205000	31120180	MCF7-DR
chr2	45205000	45395000	ID_0.01_622	-0.955936	45205000	45395000	51,160,44	MCF7-DR
chr2	45395000	45465000	ID_0.01_623	-0.335377	45395000	45465000	31120180	MCF7-DR
chr2	45465000	45870000	ID_0.01_624	-0.233694	45465000	45870000	51,160,44	MCF7-DR
chr2	45870000	46005000	ID_0.01_625	-0.812473	45870000	46005000	31120180	MCF7-DR
chr2	46005000	46165000	ID_0.01_626	-0.027927	46005000	46165000	51,160,44	MCF7-DR
chr2	46165000	46220000	ID_0.01_627	-0.784424	46165000	46220000	31120180	MCF7-DR
chr2	46220000	46690000	ID_0.01_628	-0.78344	46220000	46690000	51,160,44	MCF7-DR
chr2	46690000	46845000	ID_0.01_629	-0.824434	46690000	46845000	31120180	MCF7-DR
chr2	46845000	47110000	ID_0.01_630	-0.526314	46845000	47110000	51,160,44	MCF7-DR
chr2	47110000	47400000	ID_0.01_631	-0.666146	47110000	47400000	31120180	MCF7-DR
chr2	47400000	47550000	ID_0.01_632	-0.618127	47400000	47550000	51,160,44	MCF7-DR
chr2	47550000	48010000	ID_0.01_633	-0.88525	47550000	48010000	31120180	MCF7-DR
chr2	48010000	48335000	ID_0.01_634	-0.922	48010000	48335000	51,160,44	MCF7-DR
chr2	48335000	48400000	ID_0.01_635	-1.25675	48335000	48400000	31120180	MCF7-DR
chr2	48400000	48540000	ID_0.01_636	0.198074	48400000	48540000	51,160,44	MCF7-DR
chr2	48540000	49175000	ID_0.01_637	-0.786528	48540000	49175000	31120180	MCF7-DR
chr2	49175000	50750000	ID_0.01_638	-0.762275	49175000	50750000	51,160,44	MCF7-DR
chr2	50750000	52635000	ID_0.01_639	-1.13101	50750000	52635000	31120180	MCF7-DR
chr2	52635000	53650000	ID_0.01_640	-0.674669	52635000	53650000	51,160,44	MCF7-DR
chr2	53650000	54200000	ID_0.01_641	-0.545752	53650000	54200000	31120180	MCF7-DR
chr2	54200000	54330000	ID_0.01_642	-0.286565	54200000	54330000	51,160,44	MCF7-DR
chr2	54330000	54560000	ID_0.01_643	-0.690577	54330000	54560000	31120180	MCF7-DR
chr2	54560000	54750000	ID_0.01_644	-0.186805	54560000	54750000	51,160,44	MCF7-DR
chr2	54750000	54950000	ID_0.01_645	-0.584669	54750000	54950000	31120180	MCF7-DR
chr2	54950000	55130000	ID_0.01_646	-0.589099	54950000	55130000	51,160,44	MCF7-DR
chr2	55130000	55400000	ID_0.01_647	-0.31744	55130000	55400000	31120180	MCF7-DR
chr2	55400000	56000000	ID_0.01_648	-0.759685	55400000	56000000	51,160,44	MCF7-DR
chr2	56000000	56240000	ID_0.01_649	-0.558685	56000000	56240000	31120180	MCF7-DR
chr2	56240000	56515000	ID_0.01_650	-0.728313	56240000	56515000	51,160,44	MCF7-DR
chr2	56515000	56705000	ID_0.01_651	-0.268716	56515000	56705000	31120180	MCF7-DR
chr2	56705000	57605000	ID_0.01_652	-0.297879	56705000	57605000	51,160,44	MCF7-DR
chr2	57605000	58140000	ID_0.01_653	-0.562114	57605000	58140000	31120180	MCF7-DR
chr2	58140000	58345000	ID_0.01_654	-0.396258	58140000	58345000	51,160,44	MCF7-DR
chr2	58345000	58675000	ID_0.01_655	-0.709864	58345000	58675000	31120180	MCF7-DR
chr2	58675000	58990000	ID_0.01_656	-0.714359	58675000	58990000	51,160,44	MCF7-DR
chr2	58990000	60780000	ID_0.01_657	-0.760823	58990000	60780000	31120180	MCF7-DR
chr2	60780000	61245000	ID_0.01_658	-0.90102	60780000	61245000	51,160,44	MCF7-DR
chr2	61245000	61405000	ID_0.01_659	-0.543645	61245000	61405000	31120180	MCF7-DR
chr2	61405000	61765000	ID_0.01_660	-0.383421	61405000	61765000	51,160,44	MCF7-DR
chr2	61765000	62685000	ID_0.01_661	-0.494594	61765000	62685000	31120180	MCF7-DR
chr2	62685000	63005000	ID_0.01_662	-0.854755	62685000	63005000	51,160,44	MCF7-DR
chr2	63005000	63650000	ID_0.01_663	-0.819272	63005000	63650000	31120180	MCF7-DR
chr2	63650000	64275000	ID_0.01_664	-0.324384	63650000	64275000	51,160,44	MCF7-DR
chr2	64275000	64555000	ID_0.01_665	-0.584737	64275000	64555000	31120180	MCF7-DR
chr2	64555000	64680000	ID_0.01_666	-1.07808	64555000	64680000	51,160,44	MCF7-DR
chr2	64680000	64880000	ID_0.01_667	-0.137911	64680000	64880000	31120180	MCF7-DR
chr2	64880000	65095000	ID_0.01_668	-0.699023	64880000	65095000	51,160,44	MCF7-DR
chr2	65095000	65490000	ID_0.01_669	-0.931516	65095000	65490000	31120180	MCF7-DR
chr2	65490000	65665000	ID_0.01_670	-0.578767	65490000	65665000	51,160,44	MCF7-DR
chr2	65665000	65940000	ID_0.01_671	-0.652003	65665000	65940000	31120180	MCF7-DR
chr2	65940000	66105000	ID_0.01_672	-0.359974	65940000	66105000	51,160,44	MCF7-DR
chr2	66105000	66660000	ID_0.01_673	-0.242205	66105000	66660000	31120180	MCF7-DR
chr2	66660000	66800000	ID_0.01_674	-0.999717	66660000	66800000	51,160,44	MCF7-DR
chr2	66800000	67460000	ID_0.01_675	-1.02357	66800000	67460000	31120180	MCF7-DR
chr2	67460000	68070000	ID_0.01_676	-0.776739	67460000	68070000	51,160,44	MCF7-DR
chr2	68070000	68260000	ID_0.01_677	-0.721866	68070000	68260000	31120180	MCF7-DR
chr2	68260000	68480000	ID_0.01_678	-0.91237	68260000	68480000	51,160,44	MCF7-DR
chr2	68480000	69535000	ID_0.01_679	-0.367226	68480000	69535000	31120180	MCF7-DR
chr2	69535000	69945000	ID_0.01_680	-0.884561	69535000	69945000	51,160,44	MCF7-DR
chr2	69945000	70370000	ID_0.01_681	-0.739823	69945000	70370000	31120180	MCF7-DR
chr2	70370000	70530000	ID_0.01_682	-0.789756	70370000	70530000	51,160,44	MCF7-DR
chr2	70530000	70875000	ID_0.01_683	-0.933491	70530000	70875000	31120180	MCF7-DR
chr2	70875000	71015000	ID_0.01_684	-0.75647	70875000	71015000	51,160,44	MCF7-DR
chr2	71015000	71205000	ID_0.01_685	-0.433075	71015000	71205000	31120180	MCF7-DR
chr2	71205000	71505000	ID_0.01_686	-0.205044	71205000	71505000	51,160,44	MCF7-DR
chr2	71505000	71840000	ID_0.01_687	0.129576	71505000	71840000	31120180	MCF7-DR
chr2	71840000	72375000	ID_0.01_688	-0.13826	71840000	72375000	51,160,44	MCF7-DR
chr2	72375000	72800000	ID_0.01_689	-1.09147	72375000	72800000	31120180	MCF7-DR
chr2	72800000	73115000	ID_0.01_690	-0.498318	72800000	73115000	51,160,44	MCF7-DR
chr2	73115000	73390000	ID_0.01_691	-0.823338	73115000	73390000	31120180	MCF7-DR
chr2	73390000	74015000	ID_0.01_692	-0.463203	73390000	74015000	51,160,44	MCF7-DR
chr2	74015000	74375000	ID_0.01_693	-0.698449	74015000	74375000	31120180	MCF7-DR
chr2	74375000	74685000	ID_0.01_694	-0.387856	74375000	74685000	51,160,44	MCF7-DR
chr2	74685000	75275000	ID_0.01_695	-0.0176468	74685000	75275000	31120180	MCF7-DR
chr2	75275000	75690000	ID_0.01_696	-0.261277	75275000	75690000	51,160,44	MCF7-DR
chr2	75690000	75940000	ID_0.01_697	-0.738882	75690000	75940000	31120180	MCF7-DR
chr2	75940000	77740000	ID_0.01_698	-0.802976	75940000	77740000	51,160,44	MCF7-DR
chr2	77740000	78900000	ID_0.01_699	-0.57838	77740000	78900000	31120180	MCF7-DR
chr2	78900000	79105000	ID_0.01_700	-0.487488	78900000	79105000	51,160,44	MCF7-DR
chr2	79105000	79210000	ID_0.01_701	-1.0371	79105000	79210000	31120180	MCF7-DR
chr2	79210000	80725000	ID_0.01_702	-0.957969	79210000	80725000	51,160,44	MCF7-DR
chr2	80725000	83220000	ID_0.01_703	-0.841728	80725000	83220000	31120180	MCF7-DR
chr2	83220000	83420000	ID_0.01_704	-0.678347	83220000	83420000	51,160,44	MCF7-DR
chr2	83420000	84250000	ID_0.01_705	-0.934892	83420000	84250000	31120180	MCF7-DR
chr2	84250000	85155000	ID_0.01_706	-0.561416	84250000	85155000	51,160,44	MCF7-DR
chr2	85155000	85285000	ID_0.01_707	-0.286348	85155000	85285000	31120180	MCF7-DR
chr2	85285000	85765000	ID_0.01_708	-0.333872	85285000	85765000	51,160,44	MCF7-DR
chr2	85765000	86045000	ID_0.01_709	-0.677158	85765000	86045000	31120180	MCF7-DR
chr2	86045000	86245000	ID_0.01_710	-0.751679	86045000	86245000	51,160,44	MCF7-DR
chr2	86245000	86425000	ID_0.01_711	-0.0691622	86245000	86425000	31120180	MCF7-DR
chr2	86425000	86665000	ID_0.01_712	-0.555076	86425000	86665000	51,160,44	MCF7-DR
chr2	86665000	87035000	ID_0.01_713	-0.293826	86665000	87035000	31120180	MCF7-DR
chr2	87035000	87570000	ID_0.01_714	-0.675071	87035000	87570000	51,160,44	MCF7-DR
chr2	87570000	88990000	ID_0.01_715	-1.18579	87570000	88990000	31120180	MCF7-DR
chr2	88990000	89180000	ID_0.01_716	-0.337883	88990000	89180000	51,160,44	MCF7-DR
chr2	89180000	89330000	ID_0.01_717	-0.571687	89180000	89330000	31120180	MCF7-DR
chr2	89330000	91995000	ID_0.01_718	-0.0029332	89330000	91995000	51,160,44	MCF7-DR
chr2	91995000	95540000	ID_0.01_719	-1.58047	91995000	95540000	31120180	MCF7-DR
chr2	95540000	95785000	ID_0.01_720	-0.463758	95540000	95785000	51,160,44	MCF7-DR
chr2	95785000	95875000	ID_0.01_721	-0.330564	95785000	95875000	31120180	MCF7-DR
chr2	95875000	96315000	ID_0.01_722	-0.0796808	95875000	96315000	51,160,44	MCF7-DR
chr2	96315000	96660000	ID_0.01_723	-0.532394	96315000	96660000	31120180	MCF7-DR
chr2	96660000	96930000	ID_0.01_724	-0.763991	96660000	96930000	51,160,44	MCF7-DR
chr2	96930000	97005000	ID_0.01_725	-0.502439	96930000	97005000	31120180	MCF7-DR
chr2	97005000	97175000	ID_0.01_726	-0.0605478	97005000	97175000	51,160,44	MCF7-DR
chr2	97175000	97780000	ID_0.01_727	-0.498173	97175000	97780000	31120180	MCF7-DR
chr2	97780000	98315000	ID_0.01_728	-0.651959	97780000	98315000	51,160,44	MCF7-DR
chr2	98315000	98420000	ID_0.01_729	-0.624493	98315000	98420000	31120180	MCF7-DR
chr2	98420000	98610000	ID_0.01_730	-0.547008	98420000	98610000	51,160,44	MCF7-DR
chr2	98610000	99000000	ID_0.01_731	-0.377272	98610000	99000000	31120180	MCF7-DR
chr2	99000000	99225000	ID_0.01_732	-0.642658	99000000	99225000	51,160,44	MCF7-DR
chr2	99225000	99455000	ID_0.01_733	-0.803457	99225000	99455000	31120180	MCF7-DR
chr2	99455000	99685000	ID_0.01_734	-0.841651	99455000	99685000	51,160,44	MCF7-DR
chr2	99685000	100105000	ID_0.01_735	-0.531985	99685000	100105000	31120180	MCF7-DR
chr2	100105000	100435000	ID_0.01_736	-0.732148	100105000	100435000	51,160,44	MCF7-DR
chr2	100435000	100880000	ID_0.01_737	-0.818634	100435000	100880000	31120180	MCF7-DR
chr2	100880000	101040000	ID_0.01_738	-0.983491	100880000	101040000	51,160,44	MCF7-DR
chr2	101040000	101180000	ID_0.01_739	-0.513751	101040000	101180000	31120180	MCF7-DR
chr2	101180000	101435000	ID_0.01_740	-0.735779	101180000	101435000	51,160,44	MCF7-DR
chr2	101435000	101870000	ID_0.01_741	-0.280192	101435000	101870000	31120180	MCF7-DR
chr2	101870000	102315000	ID_0.01_742	-0.590943	101870000	102315000	51,160,44	MCF7-DR
chr2	102315000	102450000	ID_0.01_743	-0.687582	102315000	102450000	31120180	MCF7-DR
chr2	102450000	102625000	ID_0.01_744	-0.66263	102450000	102625000	51,160,44	MCF7-DR
chr2	102625000	103235000	ID_0.01_745	-0.717463	102625000	103235000	31120180	MCF7-DR
chr2	103235000	103455000	ID_0.01_746	-0.517323	103235000	103455000	51,160,44	MCF7-DR
chr2	103455000	103585000	ID_0.01_747	-0.592693	103455000	103585000	31120180	MCF7-DR
chr2	103585000	105065000	ID_0.01_748	-0.406823	103585000	105065000	51,160,44	MCF7-DR
chr2	105065000	105470000	ID_0.01_749	-0.65329	105065000	105470000	31120180	MCF7-DR
chr2	105470000	105855000	ID_0.01_750	-0.913986	105470000	105855000	51,160,44	MCF7-DR
chr2	105855000	106020000	ID_0.01_751	-0.820975	105855000	106020000	31120180	MCF7-DR
chr2	106020000	106360000	ID_0.01_752	-0.559996	106020000	106360000	51,160,44	MCF7-DR
chr2	106360000	106815000	ID_0.01_753	-0.400992	106360000	106815000	31120180	MCF7-DR
chr2	106815000	107205000	ID_0.01_754	-0.523067	106815000	107205000	51,160,44	MCF7-DR
chr2	107205000	108965000	ID_0.01_755	-0.811425	107205000	108965000	31120180	MCF7-DR
chr2	108965000	109065000	ID_0.01_756	-0.49752	108965000	109065000	51,160,44	MCF7-DR
chr2	109065000	109400000	ID_0.01_757	-0.191583	109065000	109400000	31120180	MCF7-DR
chr2	109400000	109745000	ID_0.01_758	-0.202167	109400000	109745000	51,160,44	MCF7-DR
chr2	109745000	110270000	ID_0.01_759	-1.01656	109745000	110270000	31120180	MCF7-DR
chr2	110270000	110370000	ID_0.01_760	-1.15287	110270000	110370000	51,160,44	MCF7-DR
chr2	110370000	111880000	ID_0.01_761	-0.212836	110370000	111880000	31120180	MCF7-DR
chr2	111880000	112645000	ID_0.01_762	-0.932768	111880000	112645000	51,160,44	MCF7-DR
chr2	112645000	112810000	ID_0.01_763	-0.700342	112645000	112810000	31120180	MCF7-DR
chr2	112810000	113340000	ID_0.01_764	-0.8229	112810000	113340000	51,160,44	MCF7-DR
chr2	113340000	113835000	ID_0.01_765	-0.944059	113340000	113835000	31120180	MCF7-DR
chr2	113835000	113960000	ID_0.01_766	-0.199707	113835000	113960000	51,160,44	MCF7-DR
chr2	113960000	114195000	ID_0.01_767	-0.658583	113960000	114195000	31120180	MCF7-DR
chr2	114195000	114360000	ID_0.01_768	-0.592512	114195000	114360000	51,160,44	MCF7-DR
chr2	114360000	114515000	ID_0.01_769	-0.805323	114360000	114515000	31120180	MCF7-DR
chr2	114515000	114740000	ID_0.01_770	-0.582082	114515000	114740000	51,160,44	MCF7-DR
chr2	114740000	118570000	ID_0.01_771	-0.791526	114740000	118570000	31120180	MCF7-DR
chr2	118570000	118770000	ID_0.01_772	-0.824139	118570000	118770000	51,160,44	MCF7-DR
chr2	118770000	118980000	ID_0.01_773	-0.680062	118770000	118980000	31120180	MCF7-DR
chr2	118980000	119765000	ID_0.01_774	-0.512512	118980000	119765000	51,160,44	MCF7-DR
chr2	119765000	120125000	ID_0.01_775	-0.0899076	119765000	120125000	31120180	MCF7-DR
chr2	120125000	120250000	ID_0.01_776	-0.419666	120125000	120250000	51,160,44	MCF7-DR
chr2	120250000	120585000	ID_0.01_777	-0.350233	120250000	120585000	31120180	MCF7-DR
chr2	120585000	120770000	ID_0.01_778	-0.45136	120585000	120770000	51,160,44	MCF7-DR
chr2	120770000	121100000	ID_0.01_779	-0.275319	120770000	121100000	31120180	MCF7-DR
chr2	121100000	121835000	ID_0.01_780	-0.813248	121100000	121835000	51,160,44	MCF7-DR
chr2	121835000	122290000	ID_0.01_781	-1.0863	121835000	122290000	31120180	MCF7-DR
chr2	122290000	122495000	ID_0.01_782	-0.917876	122290000	122495000	51,160,44	MCF7-DR
chr2	122495000	122735000	ID_0.01_783	-0.762445	122495000	122735000	31120180	MCF7-DR
chr2	122735000	122960000	ID_0.01_784	-0.733685	122735000	122960000	51,160,44	MCF7-DR
chr2	122960000	123490000	ID_0.01_785	-0.456004	122960000	123490000	31120180	MCF7-DR
chr2	123490000	123740000	ID_0.01_786	-0.578923	123490000	123740000	51,160,44	MCF7-DR
chr2	123740000	126780000	ID_0.01_787	-0.561805	123740000	126780000	31120180	MCF7-DR
chr2	126780000	127535000	ID_0.01_788	-0.532786	126780000	127535000	51,160,44	MCF7-DR
chr2	127535000	127820000	ID_0.01_789	-0.494106	127535000	127820000	31120180	MCF7-DR
chr2	127820000	127955000	ID_0.01_790	-0.661869	127820000	127955000	51,160,44	MCF7-DR
chr2	127955000	128460000	ID_0.01_791	-0.546003	127955000	128460000	31120180	MCF7-DR
chr2	128460000	128645000	ID_0.01_792	-0.708944	128460000	128645000	51,160,44	MCF7-DR
chr2	128645000	128785000	ID_0.01_793	-0.460453	128645000	128785000	31120180	MCF7-DR
chr2	128785000	129080000	ID_0.01_794	-0.608518	128785000	129080000	51,160,44	MCF7-DR
chr2	129080000	129495000	ID_0.01_795	-0.976096	129080000	129495000	31120180	MCF7-DR
chr2	129495000	129930000	ID_0.01_796	-0.710736	129495000	129930000	51,160,44	MCF7-DR
chr2	129930000	131090000	ID_0.01_797	-0.388627	129930000	131090000	31120180	MCF7-DR
chr2	131090000	131555000	ID_0.01_798	-0.869396	131090000	131555000	51,160,44	MCF7-DR
chr2	131555000	131640000	ID_0.01_799	-1.01935	131555000	131640000	31120180	MCF7-DR
chr2	131640000	131910000	ID_0.01_800	-0.275201	131640000	131910000	51,160,44	MCF7-DR
chr2	131910000	132430000	ID_0.01_801	-0.86152	131910000	132430000	31120180	MCF7-DR
chr2	132430000	133175000	ID_0.01_802	-0.819428	132430000	133175000	51,160,44	MCF7-DR
chr2	133175000	134875000	ID_0.01_803	-0.509787	133175000	134875000	31120180	MCF7-DR
chr2	134875000	135495000	ID_0.01_804	-1.13735	134875000	135495000	51,160,44	MCF7-DR
chr2	135495000	135675000	ID_0.01_805	-0.215347	135495000	135675000	31120180	MCF7-DR
chr2	135675000	136290000	ID_0.01_806	-0.745067	135675000	136290000	51,160,44	MCF7-DR
chr2	136290000	136500000	ID_0.01_807	-0.400797	136290000	136500000	31120180	MCF7-DR
chr2	136500000	136670000	ID_0.01_808	-0.652245	136500000	136670000	51,160,44	MCF7-DR
chr2	136670000	136875000	ID_0.01_809	-0.557367	136670000	136875000	31120180	MCF7-DR
chr2	136875000	137140000	ID_0.01_810	-0.669545	136875000	137140000	51,160,44	MCF7-DR
chr2	137140000	138415000	ID_0.01_811	-0.80979	137140000	138415000	31120180	MCF7-DR
chr2	138415000	138605000	ID_0.01_812	-0.628618	138415000	138605000	51,160,44	MCF7-DR
chr2	138605000	139590000	ID_0.01_813	-1.00401	138605000	139590000	31120180	MCF7-DR
chr2	139590000	139790000	ID_0.01_814	-1.08604	139590000	139790000	51,160,44	MCF7-DR
chr2	139790000	142895000	ID_0.01_815	-0.717142	139790000	142895000	31120180	MCF7-DR
chr2	142895000	143750000	ID_0.01_816	-1.01814	142895000	143750000	51,160,44	MCF7-DR
chr2	143750000	144020000	ID_0.01_817	-0.852993	143750000	144020000	31120180	MCF7-DR
chr2	144020000	144890000	ID_0.01_818	-0.56781	144020000	144890000	51,160,44	MCF7-DR
chr2	144890000	145090000	ID_0.01_819	-0.645374	144890000	145090000	31120180	MCF7-DR
chr2	145090000	145120000	ID_0.01_820	-0.799095	145090000	145120000	51,160,44	MCF7-DR
chr2	145120000	145275000	ID_0.01_821	-0.522569	145120000	145275000	31120180	MCF7-DR
chr2	145275000	145765000	ID_0.01_822	-1.04038	145275000	145765000	51,160,44	MCF7-DR
chr2	145765000	146355000	ID_0.01_823	-0.703351	145765000	146355000	31120180	MCF7-DR
chr2	146355000	146520000	ID_0.01_824	-0.690799	146355000	146520000	51,160,44	MCF7-DR
chr2	146520000	147280000	ID_0.01_825	-0.949046	146520000	147280000	31120180	MCF7-DR
chr2	147280000	147685000	ID_0.01_826	-0.776174	147280000	147685000	51,160,44	MCF7-DR
chr2	147685000	149400000	ID_0.01_827	-0.615409	147685000	149400000	31120180	MCF7-DR
chr2	149400000	152095000	ID_0.01_828	-0.301332	149400000	152095000	51,160,44	MCF7-DR
chr2	152095000	152265000	ID_0.01_829	-1.05638	152095000	152265000	31120180	MCF7-DR
chr2	152265000	152685000	ID_0.01_830	-0.382289	152265000	152685000	51,160,44	MCF7-DR
chr2	152685000	153035000	ID_0.01_831	-0.451547	152685000	153035000	31120180	MCF7-DR
chr2	153035000	153190000	ID_0.01_832	-0.840485	153035000	153190000	51,160,44	MCF7-DR
chr2	153190000	156725000	ID_0.01_833	-0.407382	153190000	156725000	31120180	MCF7-DR
chr2	156725000	158635000	ID_0.01_834	-0.383448	156725000	158635000	51,160,44	MCF7-DR
chr2	158635000	158865000	ID_0.01_835	-0.721662	158635000	158865000	31120180	MCF7-DR
chr2	158865000	159035000	ID_0.01_836	-1.08933	158865000	159035000	51,160,44	MCF7-DR
chr2	159035000	159315000	ID_0.01_837	-0.587881	159035000	159315000	31120180	MCF7-DR
chr2	159315000	159825000	ID_0.01_838	-0.955698	159315000	159825000	51,160,44	MCF7-DR
chr2	159825000	159975000	ID_0.01_839	0.113338	159825000	159975000	31120180	MCF7-DR
chr2	159975000	160570000	ID_0.01_840	-0.487596	159975000	160570000	51,160,44	MCF7-DR
chr2	160570000	161125000	ID_0.01_841	-0.652219	160570000	161125000	31120180	MCF7-DR
chr2	161125000	161350000	ID_0.01_842	-0.509026	161125000	161350000	51,160,44	MCF7-DR
chr2	161350000	161450000	ID_0.01_843	-0.531508	161350000	161450000	31120180	MCF7-DR
chr2	161450000	161825000	ID_0.01_844	-0.476779	161450000	161825000	51,160,44	MCF7-DR
chr2	161825000	162165000	ID_0.01_845	-0.901551	161825000	162165000	31120180	MCF7-DR
chr2	162165000	162800000	ID_0.01_846	-0.48309	162165000	162800000	51,160,44	MCF7-DR
chr2	162800000	163175000	ID_0.01_847	-0.725806	162800000	163175000	31120180	MCF7-DR
chr2	163175000	163745000	ID_0.01_848	-0.785844	163175000	163745000	51,160,44	MCF7-DR
chr2	163745000	164205000	ID_0.01_849	-0.730096	163745000	164205000	31120180	MCF7-DR
chr2	164205000	164455000	ID_0.01_850	-0.635549	164205000	164455000	51,160,44	MCF7-DR
chr2	164455000	164870000	ID_0.01_851	-0.30495	164455000	164870000	31120180	MCF7-DR
chr2	164870000	165015000	ID_0.01_852	-0.898173	164870000	165015000	51,160,44	MCF7-DR
chr2	165015000	165290000	ID_0.01_853	-0.11235	165015000	165290000	31120180	MCF7-DR
chr2	165290000	165595000	ID_0.01_854	-0.611799	165290000	165595000	51,160,44	MCF7-DR
chr2	165595000	167035000	ID_0.01_855	-0.616685	165595000	167035000	31120180	MCF7-DR
chr2	167035000	169205000	ID_0.01_856	-0.489929	167035000	169205000	51,160,44	MCF7-DR
chr2	169205000	169630000	ID_0.01_857	-0.966622	169205000	169630000	31120180	MCF7-DR
chr2	169630000	169965000	ID_0.01_858	-0.592547	169630000	169965000	51,160,44	MCF7-DR
chr2	169965000	171095000	ID_0.01_859	-0.488014	169965000	171095000	31120180	MCF7-DR
chr2	171095000	171385000	ID_0.01_860	-0.355502	171095000	171385000	51,160,44	MCF7-DR
chr2	171385000	171670000	ID_0.01_861	-0.0169386	171385000	171670000	31120180	MCF7-DR
chr2	171670000	171830000	ID_0.01_862	-1.00979	171670000	171830000	51,160,44	MCF7-DR
chr2	171830000	172015000	ID_0.01_863	-0.853423	171830000	172015000	31120180	MCF7-DR
chr2	172015000	172290000	ID_0.01_864	-0.489009	172015000	172290000	51,160,44	MCF7-DR
chr2	172290000	172780000	ID_0.01_865	-0.592649	172290000	172780000	31120180	MCF7-DR
chr2	172780000	172965000	ID_0.01_866	-0.061325	172780000	172965000	51,160,44	MCF7-DR
chr2	172965000	173150000	ID_0.01_867	-0.914966	172965000	173150000	31120180	MCF7-DR
chr2	173150000	173330000	ID_0.01_868	-0.145201	173150000	173330000	51,160,44	MCF7-DR
chr2	173330000	173800000	ID_0.01_869	-0.700245	173330000	173800000	31120180	MCF7-DR
chr2	173800000	174075000	ID_0.01_870	-0.437904	173800000	174075000	51,160,44	MCF7-DR
chr2	174075000	174265000	ID_0.01_871	-0.815875	174075000	174265000	31120180	MCF7-DR
chr2	174265000	174615000	ID_0.01_872	-0.730726	174265000	174615000	51,160,44	MCF7-DR
chr2	174615000	176945000	ID_0.01_873	-0.372121	174615000	176945000	31120180	MCF7-DR
chr2	176945000	177320000	ID_0.01_874	-1.1191	176945000	177320000	51,160,44	MCF7-DR
chr2	177320000	177505000	ID_0.01_875	-0.559108	177320000	177505000	31120180	MCF7-DR
chr2	177505000	178030000	ID_0.01_876	-1.02548	177505000	178030000	51,160,44	MCF7-DR
chr2	178030000	178200000	ID_0.01_877	-1.2257	178030000	178200000	31120180	MCF7-DR
chr2	178200000	178975000	ID_0.01_878	-0.951962	178200000	178975000	51,160,44	MCF7-DR
chr2	178975000	179145000	ID_0.01_879	-0.814035	178975000	179145000	31120180	MCF7-DR
chr2	179145000	179280000	ID_0.01_880	-0.40385	179145000	179280000	51,160,44	MCF7-DR
chr2	179280000	179390000	ID_0.01_881	-0.647852	179280000	179390000	31120180	MCF7-DR
chr2	179390000	179630000	ID_0.01_882	-0.184377	179390000	179630000	51,160,44	MCF7-DR
chr2	179630000	180285000	ID_0.01_883	-0.65965	179630000	180285000	31120180	MCF7-DR
chr2	180285000	180460000	ID_0.01_884	-0.767137	180285000	180460000	51,160,44	MCF7-DR
chr2	180460000	180615000	ID_0.01_885	-0.38079	180460000	180615000	31120180	MCF7-DR
chr2	180615000	181845000	ID_0.01_886	-1.03493	180615000	181845000	51,160,44	MCF7-DR
chr2	181845000	181975000	ID_0.01_887	-1.06029	181845000	181975000	31120180	MCF7-DR
chr2	181975000	182605000	ID_0.01_888	-0.881014	181975000	182605000	51,160,44	MCF7-DR
chr2	182605000	182945000	ID_0.01_889	-0.963056	182605000	182945000	31120180	MCF7-DR
chr2	182945000	183010000	ID_0.01_890	-0.635755	182945000	183010000	51,160,44	MCF7-DR
chr2	183010000	183515000	ID_0.01_891	-0.535853	183010000	183515000	31120180	MCF7-DR
chr2	183515000	185780000	ID_0.01_892	-0.901962	183515000	185780000	51,160,44	MCF7-DR
chr2	185780000	186475000	ID_0.01_893	-0.407045	185780000	186475000	31120180	MCF7-DR
chr2	186475000	187140000	ID_0.01_894	-0.624375	186475000	187140000	51,160,44	MCF7-DR
chr2	187140000	187505000	ID_0.01_895	-0.681165	187140000	187505000	31120180	MCF7-DR
chr2	187505000	188445000	ID_0.01_896	-0.341301	187505000	188445000	51,160,44	MCF7-DR
chr2	188445000	189155000	ID_0.01_897	-1.20293	188445000	189155000	31120180	MCF7-DR
chr2	189155000	189240000	ID_0.01_898	-0.855086	189155000	189240000	51,160,44	MCF7-DR
chr2	189240000	189840000	ID_0.01_899	-0.452321	189240000	189840000	31120180	MCF7-DR
chr2	189840000	190525000	ID_0.01_900	-0.950396	189840000	190525000	51,160,44	MCF7-DR
chr2	190525000	190650000	ID_0.01_901	-0.894155	190525000	190650000	31120180	MCF7-DR
chr2	190650000	191185000	ID_0.01_902	-0.495285	190650000	191185000	51,160,44	MCF7-DR
chr2	191185000	191400000	ID_0.01_903	-0.636772	191185000	191400000	31120180	MCF7-DR
chr2	191400000	192030000	ID_0.01_904	-0.568434	191400000	192030000	51,160,44	MCF7-DR
chr2	192030000	192430000	ID_0.01_905	-0.863075	192030000	192430000	31120180	MCF7-DR
chr2	192430000	192565000	ID_0.01_906	-1.15279	192430000	192565000	51,160,44	MCF7-DR
chr2	192565000	192790000	ID_0.01_907	-0.713278	192565000	192790000	31120180	MCF7-DR
chr2	192790000	193060000	ID_0.01_908	-0.189436	192790000	193060000	51,160,44	MCF7-DR
chr2	193060000	193915000	ID_0.01_909	-0.984642	193060000	193915000	31120180	MCF7-DR
chr2	193915000	196525000	ID_0.01_910	-0.53734	193915000	196525000	51,160,44	MCF7-DR
chr2	196525000	197155000	ID_0.01_911	-1.31244	196525000	197155000	31120180	MCF7-DR
chr2	197155000	197625000	ID_0.01_912	-0.594245	197155000	197625000	51,160,44	MCF7-DR
chr2	197625000	198055000	ID_0.01_913	-0.65479	197625000	198055000	31120180	MCF7-DR
chr2	198055000	198245000	ID_0.01_914	-0.399309	198055000	198245000	51,160,44	MCF7-DR
chr2	198245000	198670000	ID_0.01_915	-0.823002	198245000	198670000	31120180	MCF7-DR
chr2	198670000	200610000	ID_0.01_916	-0.928547	198670000	200610000	51,160,44	MCF7-DR
chr2	200610000	200845000	ID_0.01_917	-0.447114	200610000	200845000	31120180	MCF7-DR
chr2	200845000	201025000	ID_0.01_918	-1.09039	200845000	201025000	51,160,44	MCF7-DR
chr2	201025000	201170000	ID_0.01_919	-0.120097	201025000	201170000	31120180	MCF7-DR
chr2	201170000	201345000	ID_0.01_920	-0.697426	201170000	201345000	51,160,44	MCF7-DR
chr2	201345000	201575000	ID_0.01_921	-0.713839	201345000	201575000	31120180	MCF7-DR
chr2	201575000	201755000	ID_0.01_922	-0.594242	201575000	201755000	51,160,44	MCF7-DR
chr2	201755000	202100000	ID_0.01_923	-0.600796	201755000	202100000	31120180	MCF7-DR
chr2	202100000	202660000	ID_0.01_924	-0.800215	202100000	202660000	51,160,44	MCF7-DR
chr2	202660000	202725000	ID_0.01_925	-0.737873	202660000	202725000	31120180	MCF7-DR
chr2	202725000	202900000	ID_0.01_926	-0.391725	202725000	202900000	51,160,44	MCF7-DR
chr2	202900000	203045000	ID_0.01_927	-0.49882	202900000	203045000	31120180	MCF7-DR
chr2	203045000	203240000	ID_0.01_928	-0.684368	203045000	203240000	51,160,44	MCF7-DR
chr2	203240000	203740000	ID_0.01_929	-0.217814	203240000	203740000	31120180	MCF7-DR
chr2	203740000	203880000	ID_0.01_930	-0.527379	203740000	203880000	51,160,44	MCF7-DR
chr2	203880000	203965000	ID_0.01_931	-0.162263	203880000	203965000	31120180	MCF7-DR
chr2	203965000	204100000	ID_0.01_932	-0.153455	203965000	204100000	51,160,44	MCF7-DR
chr2	204100000	204315000	ID_0.01_933	-0.5088	204100000	204315000	31120180	MCF7-DR
chr2	204315000	204515000	ID_0.01_934	-0.719715	204315000	204515000	51,160,44	MCF7-DR
chr2	204515000	204680000	ID_0.01_935	-0.281433	204515000	204680000	31120180	MCF7-DR
chr2	204680000	204790000	ID_0.01_936	-0.954482	204680000	204790000	51,160,44	MCF7-DR
chr2	204790000	205710000	ID_0.01_937	-0.630129	204790000	205710000	31120180	MCF7-DR
chr2	205710000	207025000	ID_0.01_938	-0.42648	205710000	207025000	51,160,44	MCF7-DR
chr2	207025000	208030000	ID_0.01_939	-0.921919	207025000	208030000	31120180	MCF7-DR
chr2	208030000	208340000	ID_0.01_940	-0.842561	208030000	208340000	51,160,44	MCF7-DR
chr2	208340000	208490000	ID_0.01_941	-1.36946	208340000	208490000	31120180	MCF7-DR
chr2	208490000	208635000	ID_0.01_942	-0.675193	208490000	208635000	51,160,44	MCF7-DR
chr2	208635000	208965000	ID_0.01_943	-0.921155	208635000	208965000	31120180	MCF7-DR
chr2	208965000	210555000	ID_0.01_944	-0.652034	208965000	210555000	51,160,44	MCF7-DR
chr2	210555000	212600000	ID_0.01_945	-0.279954	210555000	212600000	31120180	MCF7-DR
chr2	212600000	216475000	ID_0.01_946	-0.883113	212600000	216475000	51,160,44	MCF7-DR
chr2	216475000	216785000	ID_0.01_947	-0.206796	216475000	216785000	31120180	MCF7-DR
chr2	216785000	216980000	ID_0.01_948	-0.905124	216785000	216980000	51,160,44	MCF7-DR
chr2	216980000	217085000	ID_0.01_949	-0.451995	216980000	217085000	31120180	MCF7-DR
chr2	217085000	217365000	ID_0.01_950	-0.340851	217085000	217365000	51,160,44	MCF7-DR
chr2	217365000	218025000	ID_0.01_951	-0.852694	217365000	218025000	31120180	MCF7-DR
chr2	218025000	218235000	ID_0.01_952	-0.599344	218025000	218235000	51,160,44	MCF7-DR
chr2	218235000	218375000	ID_0.01_953	-0.312555	218235000	218375000	31120180	MCF7-DR
chr2	218375000	218650000	ID_0.01_954	-0.884349	218375000	218650000	51,160,44	MCF7-DR
chr2	218650000	218750000	ID_0.01_955	-1.05978	218650000	218750000	31120180	MCF7-DR
chr2	218750000	218855000	ID_0.01_956	-0.161569	218750000	218855000	51,160,44	MCF7-DR
chr2	218855000	219135000	ID_0.01_957	-0.0851556	218855000	219135000	31120180	MCF7-DR
chr2	219135000	219265000	ID_0.01_958	-0.544849	219135000	219265000	51,160,44	MCF7-DR
chr2	219265000	219710000	ID_0.01_959	-0.577773	219265000	219710000	31120180	MCF7-DR
chr2	219710000	219845000	ID_0.01_960	-0.614071	219710000	219845000	51,160,44	MCF7-DR
chr2	219845000	220025000	ID_0.01_961	-0.119722	219845000	220025000	31120180	MCF7-DR
chr2	220025000	220250000	ID_0.01_962	-0.745792	220025000	220250000	51,160,44	MCF7-DR
chr2	220250000	220835000	ID_0.01_963	-0.506961	220250000	220835000	31120180	MCF7-DR
chr2	220835000	221155000	ID_0.01_964	-0.349346	220835000	221155000	51,160,44	MCF7-DR
chr2	221155000	222440000	ID_0.01_965	-0.308401	221155000	222440000	31120180	MCF7-DR
chr2	222440000	222835000	ID_0.01_966	-1.16269	222440000	222835000	51,160,44	MCF7-DR
chr2	222835000	223185000	ID_0.01_967	-0.798958	222835000	223185000	31120180	MCF7-DR
chr2	223185000	223575000	ID_0.01_968	-1.04962	223185000	223575000	51,160,44	MCF7-DR
chr2	223575000	224320000	ID_0.01_969	-0.695151	223575000	224320000	31120180	MCF7-DR
chr2	224320000	224835000	ID_0.01_970	-0.566969	224320000	224835000	51,160,44	MCF7-DR
chr2	224835000	225150000	ID_0.01_971	-0.775557	224835000	225150000	31120180	MCF7-DR
chr2	225150000	225515000	ID_0.01_972	-0.697672	225150000	225515000	51,160,44	MCF7-DR
chr2	225515000	225640000	ID_0.01_973	-0.555601	225515000	225640000	31120180	MCF7-DR
chr2	225640000	225875000	ID_0.01_974	-0.577188	225640000	225875000	51,160,44	MCF7-DR
chr2	225875000	226530000	ID_0.01_975	-0.744622	225875000	226530000	31120180	MCF7-DR
chr2	226530000	227080000	ID_0.01_976	-1.33368	226530000	227080000	51,160,44	MCF7-DR
chr2	227080000	227290000	ID_0.01_977	-0.711263	227080000	227290000	31120180	MCF7-DR
chr2	227290000	227515000	ID_0.01_978	-0.680513	227290000	227515000	51,160,44	MCF7-DR
chr2	227515000	227665000	ID_0.01_979	-0.43275	227515000	227665000	31120180	MCF7-DR
chr2	227665000	227990000	ID_0.01_980	-1.38407	227665000	227990000	51,160,44	MCF7-DR
chr2	227990000	228270000	ID_0.01_981	-0.939887	227990000	228270000	31120180	MCF7-DR
chr2	228270000	228520000	ID_0.01_982	-0.769245	228270000	228520000	51,160,44	MCF7-DR
chr2	228520000	228630000	ID_0.01_983	-0.481073	228520000	228630000	31120180	MCF7-DR
chr2	228630000	228755000	ID_0.01_984	-0.65777	228630000	228755000	51,160,44	MCF7-DR
chr2	228755000	229525000	ID_0.01_985	-0.789432	228755000	229525000	31120180	MCF7-DR
chr2	229525000	230000000	ID_0.01_986	-1.04411	229525000	230000000	51,160,44	MCF7-DR
chr2	230000000	230580000	ID_0.01_987	-0.523799	230000000	230580000	31120180	MCF7-DR
chr2	230580000	231280000	ID_0.01_988	-0.750476	230580000	231280000	51,160,44	MCF7-DR
chr2	231280000	231480000	ID_0.01_989	-0.174372	231280000	231480000	31120180	MCF7-DR
chr2	231480000	231920000	ID_0.01_990	-1.05483	231480000	231920000	51,160,44	MCF7-DR
chr2	231920000	232330000	ID_0.01_991	-0.37422	231920000	232330000	31120180	MCF7-DR
chr2	232330000	232580000	ID_0.01_992	-0.475835	232330000	232580000	51,160,44	MCF7-DR
chr2	232580000	232995000	ID_0.01_993	-0.378921	232580000	232995000	31120180	MCF7-DR
chr2	232995000	233415000	ID_0.01_994	0.0362016	232995000	233415000	51,160,44	MCF7-DR
chr2	233415000	233565000	ID_0.01_995	-0.427291	233415000	233565000	31120180	MCF7-DR
chr2	233565000	233720000	ID_0.01_996	0.0707642	233565000	233720000	51,160,44	MCF7-DR
chr2	233720000	233930000	ID_0.01_997	-0.787001	233720000	233930000	31120180	MCF7-DR
chr2	233930000	234160000	ID_0.01_998	-0.299481	233930000	234160000	51,160,44	MCF7-DR
chr2	234160000	234395000	ID_0.01_999	-1.04182	234160000	234395000	31120180	MCF7-DR
chr2	234395000	234885000	ID_0.01_1000	-0.427345	234395000	234885000	51,160,44	MCF7-DR
chr2	234885000	235045000	ID_0.01_1001	-0.531568	234885000	235045000	31120180	MCF7-DR
chr2	235045000	235200000	ID_0.01_1002	-0.78506	235045000	235200000	51,160,44	MCF7-DR
chr2	235200000	235405000	ID_0.01_1003	-0.538803	235200000	235405000	31120180	MCF7-DR
chr2	235405000	235860000	ID_0.01_1004	-1.02089	235405000	235860000	51,160,44	MCF7-DR
chr2	235860000	236025000	ID_0.01_1005	-0.518912	235860000	236025000	31120180	MCF7-DR
chr2	236025000	236170000	ID_0.01_1006	-0.932443	236025000	236170000	51,160,44	MCF7-DR
chr2	236170000	236505000	ID_0.01_1007	0.123628	236170000	236505000	31120180	MCF7-DR
chr2	236505000	236675000	ID_0.01_1008	-0.630724	236505000	236675000	51,160,44	MCF7-DR
chr2	236675000	237090000	ID_0.01_1009	-0.908444	236675000	237090000	31120180	MCF7-DR
chr2	237090000	237265000	ID_0.01_1010	-0.748579	237090000	237265000	51,160,44	MCF7-DR
chr2	237265000	238480000	ID_0.01_1011	-0.610913	237265000	238480000	31120180	MCF7-DR
chr2	238480000	238655000	ID_0.01_1012	-0.494595	238480000	238655000	51,160,44	MCF7-DR
chr2	238655000	238970000	ID_0.01_1013	-0.242418	238655000	238970000	31120180	MCF7-DR
chr2	238970000	239170000	ID_0.01_1014	0.074883	238970000	239170000	51,160,44	MCF7-DR
chr2	239170000	239895000	ID_0.01_1015	-0.277173	239170000	239895000	31120180	MCF7-DR
chr2	239895000	240325000	ID_0.01_1016	-0.203205	239895000	240325000	51,160,44	MCF7-DR
chr2	240325000	240450000	ID_0.01_1017	-0.51769	240325000	240450000	31120180	MCF7-DR
chr2	240450000	240965000	ID_0.01_1018	0.246722	240450000	240965000	51,160,44	MCF7-DR
chr2	240965000	241085000	ID_0.01_1019	-0.481618	240965000	241085000	31120180	MCF7-DR
chr2	241085000	241170000	ID_0.01_1020	-0.508953	241085000	241170000	51,160,44	MCF7-DR
chr2	241170000	241380000	ID_0.01_1021	-0.352924	241170000	241380000	31120180	MCF7-DR
chr2	241380000	241500000	ID_0.01_1022	-0.75263	241380000	241500000	51,160,44	MCF7-DR
chr2	241500000	241790000	ID_0.01_1023	-0.506018	241500000	241790000	31120180	MCF7-DR
chr2	241790000	242295000	ID_0.01_1024	-0.60168	241790000	242295000	51,160,44	MCF7-DR
chr2	242295000	242445000	ID_0.01_1025	-0.585192	242295000	242445000	31120180	MCF7-DR
chr2	242445000	242675000	ID_0.01_1026	-0.277937	242445000	242675000	51,160,44	MCF7-DR
chr3	2440000	2570000	ID_0.01_1027	-0.416722	2440000	2570000	31120180	MCF7-DR
chr3	2570000	3220000	ID_0.01_1028	-0.331094	2570000	3220000	51,160,44	MCF7-DR
chr3	3220000	4755000	ID_0.01_1029	-0.763206	3220000	4755000	31120180	MCF7-DR
chr3	4755000	5020000	ID_0.01_1030	-0.527257	4755000	5020000	51,160,44	MCF7-DR
chr3	5020000	5070000	ID_0.01_1031	-0.623971	5020000	5070000	31120180	MCF7-DR
chr3	5070000	8665000	ID_0.01_1032	-0.4362	5070000	8665000	51,160,44	MCF7-DR
chr3	8665000	9005000	ID_0.01_1033	-0.585422	8665000	9005000	31120180	MCF7-DR
chr3	9005000	9110000	ID_0.01_1034	-0.671926	9005000	9110000	51,160,44	MCF7-DR
chr3	9110000	9395000	ID_0.01_1035	-0.172295	9110000	9395000	31120180	MCF7-DR
chr3	9395000	9540000	ID_0.01_1036	-0.38997	9395000	9540000	51,160,44	MCF7-DR
chr3	9540000	9690000	ID_0.01_1037	-0.444623	9540000	9690000	31120180	MCF7-DR
chr3	9690000	9990000	ID_0.01_1038	-0.121041	9690000	9990000	51,160,44	MCF7-DR
chr3	9990000	10360000	ID_0.01_1039	-0.288623	9990000	10360000	31120180	MCF7-DR
chr3	10360000	10460000	ID_0.01_1040	-0.479791	10360000	10460000	51,160,44	MCF7-DR
chr3	10460000	10595000	ID_0.01_1041	0.050567	10460000	10595000	31120180	MCF7-DR
chr3	10595000	10985000	ID_0.01_1042	0.053826	10595000	10985000	51,160,44	MCF7-DR
chr3	10985000	11105000	ID_0.01_1043	-0.117413	10985000	11105000	31120180	MCF7-DR
chr3	11105000	11420000	ID_0.01_1044	-0.503667	11105000	11420000	51,160,44	MCF7-DR
chr3	11420000	11690000	ID_0.01_1045	-0.368167	11420000	11690000	31120180	MCF7-DR
chr3	11690000	11890000	ID_0.01_1046	-0.456081	11690000	11890000	51,160,44	MCF7-DR
chr3	11890000	12175000	ID_0.01_1047	-0.495115	11890000	12175000	31120180	MCF7-DR
chr3	12175000	12525000	ID_0.01_1048	-0.499824	12175000	12525000	51,160,44	MCF7-DR
chr3	12525000	12875000	ID_0.01_1049	-0.576478	12525000	12875000	31120180	MCF7-DR
chr3	12875000	13325000	ID_0.01_1050	-0.313981	12875000	13325000	51,160,44	MCF7-DR
chr3	13325000	13695000	ID_0.01_1051	0.0458218	13325000	13695000	31120180	MCF7-DR
chr3	13695000	13935000	ID_0.01_1052	-0.780031	13695000	13935000	51,160,44	MCF7-DR
chr3	13935000	14165000	ID_0.01_1053	-0.684497	13935000	14165000	31120180	MCF7-DR
chr3	14165000	14510000	ID_0.01_1054	-0.597953	14165000	14510000	51,160,44	MCF7-DR
chr3	14510000	14695000	ID_0.01_1055	-0.536186	14510000	14695000	31120180	MCF7-DR
chr3	14695000	15140000	ID_0.01_1056	-0.355278	14695000	15140000	51,160,44	MCF7-DR
chr3	15140000	15310000	ID_0.01_1057	-0.373716	15140000	15310000	31120180	MCF7-DR
chr3	15310000	15645000	ID_0.01_1058	-0.529749	15310000	15645000	51,160,44	MCF7-DR
chr3	15645000	15860000	ID_0.01_1059	-0.231535	15645000	15860000	31120180	MCF7-DR
chr3	15860000	16090000	ID_0.01_1060	-0.504927	15860000	16090000	51,160,44	MCF7-DR
chr3	16090000	16290000	ID_0.01_1061	-0.5247	16090000	16290000	31120180	MCF7-DR
chr3	16290000	16875000	ID_0.01_1062	-0.546391	16290000	16875000	51,160,44	MCF7-DR
chr3	16875000	17080000	ID_0.01_1063	-0.255086	16875000	17080000	31120180	MCF7-DR
chr3	17080000	17890000	ID_0.01_1064	-0.321443	17080000	17890000	51,160,44	MCF7-DR
chr3	17890000	18435000	ID_0.01_1065	-0.553926	17890000	18435000	31120180	MCF7-DR
chr3	18435000	19100000	ID_0.01_1066	-0.344192	18435000	19100000	51,160,44	MCF7-DR
chr3	19100000	20080000	ID_0.01_1067	-0.670925	19100000	20080000	31120180	MCF7-DR
chr3	20080000	20230000	ID_0.01_1068	-0.281818	20080000	20230000	51,160,44	MCF7-DR
chr3	20230000	20385000	ID_0.01_1069	-0.599851	20230000	20385000	31120180	MCF7-DR
chr3	20385000	20555000	ID_0.01_1070	-0.493672	20385000	20555000	51,160,44	MCF7-DR
chr3	20555000	21390000	ID_0.01_1071	-0.512076	20555000	21390000	31120180	MCF7-DR
chr3	21390000	23850000	ID_0.01_1072	-0.803118	21390000	23850000	51,160,44	MCF7-DR
chr3	23850000	24280000	ID_0.01_1073	-0.363409	23850000	24280000	31120180	MCF7-DR
chr3	24280000	24515000	ID_0.01_1074	-0.671489	24280000	24515000	51,160,44	MCF7-DR
chr3	24515000	24720000	ID_0.01_1075	-0.295423	24515000	24720000	31120180	MCF7-DR
chr3	24720000	25465000	ID_0.01_1076	-0.575687	24720000	25465000	51,160,44	MCF7-DR
chr3	25465000	25640000	ID_0.01_1077	-0.348056	25465000	25640000	31120180	MCF7-DR
chr3	25640000	27355000	ID_0.01_1078	-0.686164	25640000	27355000	51,160,44	MCF7-DR
chr3	27355000	27525000	ID_0.01_1079	-0.413084	27355000	27525000	31120180	MCF7-DR
chr3	27525000	27755000	ID_0.01_1080	-0.441066	27525000	27755000	51,160,44	MCF7-DR
chr3	27755000	28390000	ID_0.01_1081	-0.671139	27755000	28390000	31120180	MCF7-DR
chr3	28390000	28950000	ID_0.01_1082	-0.795781	28390000	28950000	51,160,44	MCF7-DR
chr3	28950000	29325000	ID_0.01_1083	-0.438099	28950000	29325000	31120180	MCF7-DR
chr3	29325000	29805000	ID_0.01_1084	-0.578145	29325000	29805000	51,160,44	MCF7-DR
chr3	29805000	30810000	ID_0.01_1085	-0.624816	29805000	30810000	31120180	MCF7-DR
chr3	30810000	32020000	ID_0.01_1086	-0.743514	30810000	32020000	51,160,44	MCF7-DR
chr3	32020000	32220000	ID_0.01_1087	-0.273371	32020000	32220000	31120180	MCF7-DR
chr3	32220000	32545000	ID_0.01_1088	-0.549815	32220000	32545000	51,160,44	MCF7-DR
chr3	32545000	32725000	ID_0.01_1089	-0.396835	32545000	32725000	31120180	MCF7-DR
chr3	32725000	32990000	ID_0.01_1090	-0.441077	32725000	32990000	51,160,44	MCF7-DR
chr3	32990000	33840000	ID_0.01_1091	-0.497256	32990000	33840000	31120180	MCF7-DR
chr3	33840000	35420000	ID_0.01_1092	-0.641029	33840000	35420000	51,160,44	MCF7-DR
chr3	35420000	35710000	ID_0.01_1093	-0.299012	35420000	35710000	31120180	MCF7-DR
chr3	35710000	36280000	ID_0.01_1094	-0.390337	35710000	36280000	51,160,44	MCF7-DR
chr3	36280000	36420000	ID_0.01_1095	-0.0810948	36280000	36420000	31120180	MCF7-DR
chr3	36420000	36755000	ID_0.01_1096	-0.321466	36420000	36755000	51,160,44	MCF7-DR
chr3	36755000	37035000	ID_0.01_1097	-0.712705	36755000	37035000	31120180	MCF7-DR
chr3	37035000	37895000	ID_0.01_1098	-0.491758	37035000	37895000	51,160,44	MCF7-DR
chr3	37895000	38040000	ID_0.01_1099	-0.509859	37895000	38040000	31120180	MCF7-DR
chr3	38040000	38160000	ID_0.01_1100	-0.521152	38040000	38160000	51,160,44	MCF7-DR
chr3	38160000	38390000	ID_0.01_1101	-0.351498	38160000	38390000	31120180	MCF7-DR
chr3	38390000	38695000	ID_0.01_1102	-0.250892	38390000	38695000	51,160,44	MCF7-DR
chr3	38695000	38885000	ID_0.01_1103	-0.617766	38695000	38885000	31120180	MCF7-DR
chr3	38885000	39040000	ID_0.01_1104	-0.101217	38885000	39040000	51,160,44	MCF7-DR
chr3	39040000	39755000	ID_0.01_1105	-0.281847	39040000	39755000	31120180	MCF7-DR
chr3	39755000	41240000	ID_0.01_1106	-0.231892	39755000	41240000	51,160,44	MCF7-DR
chr3	41240000	41755000	ID_0.01_1107	-0.567875	41240000	41755000	31120180	MCF7-DR
chr3	41755000	41925000	ID_0.01_1108	-0.535218	41755000	41925000	51,160,44	MCF7-DR
chr3	41925000	42270000	ID_0.01_1109	-0.774144	41925000	42270000	31120180	MCF7-DR
chr3	42270000	42590000	ID_0.01_1110	-0.606103	42270000	42590000	51,160,44	MCF7-DR
chr3	42590000	42820000	ID_0.01_1111	-0.30213	42590000	42820000	31120180	MCF7-DR
chr3	42820000	42925000	ID_0.01_1112	-0.171704	42820000	42925000	51,160,44	MCF7-DR
chr3	42925000	43330000	ID_0.01_1113	-0.239886	42925000	43330000	31120180	MCF7-DR
chr3	43330000	44040000	ID_0.01_1114	-0.155512	43330000	44040000	51,160,44	MCF7-DR
chr3	44040000	44160000	ID_0.01_1115	-0.604274	44040000	44160000	31120180	MCF7-DR
chr3	44160000	44380000	ID_0.01_1116	-0.362172	44160000	44380000	51,160,44	MCF7-DR
chr3	44380000	44560000	ID_0.01_1117	-0.287269	44380000	44560000	31120180	MCF7-DR
chr3	44560000	45080000	ID_0.01_1118	-0.420398	44560000	45080000	51,160,44	MCF7-DR
chr3	45080000	45430000	ID_0.01_1119	-0.690681	45080000	45430000	31120180	MCF7-DR
chr3	45430000	46125000	ID_0.01_1120	-0.153663	45430000	46125000	51,160,44	MCF7-DR
chr3	46125000	46255000	ID_0.01_1121	-0.508625	46125000	46255000	31120180	MCF7-DR
chr3	46255000	46415000	ID_0.01_1122	-0.291973	46255000	46415000	51,160,44	MCF7-DR
chr3	46415000	46600000	ID_0.01_1123	-0.535756	46415000	46600000	31120180	MCF7-DR
chr3	46600000	47060000	ID_0.01_1124	-0.391649	46600000	47060000	51,160,44	MCF7-DR
chr3	47060000	47205000	ID_0.01_1125	-0.305342	47060000	47205000	31120180	MCF7-DR
chr3	47205000	47555000	ID_0.01_1126	-0.0356296	47205000	47555000	51,160,44	MCF7-DR
chr3	47555000	47620000	ID_0.01_1127	-0.443665	47555000	47620000	31120180	MCF7-DR
chr3	47620000	47845000	ID_0.01_1128	0.409552	47620000	47845000	51,160,44	MCF7-DR
chr3	47845000	48030000	ID_0.01_1129	-0.455114	47845000	48030000	31120180	MCF7-DR
chr3	48030000	48200000	ID_0.01_1130	-0.106091	48030000	48200000	51,160,44	MCF7-DR
chr3	48200000	48315000	ID_0.01_1131	-0.463773	48200000	48315000	31120180	MCF7-DR
chr3	48315000	48440000	ID_0.01_1132	0.107639	48315000	48440000	51,160,44	MCF7-DR
chr3	48440000	48700000	ID_0.01_1133	-0.209393	48440000	48700000	31120180	MCF7-DR
chr3	48700000	49060000	ID_0.01_1134	-0.204462	48700000	49060000	51,160,44	MCF7-DR
chr3	49060000	49130000	ID_0.01_1135	-0.319121	49060000	49130000	31120180	MCF7-DR
chr3	49130000	49380000	ID_0.01_1136	-0.0851198	49130000	49380000	51,160,44	MCF7-DR
chr3	49380000	49575000	ID_0.01_1137	-0.0952406	49380000	49575000	31120180	MCF7-DR
chr3	49575000	49710000	ID_0.01_1138	-0.269338	49575000	49710000	51,160,44	MCF7-DR
chr3	49710000	49940000	ID_0.01_1139	-0.515775	49710000	49940000	31120180	MCF7-DR
chr3	49940000	50230000	ID_0.01_1140	-0.0769878	49940000	50230000	51,160,44	MCF7-DR
chr3	50230000	50375000	ID_0.01_1141	-0.023917	50230000	50375000	31120180	MCF7-DR
chr3	50375000	50655000	ID_0.01_1142	-0.425777	50375000	50655000	51,160,44	MCF7-DR
chr3	50655000	51130000	ID_0.01_1143	-0.459534	50655000	51130000	31120180	MCF7-DR
chr3	51130000	51425000	ID_0.01_1144	-0.168954	51130000	51425000	51,160,44	MCF7-DR
chr3	51425000	51835000	ID_0.01_1145	-0.750687	51425000	51835000	31120180	MCF7-DR
chr3	51835000	52030000	ID_0.01_1146	0.310853	51835000	52030000	51,160,44	MCF7-DR
chr3	52030000	52185000	ID_0.01_1147	-0.433151	52030000	52185000	31120180	MCF7-DR
chr3	52185000	52445000	ID_0.01_1148	-0.198032	52185000	52445000	51,160,44	MCF7-DR
chr3	52445000	52740000	ID_0.01_1149	-0.446788	52445000	52740000	31120180	MCF7-DR
chr3	52740000	52885000	ID_0.01_1150	-0.2981	52740000	52885000	51,160,44	MCF7-DR
chr3	52885000	53110000	ID_0.01_1151	-0.0668686	52885000	53110000	31120180	MCF7-DR
chr3	53110000	53230000	ID_0.01_1152	-0.325554	53110000	53230000	51,160,44	MCF7-DR
chr3	53230000	53930000	ID_0.01_1153	-0.198331	53230000	53930000	31120180	MCF7-DR
chr3	53930000	54865000	ID_0.01_1154	-0.469919	53930000	54865000	51,160,44	MCF7-DR
chr3	54865000	55075000	ID_0.01_1155	-0.528337	54865000	55075000	31120180	MCF7-DR
chr3	55075000	55785000	ID_0.01_1156	-0.335763	55075000	55785000	51,160,44	MCF7-DR
chr3	55785000	55915000	ID_0.01_1157	-0.640097	55785000	55915000	31120180	MCF7-DR
chr3	55915000	56590000	ID_0.01_1158	-0.330547	55915000	56590000	51,160,44	MCF7-DR
chr3	56590000	56835000	ID_0.01_1159	-0.45238	56590000	56835000	31120180	MCF7-DR
chr3	56835000	57260000	ID_0.01_1160	-0.16099	56835000	57260000	51,160,44	MCF7-DR
chr3	57260000	57580000	ID_0.01_1161	-0.168511	57260000	57580000	31120180	MCF7-DR
chr3	57580000	57940000	ID_0.01_1162	-0.44141	57580000	57940000	51,160,44	MCF7-DR
chr3	57940000	58165000	ID_0.01_1163	-0.387344	57940000	58165000	31120180	MCF7-DR
chr3	58165000	58295000	ID_0.01_1164	-0.590641	58165000	58295000	51,160,44	MCF7-DR
chr3	58295000	58625000	ID_0.01_1165	-0.623522	58295000	58625000	31120180	MCF7-DR
chr3	58625000	58980000	ID_0.01_1166	-0.59976	58625000	58980000	51,160,44	MCF7-DR
chr3	58980000	59035000	ID_0.01_1167	-0.354722	58980000	59035000	31120180	MCF7-DR
chr3	59035000	60040000	ID_0.01_1168	-0.335496	59035000	60040000	51,160,44	MCF7-DR
chr3	60040000	60595000	ID_0.01_1169	-0.270728	60040000	60595000	31120180	MCF7-DR
chr3	60595000	60790000	ID_0.01_1170	-0.60018	60595000	60790000	51,160,44	MCF7-DR
chr3	60790000	60920000	ID_0.01_1171	-0.474901	60790000	60920000	31120180	MCF7-DR
chr3	60920000	61545000	ID_0.01_1172	-0.505234	60920000	61545000	51,160,44	MCF7-DR
chr3	61545000	61810000	ID_0.01_1173	-0.635491	61545000	61810000	31120180	MCF7-DR
chr3	61810000	62180000	ID_0.01_1174	-0.260802	61810000	62180000	51,160,44	MCF7-DR
chr3	62180000	62545000	ID_0.01_1175	-0.491452	62180000	62545000	31120180	MCF7-DR
chr3	62545000	62650000	ID_0.01_1176	-0.52339	62545000	62650000	51,160,44	MCF7-DR
chr3	62650000	62860000	ID_0.01_1177	-0.460879	62650000	62860000	31120180	MCF7-DR
chr3	62860000	63330000	ID_0.01_1178	-0.392874	62860000	63330000	51,160,44	MCF7-DR
chr3	63330000	63645000	ID_0.01_1179	-0.576802	63330000	63645000	31120180	MCF7-DR
chr3	63645000	63800000	ID_0.01_1180	-0.487032	63645000	63800000	51,160,44	MCF7-DR
chr3	63800000	64010000	ID_0.01_1181	-0.474241	63800000	64010000	31120180	MCF7-DR
chr3	64010000	64210000	ID_0.01_1182	-0.755034	64010000	64210000	51,160,44	MCF7-DR
chr3	64210000	64515000	ID_0.01_1183	-0.172215	64210000	64515000	31120180	MCF7-DR
chr3	64515000	64960000	ID_0.01_1184	-0.640892	64515000	64960000	51,160,44	MCF7-DR
chr3	64960000	65770000	ID_0.01_1185	-0.137934	64960000	65770000	31120180	MCF7-DR
chr3	65770000	66130000	ID_0.01_1186	-0.473548	65770000	66130000	51,160,44	MCF7-DR
chr3	66130000	66550000	ID_0.01_1187	-0.565574	66130000	66550000	31120180	MCF7-DR
chr3	66550000	67165000	ID_0.01_1188	-0.272422	66550000	67165000	51,160,44	MCF7-DR
chr3	67165000	67435000	ID_0.01_1189	-0.5829	67165000	67435000	31120180	MCF7-DR
chr3	67435000	69130000	ID_0.01_1190	-0.554776	67435000	69130000	51,160,44	MCF7-DR
chr3	69130000	69355000	ID_0.01_1191	-0.216418	69130000	69355000	31120180	MCF7-DR
chr3	69355000	71365000	ID_0.01_1192	-0.461714	69355000	71365000	51,160,44	MCF7-DR
chr3	71365000	71635000	ID_0.01_1193	-1.08526	71365000	71635000	31120180	MCF7-DR
chr3	71635000	72005000	ID_0.01_1194	-0.654712	71635000	72005000	51,160,44	MCF7-DR
chr3	72005000	74680000	ID_0.01_1195	-0.352892	72005000	74680000	31120180	MCF7-DR
chr3	74680000	75225000	ID_0.01_1196	-0.361112	74680000	75225000	51,160,44	MCF7-DR
chr3	75225000	75835000	ID_0.01_1197	-0.622173	75225000	75835000	31120180	MCF7-DR
chr3	75835000	77090000	ID_0.01_1198	-0.413769	75835000	77090000	51,160,44	MCF7-DR
chr3	77090000	78255000	ID_0.01_1199	-0.611091	77090000	78255000	31120180	MCF7-DR
chr3	78255000	78710000	ID_0.01_1200	-0.596613	78255000	78710000	51,160,44	MCF7-DR
chr3	78710000	79570000	ID_0.01_1201	-0.701577	78710000	79570000	31120180	MCF7-DR
chr3	79570000	80065000	ID_0.01_1202	-0.830836	79570000	80065000	51,160,44	MCF7-DR
chr3	80065000	80240000	ID_0.01_1203	-0.395292	80065000	80240000	31120180	MCF7-DR
chr3	80240000	81470000	ID_0.01_1204	-0.334972	80240000	81470000	51,160,44	MCF7-DR
chr3	81470000	83570000	ID_0.01_1205	-0.409534	81470000	83570000	31120180	MCF7-DR
chr3	83570000	83995000	ID_0.01_1206	-0.710763	83570000	83995000	51,160,44	MCF7-DR
chr3	83995000	84830000	ID_0.01_1207	-0.616812	83995000	84830000	31120180	MCF7-DR
chr3	84830000	85005000	ID_0.01_1208	-0.586473	84830000	85005000	51,160,44	MCF7-DR
chr3	85005000	86835000	ID_0.01_1209	-0.658351	85005000	86835000	31120180	MCF7-DR
chr3	86835000	87135000	ID_0.01_1210	-0.664084	86835000	87135000	51,160,44	MCF7-DR
chr3	87135000	87310000	ID_0.01_1211	-0.421128	87135000	87310000	31120180	MCF7-DR
chr3	87310000	88055000	ID_0.01_1212	-0.447758	87310000	88055000	51,160,44	MCF7-DR
chr3	88055000	88245000	ID_0.01_1213	-0.750729	88055000	88245000	31120180	MCF7-DR
chr3	88245000	88855000	ID_0.01_1214	-0.726536	88245000	88855000	51,160,44	MCF7-DR
chr3	88855000	89360000	ID_0.01_1215	-0.249108	88855000	89360000	31120180	MCF7-DR
chr3	89360000	93560000	ID_0.01_1216	-0.347959	89360000	93560000	51,160,44	MCF7-DR
chr3	93560000	94055000	ID_0.01_1217	0.0139868	93560000	94055000	31120180	MCF7-DR
chr3	94055000	97380000	ID_0.01_1218	-0.584479	94055000	97380000	51,160,44	MCF7-DR
chr3	97380000	97760000	ID_0.01_1219	-0.388827	97380000	97760000	31120180	MCF7-DR
chr3	97760000	98045000	ID_0.01_1220	-0.72589	97760000	98045000	51,160,44	MCF7-DR
chr3	98045000	98315000	ID_0.01_1221	-0.353427	98045000	98315000	31120180	MCF7-DR
chr3	98315000	98535000	ID_0.01_1222	-0.548774	98315000	98535000	51,160,44	MCF7-DR
chr3	98535000	99035000	ID_0.01_1223	-0.553245	98535000	99035000	31120180	MCF7-DR
chr3	99035000	99225000	ID_0.01_1224	0.0327378	99035000	99225000	51,160,44	MCF7-DR
chr3	99225000	99355000	ID_0.01_1225	-0.361327	99225000	99355000	31120180	MCF7-DR
chr3	99355000	99760000	ID_0.01_1226	-0.136994	99355000	99760000	51,160,44	MCF7-DR
chr3	99760000	99975000	ID_0.01_1227	-0.234288	99760000	99975000	31120180	MCF7-DR
chr3	99975000	100120000	ID_0.01_1228	-0.650631	99975000	100120000	51,160,44	MCF7-DR
chr3	100120000	100320000	ID_0.01_1229	-0.204798	100120000	100320000	31120180	MCF7-DR
chr3	100320000	101395000	ID_0.01_1230	-0.360851	100320000	101395000	51,160,44	MCF7-DR
chr3	101395000	101525000	ID_0.01_1231	-0.502947	101395000	101525000	31120180	MCF7-DR
chr3	101525000	101945000	ID_0.01_1232	-0.407913	101525000	101945000	51,160,44	MCF7-DR
chr3	101945000	104160000	ID_0.01_1233	-0.734409	101945000	104160000	31120180	MCF7-DR
chr3	104160000	105405000	ID_0.01_1234	-0.757555	104160000	105405000	51,160,44	MCF7-DR
chr3	105405000	105750000	ID_0.01_1235	-0.421986	105405000	105750000	31120180	MCF7-DR
chr3	105750000	106330000	ID_0.01_1236	-0.504652	105750000	106330000	51,160,44	MCF7-DR
chr3	106330000	106785000	ID_0.01_1237	-0.633755	106330000	106785000	31120180	MCF7-DR
chr3	106785000	106925000	ID_0.01_1238	-0.456976	106785000	106925000	51,160,44	MCF7-DR
chr3	106925000	107240000	ID_0.01_1239	-0.517837	106925000	107240000	31120180	MCF7-DR
chr3	107240000	107645000	ID_0.01_1240	-0.331576	107240000	107645000	51,160,44	MCF7-DR
chr3	107645000	107810000	ID_0.01_1241	-0.468851	107645000	107810000	31120180	MCF7-DR
chr3	107810000	108020000	ID_0.01_1242	-0.295587	107810000	108020000	51,160,44	MCF7-DR
chr3	108020000	108200000	ID_0.01_1243	-0.0914762	108020000	108200000	31120180	MCF7-DR
chr3	108200000	108310000	ID_0.01_1244	-0.672557	108200000	108310000	51,160,44	MCF7-DR
chr3	108310000	110790000	ID_0.01_1245	-0.382977	108310000	110790000	31120180	MCF7-DR
chr3	110790000	111060000	ID_0.01_1246	-0.58372	110790000	111060000	51,160,44	MCF7-DR
chr3	111060000	111265000	ID_0.01_1247	-0.436624	111060000	111265000	31120180	MCF7-DR
chr3	111265000	111435000	ID_0.01_1248	-0.633812	111265000	111435000	51,160,44	MCF7-DR
chr3	111435000	111580000	ID_0.01_1249	-0.514231	111435000	111580000	31120180	MCF7-DR
chr3	111580000	112045000	ID_0.01_1250	-0.329937	111580000	112045000	51,160,44	MCF7-DR
chr3	112045000	112455000	ID_0.01_1251	-0.233677	112045000	112455000	31120180	MCF7-DR
chr3	112455000	112710000	ID_0.01_1252	-0.179669	112455000	112710000	51,160,44	MCF7-DR
chr3	112710000	113005000	ID_0.01_1253	-0.585041	112710000	113005000	31120180	MCF7-DR
chr3	113005000	113215000	ID_0.01_1254	-0.480542	113005000	113215000	51,160,44	MCF7-DR
chr3	113215000	113415000	ID_0.01_1255	-0.152088	113215000	113415000	31120180	MCF7-DR
chr3	113415000	113555000	ID_0.01_1256	-0.28235	113415000	113555000	51,160,44	MCF7-DR
chr3	113555000	113635000	ID_0.01_1257	-0.34839	113555000	113635000	31120180	MCF7-DR
chr3	113635000	113870000	ID_0.01_1258	-0.0801258	113635000	113870000	51,160,44	MCF7-DR
chr3	113870000	114370000	ID_0.01_1259	-0.203475	113870000	114370000	31120180	MCF7-DR
chr3	114370000	114550000	ID_0.01_1260	-0.167855	114370000	114550000	51,160,44	MCF7-DR
chr3	114550000	114935000	ID_0.01_1261	-0.32924	114550000	114935000	31120180	MCF7-DR
chr3	114935000	115160000	ID_0.01_1262	-0.535301	114935000	115160000	51,160,44	MCF7-DR
chr3	115160000	115695000	ID_0.01_1263	-0.248818	115160000	115695000	31120180	MCF7-DR
chr3	115695000	115860000	ID_0.01_1264	-0.396862	115695000	115860000	51,160,44	MCF7-DR
chr3	115860000	118815000	ID_0.01_1265	-0.370447	115860000	118815000	31120180	MCF7-DR
chr3	118815000	118960000	ID_0.01_1266	-0.396185	118815000	118960000	51,160,44	MCF7-DR
chr3	118960000	119220000	ID_0.01_1267	-0.528757	118960000	119220000	31120180	MCF7-DR
chr3	119220000	119605000	ID_0.01_1268	-0.17609	119220000	119605000	51,160,44	MCF7-DR
chr3	119605000	120135000	ID_0.01_1269	-0.147349	119605000	120135000	31120180	MCF7-DR
chr3	120135000	120280000	ID_0.01_1270	-0.594816	120135000	120280000	51,160,44	MCF7-DR
chr3	120280000	121265000	ID_0.01_1271	-0.782278	120280000	121265000	31120180	MCF7-DR
chr3	121265000	121555000	ID_0.01_1272	-0.685997	121265000	121555000	51,160,44	MCF7-DR
chr3	121555000	121805000	ID_0.01_1273	-0.149195	121555000	121805000	31120180	MCF7-DR
chr3	121805000	121980000	ID_0.01_1274	-0.166987	121805000	121980000	51,160,44	MCF7-DR
chr3	121980000	122100000	ID_0.01_1275	-0.28751	121980000	122100000	31120180	MCF7-DR
chr3	122100000	122280000	ID_0.01_1276	-0.475157	122100000	122280000	51,160,44	MCF7-DR
chr3	122280000	122400000	ID_0.01_1277	-0.154203	122280000	122400000	31120180	MCF7-DR
chr3	122400000	122515000	ID_0.01_1278	-0.42423	122400000	122515000	51,160,44	MCF7-DR
chr3	122515000	122660000	ID_0.01_1279	-0.056314	122515000	122660000	31120180	MCF7-DR
chr3	122660000	122750000	ID_0.01_1280	-0.256681	122660000	122750000	51,160,44	MCF7-DR
chr3	122750000	123440000	ID_0.01_1281	-0.150012	122750000	123440000	31120180	MCF7-DR
chr3	123440000	124070000	ID_0.01_1282	-0.45197	123440000	124070000	51,160,44	MCF7-DR
chr3	124070000	124280000	ID_0.01_1283	-0.285188	124070000	124280000	31120180	MCF7-DR
chr3	124280000	124475000	ID_0.01_1284	-0.615311	124280000	124475000	51,160,44	MCF7-DR
chr3	124475000	124705000	ID_0.01_1285	-0.33841	124475000	124705000	31120180	MCF7-DR
chr3	124705000	124885000	ID_0.01_1286	-0.382702	124705000	124885000	51,160,44	MCF7-DR
chr3	124885000	125160000	ID_0.01_1287	-0.169086	124885000	125160000	31120180	MCF7-DR
chr3	125160000	125485000	ID_0.01_1288	-0.383377	125160000	125485000	51,160,44	MCF7-DR
chr3	125485000	125635000	ID_0.01_1289	-0.251496	125485000	125635000	31120180	MCF7-DR
chr3	125635000	125855000	ID_0.01_1290	-0.459767	125635000	125855000	51,160,44	MCF7-DR
chr3	125855000	126195000	ID_0.01_1291	-0.347608	125855000	126195000	31120180	MCF7-DR
chr3	126195000	126470000	ID_0.01_1292	-0.325473	126195000	126470000	51,160,44	MCF7-DR
chr3	126470000	126700000	ID_0.01_1293	-0.581676	126470000	126700000	31120180	MCF7-DR
chr3	126700000	127265000	ID_0.01_1294	-0.578066	126700000	127265000	51,160,44	MCF7-DR
chr3	127265000	127540000	ID_0.01_1295	-0.508505	127265000	127540000	31120180	MCF7-DR
chr3	127540000	127775000	ID_0.01_1296	-0.145581	127540000	127775000	51,160,44	MCF7-DR
chr3	127775000	127875000	ID_0.01_1297	-0.255182	127775000	127875000	31120180	MCF7-DR
chr3	127875000	128330000	ID_0.01_1298	-0.236989	127875000	128330000	51,160,44	MCF7-DR
chr3	128330000	128565000	ID_0.01_1299	-0.425207	128330000	128565000	31120180	MCF7-DR
chr3	128565000	128965000	ID_0.01_1300	-0.131441	128565000	128965000	51,160,44	MCF7-DR
chr3	128965000	129210000	ID_0.01_1301	-0.35095	128965000	129210000	31120180	MCF7-DR
chr3	129210000	129345000	ID_0.01_1302	-0.261279	129210000	129345000	51,160,44	MCF7-DR
chr3	129345000	129550000	ID_0.01_1303	-0.588957	129345000	129550000	31120180	MCF7-DR
chr3	129550000	129660000	ID_0.01_1304	-0.345285	129550000	129660000	51,160,44	MCF7-DR
chr3	129660000	129830000	ID_0.01_1305	-0.437699	129660000	129830000	31120180	MCF7-DR
chr3	129830000	130480000	ID_0.01_1306	-0.721566	129830000	130480000	51,160,44	MCF7-DR
chr3	130480000	130615000	ID_0.01_1307	-0.380895	130480000	130615000	31120180	MCF7-DR
chr3	130615000	130745000	ID_0.01_1308	-0.475278	130615000	130745000	51,160,44	MCF7-DR
chr3	130745000	130935000	ID_0.01_1309	-0.765597	130745000	130935000	31120180	MCF7-DR
chr3	130935000	131220000	ID_0.01_1310	-0.317734	130935000	131220000	51,160,44	MCF7-DR
chr3	131220000	131755000	ID_0.01_1311	-0.376905	131220000	131755000	31120180	MCF7-DR
chr3	131755000	131970000	ID_0.01_1312	-0.60109	131755000	131970000	51,160,44	MCF7-DR
chr3	131970000	132060000	ID_0.01_1313	-0.345944	131970000	132060000	31120180	MCF7-DR
chr3	132060000	132445000	ID_0.01_1314	-0.258426	132060000	132445000	51,160,44	MCF7-DR
chr3	132445000	133100000	ID_0.01_1315	-0.82733	132445000	133100000	31120180	MCF7-DR
chr3	133100000	133380000	ID_0.01_1316	-0.485642	133100000	133380000	51,160,44	MCF7-DR
chr3	133380000	133525000	ID_0.01_1317	-0.420054	133380000	133525000	31120180	MCF7-DR
chr3	133525000	134030000	ID_0.01_1318	-0.506522	133525000	134030000	51,160,44	MCF7-DR
chr3	134030000	134205000	ID_0.01_1319	-0.576258	134030000	134205000	31120180	MCF7-DR
chr3	134205000	134515000	ID_0.01_1320	-0.718294	134205000	134515000	51,160,44	MCF7-DR
chr3	134515000	135795000	ID_0.01_1321	-0.65564	134515000	135795000	31120180	MCF7-DR
chr3	135795000	136260000	ID_0.01_1322	-0.764947	135795000	136260000	51,160,44	MCF7-DR
chr3	136260000	136470000	ID_0.01_1323	0.012311	136260000	136470000	31120180	MCF7-DR
chr3	136470000	136580000	ID_0.01_1324	-0.749506	136470000	136580000	51,160,44	MCF7-DR
chr3	136580000	136730000	ID_0.01_1325	-0.13334	136580000	136730000	31120180	MCF7-DR
chr3	136730000	137895000	ID_0.01_1326	-0.579869	136730000	137895000	51,160,44	MCF7-DR
chr3	137895000	138050000	ID_0.01_1327	-0.200744	137895000	138050000	31120180	MCF7-DR
chr3	138050000	138155000	ID_0.01_1328	-0.221709	138050000	138155000	51,160,44	MCF7-DR
chr3	138155000	138640000	ID_0.01_1329	-0.179584	138155000	138640000	31120180	MCF7-DR
chr3	138640000	139110000	ID_0.01_1330	-0.769682	138640000	139110000	51,160,44	MCF7-DR
chr3	139110000	140585000	ID_0.01_1331	-0.553336	139110000	140585000	31120180	MCF7-DR
chr3	140585000	141030000	ID_0.01_1332	-0.341461	140585000	141030000	51,160,44	MCF7-DR
chr3	141030000	141175000	ID_0.01_1333	-0.382148	141030000	141175000	31120180	MCF7-DR
chr3	141175000	141455000	ID_0.01_1334	-0.490446	141175000	141455000	51,160,44	MCF7-DR
chr3	141455000	141595000	ID_0.01_1335	-0.344451	141455000	141595000	31120180	MCF7-DR
chr3	141595000	141845000	ID_0.01_1336	-0.36479	141595000	141845000	51,160,44	MCF7-DR
chr3	141845000	142300000	ID_0.01_1337	-0.218083	141845000	142300000	31120180	MCF7-DR
chr3	142300000	142720000	ID_0.01_1338	-0.394752	142300000	142720000	51,160,44	MCF7-DR
chr3	142720000	143690000	ID_0.01_1339	-0.736114	142720000	143690000	31120180	MCF7-DR
chr3	143690000	145905000	ID_0.01_1340	-0.862375	143690000	145905000	51,160,44	MCF7-DR
chr3	145905000	146360000	ID_0.01_1341	-0.643803	145905000	146360000	31120180	MCF7-DR
chr3	146360000	148090000	ID_0.01_1342	-0.638693	146360000	148090000	51,160,44	MCF7-DR
chr3	148090000	148670000	ID_0.01_1343	-0.655268	148090000	148670000	31120180	MCF7-DR
chr3	148670000	148840000	ID_0.01_1344	-0.706173	148670000	148840000	51,160,44	MCF7-DR
chr3	148840000	148990000	ID_0.01_1345	-0.366102	148840000	148990000	31120180	MCF7-DR
chr3	148990000	149200000	ID_0.01_1346	-0.532849	148990000	149200000	51,160,44	MCF7-DR
chr3	149200000	149685000	ID_0.01_1347	-0.517682	149200000	149685000	31120180	MCF7-DR
chr3	149685000	149945000	ID_0.01_1348	-0.489617	149685000	149945000	51,160,44	MCF7-DR
chr3	149945000	150125000	ID_0.01_1349	-0.700423	149945000	150125000	31120180	MCF7-DR
chr3	150125000	150265000	ID_0.01_1350	-0.376921	150125000	150265000	51,160,44	MCF7-DR
chr3	150265000	150440000	ID_0.01_1351	-0.334548	150265000	150440000	31120180	MCF7-DR
chr3	150440000	150580000	ID_0.01_1352	-0.267299	150440000	150580000	51,160,44	MCF7-DR
chr3	150580000	151560000	ID_0.01_1353	-0.245018	150580000	151560000	31120180	MCF7-DR
chr3	151560000	151745000	ID_0.01_1354	-0.462884	151560000	151745000	51,160,44	MCF7-DR
chr3	151745000	152190000	ID_0.01_1355	-0.175008	151745000	152190000	31120180	MCF7-DR
chr3	152190000	152300000	ID_0.01_1356	-0.665675	152190000	152300000	51,160,44	MCF7-DR
chr3	152300000	152550000	ID_0.01_1357	-0.305183	152300000	152550000	31120180	MCF7-DR
chr3	152550000	152880000	ID_0.01_1358	-0.351638	152550000	152880000	51,160,44	MCF7-DR
chr3	152880000	154670000	ID_0.01_1359	-0.502655	152880000	154670000	31120180	MCF7-DR
chr3	154670000	154800000	ID_0.01_1360	-0.315154	154670000	154800000	51,160,44	MCF7-DR
chr3	154800000	155040000	ID_0.01_1361	-0.285624	154800000	155040000	31120180	MCF7-DR
chr3	155040000	155715000	ID_0.01_1362	-0.614343	155040000	155715000	51,160,44	MCF7-DR
chr3	155715000	155870000	ID_0.01_1363	-0.329214	155715000	155870000	31120180	MCF7-DR
chr3	155870000	156255000	ID_0.01_1364	-0.578298	155870000	156255000	51,160,44	MCF7-DR
chr3	156255000	156395000	ID_0.01_1365	-0.779012	156255000	156395000	31120180	MCF7-DR
chr3	156395000	156545000	ID_0.01_1366	-0.479493	156395000	156545000	51,160,44	MCF7-DR
chr3	156545000	156800000	ID_0.01_1367	-0.406351	156545000	156800000	31120180	MCF7-DR
chr3	156800000	156850000	ID_0.01_1368	-0.59001	156800000	156850000	51,160,44	MCF7-DR
chr3	156850000	158250000	ID_0.01_1369	-0.495273	156850000	158250000	31120180	MCF7-DR
chr3	158250000	158520000	ID_0.01_1370	-0.575404	158250000	158520000	51,160,44	MCF7-DR
chr3	158520000	158980000	ID_0.01_1371	-0.544865	158520000	158980000	31120180	MCF7-DR
chr3	158980000	159330000	ID_0.01_1372	-0.731507	158980000	159330000	51,160,44	MCF7-DR
chr3	159330000	159485000	ID_0.01_1373	-0.513941	159330000	159485000	31120180	MCF7-DR
chr3	159485000	160120000	ID_0.01_1374	-0.360651	159485000	160120000	51,160,44	MCF7-DR
chr3	160120000	160285000	ID_0.01_1375	-0.340814	160120000	160285000	31120180	MCF7-DR
chr3	160285000	160660000	ID_0.01_1376	-0.494183	160285000	160660000	51,160,44	MCF7-DR
chr3	160660000	160990000	ID_0.01_1377	-0.455673	160660000	160990000	31120180	MCF7-DR
chr3	160990000	169480000	ID_0.01_1378	-0.479154	160990000	169480000	51,160,44	MCF7-DR
chr3	169480000	169685000	ID_0.01_1379	-0.528615	169480000	169685000	31120180	MCF7-DR
chr3	169685000	170130000	ID_0.01_1380	0.0076646	169685000	170130000	51,160,44	MCF7-DR
chr3	170130000	170405000	ID_0.01_1381	-0.598378	170130000	170405000	31120180	MCF7-DR
chr3	170405000	170530000	ID_0.01_1382	-0.0559556	170405000	170530000	51,160,44	MCF7-DR
chr3	170530000	170770000	ID_0.01_1383	-0.615999	170530000	170770000	31120180	MCF7-DR
chr3	170770000	170910000	ID_0.01_1384	-0.285385	170770000	170910000	51,160,44	MCF7-DR
chr3	170910000	171030000	ID_0.01_1385	-0.619507	170910000	171030000	31120180	MCF7-DR
chr3	171030000	171550000	ID_0.01_1386	0.129402	171030000	171550000	51,160,44	MCF7-DR
chr3	171550000	171760000	ID_0.01_1387	-0.340245	171550000	171760000	31120180	MCF7-DR
chr3	171760000	172385000	ID_0.01_1388	-0.471887	171760000	172385000	51,160,44	MCF7-DR
chr3	172385000	173450000	ID_0.01_1389	-0.34682	172385000	173450000	31120180	MCF7-DR
chr3	173450000	173845000	ID_0.01_1390	-0.257768	173450000	173845000	51,160,44	MCF7-DR
chr3	173845000	174130000	ID_0.01_1391	-0.508144	173845000	174130000	31120180	MCF7-DR
chr3	174130000	176915000	ID_0.01_1392	-0.501636	174130000	176915000	51,160,44	MCF7-DR
chr3	176915000	177075000	ID_0.01_1393	-0.727527	176915000	177075000	31120180	MCF7-DR
chr3	177075000	177890000	ID_0.01_1394	-0.687084	177075000	177890000	51,160,44	MCF7-DR
chr3	177890000	178155000	ID_0.01_1395	-0.260643	177890000	178155000	31120180	MCF7-DR
chr3	178155000	178730000	ID_0.01_1396	-0.674976	178155000	178730000	51,160,44	MCF7-DR
chr3	178730000	178865000	ID_0.01_1397	-0.468282	178730000	178865000	31120180	MCF7-DR
chr3	178865000	179040000	ID_0.01_1398	-0.214122	178865000	179040000	51,160,44	MCF7-DR
chr3	179040000	179280000	ID_0.01_1399	-0.700294	179040000	179280000	31120180	MCF7-DR
chr3	179280000	179525000	ID_0.01_1400	-0.621336	179280000	179525000	51,160,44	MCF7-DR
chr3	179525000	179650000	ID_0.01_1401	-0.266973	179525000	179650000	31120180	MCF7-DR
chr3	179650000	180315000	ID_0.01_1402	-0.186173	179650000	180315000	51,160,44	MCF7-DR
chr3	180315000	181420000	ID_0.01_1403	-0.681507	180315000	181420000	31120180	MCF7-DR
chr3	181420000	182205000	ID_0.01_1404	-0.822672	181420000	182205000	51,160,44	MCF7-DR
chr3	182205000	183105000	ID_0.01_1405	-0.212264	182205000	183105000	31120180	MCF7-DR
chr3	183105000	183605000	ID_0.01_1406	-0.543045	183105000	183605000	51,160,44	MCF7-DR
chr3	183605000	183850000	ID_0.01_1407	-0.335995	183605000	183850000	31120180	MCF7-DR
chr3	183850000	184085000	ID_0.01_1408	-0.309048	183850000	184085000	51,160,44	MCF7-DR
chr3	184085000	184280000	ID_0.01_1409	-0.436676	184085000	184280000	31120180	MCF7-DR
chr3	184280000	184530000	ID_0.01_1410	-0.66136	184280000	184530000	51,160,44	MCF7-DR
chr3	184530000	185000000	ID_0.01_1411	-0.308052	184530000	185000000	31120180	MCF7-DR
chr3	185000000	185375000	ID_0.01_1412	-0.292877	185000000	185375000	51,160,44	MCF7-DR
chr3	185375000	185655000	ID_0.01_1413	-0.61629	185375000	185655000	31120180	MCF7-DR
chr3	185655000	185825000	ID_0.01_1414	-0.621752	185655000	185825000	51,160,44	MCF7-DR
chr3	185825000	186335000	ID_0.01_1415	-0.102936	185825000	186335000	31120180	MCF7-DR
chr3	186335000	186545000	ID_0.01_1416	-0.55304	186335000	186545000	51,160,44	MCF7-DR
chr3	186545000	186650000	ID_0.01_1417	-0.731485	186545000	186650000	31120180	MCF7-DR
chr3	186650000	187035000	ID_0.01_1418	0.0575646	186650000	187035000	51,160,44	MCF7-DR
chr3	187035000	187460000	ID_0.01_1419	-0.457609	187035000	187460000	31120180	MCF7-DR
chr3	187460000	187870000	ID_0.01_1420	-0.94327	187460000	187870000	51,160,44	MCF7-DR
chr3	187870000	188675000	ID_0.01_1421	-0.379472	187870000	188675000	31120180	MCF7-DR
chr3	188675000	188985000	ID_0.01_1422	-0.772327	188675000	188985000	51,160,44	MCF7-DR
chr3	188985000	189680000	ID_0.01_1423	-0.598334	188985000	189680000	31120180	MCF7-DR
chr3	189680000	189950000	ID_0.01_1424	-0.805729	189680000	189950000	51,160,44	MCF7-DR
chr3	189950000	190040000	ID_0.01_1425	-0.48491	189950000	190040000	31120180	MCF7-DR
chr3	190040000	190600000	ID_0.01_1426	-0.332508	190040000	190600000	51,160,44	MCF7-DR
chr3	190600000	190760000	ID_0.01_1427	-0.272609	190600000	190760000	31120180	MCF7-DR
chr3	190760000	191810000	ID_0.01_1428	-0.399463	190760000	191810000	51,160,44	MCF7-DR
chr3	191810000	192535000	ID_0.01_1429	-0.414272	191810000	192535000	31120180	MCF7-DR
chr3	192535000	192635000	ID_0.01_1430	-0.832199	192535000	192635000	51,160,44	MCF7-DR
chr3	192635000	192760000	ID_0.01_1431	-0.384052	192635000	192760000	31120180	MCF7-DR
chr3	192760000	192850000	ID_0.01_1432	-0.326828	192760000	192850000	51,160,44	MCF7-DR
chr3	192850000	192915000	ID_0.01_1433	-0.0687454	192850000	192915000	31120180	MCF7-DR
chr3	192915000	193290000	ID_0.01_1434	-0.036755	192915000	193290000	51,160,44	MCF7-DR
chr3	193290000	193685000	ID_0.01_1435	-0.57319	193290000	193685000	31120180	MCF7-DR
chr3	193685000	194040000	ID_0.01_1436	0.0274216	193685000	194040000	51,160,44	MCF7-DR
chr3	194040000	194410000	ID_0.01_1437	-0.683525	194040000	194410000	31120180	MCF7-DR
chr3	194410000	194590000	ID_0.01_1438	-0.531293	194410000	194590000	51,160,44	MCF7-DR
chr3	194590000	194825000	ID_0.01_1439	0.0191132	194590000	194825000	31120180	MCF7-DR
chr3	194825000	194980000	ID_0.01_1440	-0.434863	194825000	194980000	51,160,44	MCF7-DR
chr3	194980000	195350000	ID_0.01_1441	-0.786781	194980000	195350000	31120180	MCF7-DR
chr3	195350000	195580000	ID_0.01_1442	-0.49458	195350000	195580000	51,160,44	MCF7-DR
chr3	195580000	195715000	ID_0.01_1443	-0.287542	195580000	195715000	31120180	MCF7-DR
chr3	195715000	196255000	ID_0.01_1444	-0.61394	195715000	196255000	51,160,44	MCF7-DR
chr3	196255000	196415000	ID_0.01_1445	-0.360289	196255000	196415000	31120180	MCF7-DR
chr3	196415000	196760000	ID_0.01_1446	0.002097	196415000	196760000	51,160,44	MCF7-DR
chr3	196760000	197025000	ID_0.01_1447	-0.455712	196760000	197025000	31120180	MCF7-DR
chr3	197025000	197240000	ID_0.01_1448	-0.006808	197025000	197240000	51,160,44	MCF7-DR
chr3	197240000	197520000	ID_0.01_1449	-0.348662	197240000	197520000	31120180	MCF7-DR
chr3	197520000	197690000	ID_0.01_1450	0.207942	197520000	197690000	51,160,44	MCF7-DR
chr4	1005000	1580000	ID_0.01_1451	-0.347006	1005000	1580000	31120180	MCF7-DR
chr4	1580000	1730000	ID_0.01_1452	-0.0217446	1580000	1730000	51,160,44	MCF7-DR
chr4	1730000	1815000	ID_0.01_1453	-0.113536	1730000	1815000	31120180	MCF7-DR
chr4	1815000	2010000	ID_0.01_1454	0.151159	1815000	2010000	51,160,44	MCF7-DR
chr4	2010000	2245000	ID_0.01_1455	0.0244926	2010000	2245000	31120180	MCF7-DR
chr4	2245000	2540000	ID_0.01_1456	-0.262186	2245000	2540000	51,160,44	MCF7-DR
chr4	2540000	2935000	ID_0.01_1457	-0.108524	2540000	2935000	31120180	MCF7-DR
chr4	2935000	3075000	ID_0.01_1458	-0.206381	2935000	3075000	51,160,44	MCF7-DR
chr4	3075000	3295000	ID_0.01_1459	0.161179	3075000	3295000	31120180	MCF7-DR
chr4	3295000	3485000	ID_0.01_1460	-0.0940158	3295000	3485000	51,160,44	MCF7-DR
chr4	3485000	3770000	ID_0.01_1461	-0.169324	3485000	3770000	31120180	MCF7-DR
chr4	3770000	3955000	ID_0.01_1462	0.0434452	3770000	3955000	51,160,44	MCF7-DR
chr4	3955000	4250000	ID_0.01_1463	-1.01491	3955000	4250000	31120180	MCF7-DR
chr4	4250000	4335000	ID_0.01_1464	-0.347765	4250000	4335000	51,160,44	MCF7-DR
chr4	4335000	6330000	ID_0.01_1465	0.151059	4335000	6330000	31120180	MCF7-DR
chr4	6330000	6720000	ID_0.01_1466	-0.544603	6330000	6720000	51,160,44	MCF7-DR
chr4	6720000	6910000	ID_0.01_1467	-0.605095	6720000	6910000	31120180	MCF7-DR
chr4	6910000	7075000	ID_0.01_1468	-0.183339	6910000	7075000	51,160,44	MCF7-DR
chr4	7075000	7300000	ID_0.01_1469	-0.335182	7075000	7300000	31120180	MCF7-DR
chr4	7300000	7765000	ID_0.01_1470	-0.122581	7300000	7765000	51,160,44	MCF7-DR
chr4	7765000	8245000	ID_0.01_1471	-0.46282	7765000	8245000	31120180	MCF7-DR
chr4	8245000	8410000	ID_0.01_1472	-0.158891	8245000	8410000	51,160,44	MCF7-DR
chr4	8410000	8640000	ID_0.01_1473	-0.433538	8410000	8640000	31120180	MCF7-DR
chr4	8640000	8920000	ID_0.01_1474	-0.564283	8640000	8920000	51,160,44	MCF7-DR
chr4	8920000	9535000	ID_0.01_1475	-0.110588	8920000	9535000	31120180	MCF7-DR
chr4	9535000	9695000	ID_0.01_1476	-0.254752	9535000	9695000	51,160,44	MCF7-DR
chr4	9695000	10020000	ID_0.01_1477	-0.576112	9695000	10020000	31120180	MCF7-DR
chr4	10020000	10160000	ID_0.01_1478	-0.615012	10020000	10160000	51,160,44	MCF7-DR
chr4	10160000	12645000	ID_0.01_1479	-0.350437	10160000	12645000	31120180	MCF7-DR
chr4	12645000	13550000	ID_0.01_1480	-0.550736	12645000	13550000	51,160,44	MCF7-DR
chr4	13550000	13660000	ID_0.01_1481	-0.771088	13550000	13660000	31120180	MCF7-DR
chr4	13660000	15005000	ID_0.01_1482	-0.960375	13660000	15005000	51,160,44	MCF7-DR
chr4	15005000	15235000	ID_0.01_1483	-0.679799	15005000	15235000	31120180	MCF7-DR
chr4	15235000	16025000	ID_0.01_1484	-0.618022	15235000	16025000	51,160,44	MCF7-DR
chr4	16025000	16445000	ID_0.01_1485	-0.657918	16025000	16445000	31120180	MCF7-DR
chr4	16445000	16920000	ID_0.01_1486	-0.299332	16445000	16920000	51,160,44	MCF7-DR
chr4	16920000	17470000	ID_0.01_1487	-0.551396	16920000	17470000	31120180	MCF7-DR
chr4	17470000	17815000	ID_0.01_1488	-0.768729	17470000	17815000	51,160,44	MCF7-DR
chr4	17815000	18370000	ID_0.01_1489	-0.662781	17815000	18370000	31120180	MCF7-DR
chr4	18370000	18690000	ID_0.01_1490	-0.316265	18370000	18690000	51,160,44	MCF7-DR
chr4	18690000	19460000	ID_0.01_1491	-0.585456	18690000	19460000	31120180	MCF7-DR
chr4	19460000	19775000	ID_0.01_1492	-0.537617	19460000	19775000	51,160,44	MCF7-DR
chr4	19775000	20250000	ID_0.01_1493	-0.437704	19775000	20250000	31120180	MCF7-DR
chr4	20250000	20420000	ID_0.01_1494	-0.872806	20250000	20420000	51,160,44	MCF7-DR
chr4	20420000	20685000	ID_0.01_1495	-0.666363	20420000	20685000	31120180	MCF7-DR
chr4	20685000	21110000	ID_0.01_1496	-0.534393	20685000	21110000	51,160,44	MCF7-DR
chr4	21110000	21770000	ID_0.01_1497	-1.26446	21110000	21770000	31120180	MCF7-DR
chr4	21770000	21950000	ID_0.01_1498	-0.946823	21770000	21950000	51,160,44	MCF7-DR
chr4	21950000	22390000	ID_0.01_1499	-0.319775	21950000	22390000	31120180	MCF7-DR
chr4	22390000	22690000	ID_0.01_1500	-0.853965	22390000	22690000	51,160,44	MCF7-DR
chr4	22690000	23135000	ID_0.01_1501	-0.47973	22690000	23135000	31120180	MCF7-DR
chr4	23135000	23340000	ID_0.01_1502	-0.531314	23135000	23340000	51,160,44	MCF7-DR
chr4	23340000	23675000	ID_0.01_1503	-0.486562	23340000	23675000	31120180	MCF7-DR
chr4	23675000	23890000	ID_0.01_1504	-0.483538	23675000	23890000	51,160,44	MCF7-DR
chr4	23890000	24475000	ID_0.01_1505	-0.330344	23890000	24475000	31120180	MCF7-DR
chr4	24475000	24585000	ID_0.01_1506	-0.854347	24475000	24585000	51,160,44	MCF7-DR
chr4	24585000	24800000	ID_0.01_1507	-0.558734	24585000	24800000	31120180	MCF7-DR
chr4	24800000	25380000	ID_0.01_1508	-0.168266	24800000	25380000	51,160,44	MCF7-DR
chr4	25380000	26085000	ID_0.01_1509	-0.609555	25380000	26085000	31120180	MCF7-DR
chr4	26085000	26320000	ID_0.01_1510	-0.292009	26085000	26320000	51,160,44	MCF7-DR
chr4	26320000	26415000	ID_0.01_1511	-0.685939	26320000	26415000	31120180	MCF7-DR
chr4	26415000	26720000	ID_0.01_1512	-0.554927	26415000	26720000	51,160,44	MCF7-DR
chr4	26720000	27865000	ID_0.01_1513	-0.406212	26720000	27865000	31120180	MCF7-DR
chr4	27865000	30720000	ID_0.01_1514	-0.718927	27865000	30720000	51,160,44	MCF7-DR
chr4	30720000	33640000	ID_0.01_1515	-1.19556	30720000	33640000	31120180	MCF7-DR
chr4	33640000	34115000	ID_0.01_1516	-0.702221	33640000	34115000	51,160,44	MCF7-DR
chr4	34115000	34730000	ID_0.01_1517	-0.451236	34115000	34730000	31120180	MCF7-DR
chr4	34730000	36415000	ID_0.01_1518	-0.801417	34730000	36415000	51,160,44	MCF7-DR
chr4	36415000	37245000	ID_0.01_1519	-0.650918	36415000	37245000	31120180	MCF7-DR
chr4	37245000	37395000	ID_0.01_1520	-0.358627	37245000	37395000	51,160,44	MCF7-DR
chr4	37395000	37605000	ID_0.01_1521	-0.703783	37395000	37605000	31120180	MCF7-DR
chr4	37605000	37805000	ID_0.01_1522	-0.497163	37605000	37805000	51,160,44	MCF7-DR
chr4	37805000	38325000	ID_0.01_1523	-0.78624	37805000	38325000	31120180	MCF7-DR
chr4	38325000	38665000	ID_0.01_1524	-0.563683	38325000	38665000	51,160,44	MCF7-DR
chr4	38665000	38895000	ID_0.01_1525	-0.648867	38665000	38895000	31120180	MCF7-DR
chr4	38895000	39185000	ID_0.01_1526	-0.527698	38895000	39185000	51,160,44	MCF7-DR
chr4	39185000	39255000	ID_0.01_1527	-0.179764	39185000	39255000	31120180	MCF7-DR
chr4	39255000	39460000	ID_0.01_1528	0.103477	39255000	39460000	51,160,44	MCF7-DR
chr4	39460000	39640000	ID_0.01_1529	-0.867307	39460000	39640000	31120180	MCF7-DR
chr4	39640000	39815000	ID_0.01_1530	-0.31815	39640000	39815000	51,160,44	MCF7-DR
chr4	39815000	39980000	ID_0.01_1531	-0.125472	39815000	39980000	31120180	MCF7-DR
chr4	39980000	40060000	ID_0.01_1532	-0.680646	39980000	40060000	51,160,44	MCF7-DR
chr4	40060000	40320000	ID_0.01_1533	-0.401358	40060000	40320000	31120180	MCF7-DR
chr4	40320000	40555000	ID_0.01_1534	-0.536321	40320000	40555000	51,160,44	MCF7-DR
chr4	40555000	41260000	ID_0.01_1535	0.0234052	40555000	41260000	31120180	MCF7-DR
chr4	41260000	41695000	ID_0.01_1536	-0.792666	41260000	41695000	51,160,44	MCF7-DR
chr4	41695000	41890000	ID_0.01_1537	-0.722393	41695000	41890000	31120180	MCF7-DR
chr4	41890000	41940000	ID_0.01_1538	-0.336074	41890000	41940000	51,160,44	MCF7-DR
chr4	41940000	42155000	ID_0.01_1539	-0.169893	41940000	42155000	31120180	MCF7-DR
chr4	42155000	42280000	ID_0.01_1540	-0.155575	42155000	42280000	51,160,44	MCF7-DR
chr4	42280000	42570000	ID_0.01_1541	-0.341918	42280000	42570000	31120180	MCF7-DR
chr4	42570000	44220000	ID_0.01_1542	-0.534097	42570000	44220000	51,160,44	MCF7-DR
chr4	44220000	44450000	ID_0.01_1543	-0.319155	44220000	44450000	31120180	MCF7-DR
chr4	44450000	44640000	ID_0.01_1544	-0.624205	44450000	44640000	51,160,44	MCF7-DR
chr4	44640000	45455000	ID_0.01_1545	-0.657481	44640000	45455000	31120180	MCF7-DR
chr4	45455000	47570000	ID_0.01_1546	-0.754488	45455000	47570000	51,160,44	MCF7-DR
chr4	47570000	48090000	ID_0.01_1547	-0.479012	47570000	48090000	31120180	MCF7-DR
chr4	48090000	48270000	ID_0.01_1548	-0.465443	48090000	48270000	51,160,44	MCF7-DR
chr4	48270000	48575000	ID_0.01_1549	-0.209827	48270000	48575000	31120180	MCF7-DR
chr4	48575000	48780000	ID_0.01_1550	-0.471735	48575000	48780000	51,160,44	MCF7-DR
chr4	48780000	49510000	ID_0.01_1551	-0.334743	48780000	49510000	31120180	MCF7-DR
chr4	49510000	52710000	ID_0.01_1552	0.096195	49510000	52710000	51,160,44	MCF7-DR
chr4	52710000	52760000	ID_0.01_1553	-0.392087	52710000	52760000	31120180	MCF7-DR
chr4	52760000	53410000	ID_0.01_1554	0.251576	52760000	53410000	51,160,44	MCF7-DR
chr4	53410000	53580000	ID_0.01_1555	-0.508101	53410000	53580000	31120180	MCF7-DR
chr4	53580000	53850000	ID_0.01_1556	-0.411416	53580000	53850000	51,160,44	MCF7-DR
chr4	53850000	54570000	ID_0.01_1557	-0.770451	53850000	54570000	31120180	MCF7-DR
chr4	54570000	55100000	ID_0.01_1558	-0.225943	54570000	55100000	51,160,44	MCF7-DR
chr4	55100000	55700000	ID_0.01_1559	-1.10355	55100000	55700000	31120180	MCF7-DR
chr4	55700000	56050000	ID_0.01_1560	-0.0141722	55700000	56050000	51,160,44	MCF7-DR
chr4	56050000	56420000	ID_0.01_1561	-0.187874	56050000	56420000	31120180	MCF7-DR
chr4	56420000	56815000	ID_0.01_1562	-0.549094	56420000	56815000	51,160,44	MCF7-DR
chr4	56815000	57255000	ID_0.01_1563	-0.284106	56815000	57255000	31120180	MCF7-DR
chr4	57255000	57665000	ID_0.01_1564	-0.465572	57255000	57665000	51,160,44	MCF7-DR
chr4	57665000	57775000	ID_0.01_1565	-0.348325	57665000	57775000	31120180	MCF7-DR
chr4	57775000	57890000	ID_0.01_1566	-0.232692	57775000	57890000	51,160,44	MCF7-DR
chr4	57890000	58030000	ID_0.01_1567	-0.218941	57890000	58030000	31120180	MCF7-DR
chr4	58030000	58295000	ID_0.01_1568	-0.750051	58030000	58295000	51,160,44	MCF7-DR
chr4	58295000	59455000	ID_0.01_1569	-0.776697	58295000	59455000	31120180	MCF7-DR
chr4	59455000	62370000	ID_0.01_1570	-0.881186	59455000	62370000	51,160,44	MCF7-DR
chr4	62370000	66810000	ID_0.01_1571	-0.525148	62370000	66810000	31120180	MCF7-DR
chr4	66810000	67045000	ID_0.01_1572	-0.56786	66810000	67045000	51,160,44	MCF7-DR
chr4	67045000	67360000	ID_0.01_1573	-0.629081	67045000	67360000	31120180	MCF7-DR
chr4	67360000	68795000	ID_0.01_1574	-0.305805	67360000	68795000	51,160,44	MCF7-DR
chr4	68795000	69365000	ID_0.01_1575	-0.318493	68795000	69365000	31120180	MCF7-DR
chr4	69365000	70755000	ID_0.01_1576	-1.06727	69365000	70755000	51,160,44	MCF7-DR
chr4	70755000	71460000	ID_0.01_1577	-0.707624	70755000	71460000	31120180	MCF7-DR
chr4	71460000	71705000	ID_0.01_1578	-0.532833	71460000	71705000	51,160,44	MCF7-DR
chr4	71705000	72050000	ID_0.01_1579	-0.527273	71705000	72050000	31120180	MCF7-DR
chr4	72050000	72425000	ID_0.01_1580	-0.55183	72050000	72425000	51,160,44	MCF7-DR
chr4	72425000	73150000	ID_0.01_1581	-0.324992	72425000	73150000	31120180	MCF7-DR
chr4	73150000	73565000	ID_0.01_1582	-0.910256	73150000	73565000	51,160,44	MCF7-DR
chr4	73565000	73935000	ID_0.01_1583	-0.358097	73565000	73935000	31120180	MCF7-DR
chr4	73935000	74530000	ID_0.01_1584	-0.760015	73935000	74530000	51,160,44	MCF7-DR
chr4	74530000	74785000	ID_0.01_1585	-0.811333	74530000	74785000	31120180	MCF7-DR
chr4	74785000	75025000	ID_0.01_1586	-0.489837	74785000	75025000	51,160,44	MCF7-DR
chr4	75025000	75185000	ID_0.01_1587	-0.548407	75025000	75185000	31120180	MCF7-DR
chr4	75185000	75485000	ID_0.01_1588	-0.691222	75185000	75485000	51,160,44	MCF7-DR
chr4	75485000	76440000	ID_0.01_1589	-1.01697	75485000	76440000	31120180	MCF7-DR
chr4	76440000	76650000	ID_0.01_1590	-0.275998	76440000	76650000	51,160,44	MCF7-DR
chr4	76650000	76770000	ID_0.01_1591	-0.132934	76650000	76770000	31120180	MCF7-DR
chr4	76770000	77430000	ID_0.01_1592	-0.119364	76770000	77430000	51,160,44	MCF7-DR
chr4	77430000	77675000	ID_0.01_1593	-0.721198	77430000	77675000	31120180	MCF7-DR
chr4	77675000	77870000	ID_0.01_1594	-0.610828	77675000	77870000	51,160,44	MCF7-DR
chr4	77870000	78125000	ID_0.01_1595	-0.533429	77870000	78125000	31120180	MCF7-DR
chr4	78125000	78620000	ID_0.01_1596	-0.350375	78125000	78620000	51,160,44	MCF7-DR
chr4	78620000	79220000	ID_0.01_1597	-0.332693	78620000	79220000	31120180	MCF7-DR
chr4	79220000	79695000	ID_0.01_1598	-0.0922482	79220000	79695000	51,160,44	MCF7-DR
chr4	79695000	79860000	ID_0.01_1599	-0.165241	79695000	79860000	31120180	MCF7-DR
chr4	79860000	80165000	ID_0.01_1600	-0.862396	79860000	80165000	51,160,44	MCF7-DR
chr4	80165000	81285000	ID_0.01_1601	-0.529031	80165000	81285000	31120180	MCF7-DR
chr4	81285000	82325000	ID_0.01_1602	-0.937066	81285000	82325000	51,160,44	MCF7-DR
chr4	82325000	83205000	ID_0.01_1603	-0.731819	82325000	83205000	31120180	MCF7-DR
chr4	83205000	83350000	ID_0.01_1604	-0.400669	83205000	83350000	51,160,44	MCF7-DR
chr4	83350000	83820000	ID_0.01_1605	-0.366525	83350000	83820000	31120180	MCF7-DR
chr4	83820000	84035000	ID_0.01_1606	-0.335751	83820000	84035000	51,160,44	MCF7-DR
chr4	84035000	84180000	ID_0.01_1607	-0.348083	84035000	84180000	31120180	MCF7-DR
chr4	84180000	84405000	ID_0.01_1608	-0.764859	84180000	84405000	51,160,44	MCF7-DR
chr4	84405000	84565000	ID_0.01_1609	-0.528311	84405000	84565000	31120180	MCF7-DR
chr4	84565000	84695000	ID_0.01_1610	-0.751358	84565000	84695000	51,160,44	MCF7-DR
chr4	84695000	85425000	ID_0.01_1611	-0.451678	84695000	85425000	31120180	MCF7-DR
chr4	85425000	85890000	ID_0.01_1612	-0.626177	85425000	85890000	51,160,44	MCF7-DR
chr4	85890000	86070000	ID_0.01_1613	-0.702924	85890000	86070000	31120180	MCF7-DR
chr4	86070000	86395000	ID_0.01_1614	-0.326392	86070000	86395000	51,160,44	MCF7-DR
chr4	86395000	86665000	ID_0.01_1615	-0.24878	86395000	86665000	31120180	MCF7-DR
chr4	86665000	87815000	ID_0.01_1616	-0.641807	86665000	87815000	51,160,44	MCF7-DR
chr4	87815000	88390000	ID_0.01_1617	-0.930329	87815000	88390000	31120180	MCF7-DR
chr4	88390000	88600000	ID_0.01_1618	-0.266572	88390000	88600000	51,160,44	MCF7-DR
chr4	88600000	89140000	ID_0.01_1619	-0.266435	88600000	89140000	31120180	MCF7-DR
chr4	89140000	89300000	ID_0.01_1620	-0.641783	89140000	89300000	51,160,44	MCF7-DR
chr4	89300000	89445000	ID_0.01_1621	-0.208312	89300000	89445000	31120180	MCF7-DR
chr4	89445000	89585000	ID_0.01_1622	-0.978443	89445000	89585000	51,160,44	MCF7-DR
chr4	89585000	89745000	ID_0.01_1623	-0.36945	89585000	89745000	31120180	MCF7-DR
chr4	89745000	89945000	ID_0.01_1624	-0.450572	89745000	89945000	51,160,44	MCF7-DR
chr4	89945000	90080000	ID_0.01_1625	-0.38175	89945000	90080000	31120180	MCF7-DR
chr4	90080000	91340000	ID_0.01_1626	-0.43611	90080000	91340000	51,160,44	MCF7-DR
chr4	91340000	91870000	ID_0.01_1627	-0.943032	91340000	91870000	31120180	MCF7-DR
chr4	91870000	94710000	ID_0.01_1628	-0.363166	91870000	94710000	51,160,44	MCF7-DR
chr4	94710000	96050000	ID_0.01_1629	-0.816694	94710000	96050000	31120180	MCF7-DR
chr4	96050000	96230000	ID_0.01_1630	-0.843609	96050000	96230000	51,160,44	MCF7-DR
chr4	96230000	96425000	ID_0.01_1631	-0.188231	96230000	96425000	31120180	MCF7-DR
chr4	96425000	98285000	ID_0.01_1632	-0.555476	96425000	98285000	51,160,44	MCF7-DR
chr4	98285000	99580000	ID_0.01_1633	-0.318236	98285000	99580000	31120180	MCF7-DR
chr4	99580000	99850000	ID_0.01_1634	-0.320058	99580000	99850000	51,160,44	MCF7-DR
chr4	99850000	100010000	ID_0.01_1635	-0.372904	99850000	100010000	31120180	MCF7-DR
chr4	100010000	100485000	ID_0.01_1636	-0.657009	100010000	100485000	51,160,44	MCF7-DR
chr4	100485000	100870000	ID_0.01_1637	-0.580686	100485000	100870000	31120180	MCF7-DR
chr4	100870000	101435000	ID_0.01_1638	-0.354682	100870000	101435000	51,160,44	MCF7-DR
chr4	101435000	101665000	ID_0.01_1639	-0.213322	101435000	101665000	31120180	MCF7-DR
chr4	101665000	102090000	ID_0.01_1640	-0.37569	101665000	102090000	51,160,44	MCF7-DR
chr4	102090000	102660000	ID_0.01_1641	-0.52881	102090000	102660000	31120180	MCF7-DR
chr4	102660000	103545000	ID_0.01_1642	-0.615218	102660000	103545000	51,160,44	MCF7-DR
chr4	103545000	103710000	ID_0.01_1643	-0.684932	103545000	103710000	31120180	MCF7-DR
chr4	103710000	103790000	ID_0.01_1644	-0.24084	103710000	103790000	51,160,44	MCF7-DR
chr4	103790000	103940000	ID_0.01_1645	-0.226084	103790000	103940000	31120180	MCF7-DR
chr4	103940000	104120000	ID_0.01_1646	-0.552273	103940000	104120000	51,160,44	MCF7-DR
chr4	104120000	104400000	ID_0.01_1647	-0.815971	104120000	104400000	31120180	MCF7-DR
chr4	104400000	105790000	ID_0.01_1648	-0.238548	104400000	105790000	51,160,44	MCF7-DR
chr4	105790000	106070000	ID_0.01_1649	-0.599118	105790000	106070000	31120180	MCF7-DR
chr4	106070000	107155000	ID_0.01_1650	-0.43723	106070000	107155000	51,160,44	MCF7-DR
chr4	107155000	107290000	ID_0.01_1651	-0.540177	107155000	107290000	31120180	MCF7-DR
chr4	107290000	107820000	ID_0.01_1652	-0.662451	107290000	107820000	51,160,44	MCF7-DR
chr4	107820000	108430000	ID_0.01_1653	-0.373989	107820000	108430000	31120180	MCF7-DR
chr4	108430000	108980000	ID_0.01_1654	-0.472326	108430000	108980000	51,160,44	MCF7-DR
chr4	108980000	109095000	ID_0.01_1655	-0.524515	108980000	109095000	31120180	MCF7-DR
chr4	109095000	109490000	ID_0.01_1656	-0.253193	109095000	109490000	51,160,44	MCF7-DR
chr4	109490000	109575000	ID_0.01_1657	-0.439353	109490000	109575000	31120180	MCF7-DR
chr4	109575000	109755000	ID_0.01_1658	-0.377864	109575000	109755000	51,160,44	MCF7-DR
chr4	109755000	110085000	ID_0.01_1659	-0.573863	109755000	110085000	31120180	MCF7-DR
chr4	110085000	110345000	ID_0.01_1660	-0.157346	110085000	110345000	51,160,44	MCF7-DR
chr4	110345000	110620000	ID_0.01_1661	-0.919361	110345000	110620000	31120180	MCF7-DR
chr4	110620000	110900000	ID_0.01_1662	-0.244004	110620000	110900000	51,160,44	MCF7-DR
chr4	110900000	111115000	ID_0.01_1663	-0.857214	110900000	111115000	31120180	MCF7-DR
chr4	111115000	111435000	ID_0.01_1664	-0.324804	111115000	111435000	51,160,44	MCF7-DR
chr4	111435000	112565000	ID_0.01_1665	-0.701913	111435000	112565000	31120180	MCF7-DR
chr4	112565000	112980000	ID_0.01_1666	-0.899843	112565000	112980000	51,160,44	MCF7-DR
chr4	112980000	113435000	ID_0.01_1667	-0.622205	112980000	113435000	31120180	MCF7-DR
chr4	113435000	113560000	ID_0.01_1668	-0.559056	113435000	113560000	51,160,44	MCF7-DR
chr4	113560000	113685000	ID_0.01_1669	-0.485286	113560000	113685000	31120180	MCF7-DR
chr4	113685000	113860000	ID_0.01_1670	-0.628253	113685000	113860000	51,160,44	MCF7-DR
chr4	113860000	114025000	ID_0.01_1671	-0.392673	113860000	114025000	31120180	MCF7-DR
chr4	114025000	114470000	ID_0.01_1672	-0.592139	114025000	114470000	51,160,44	MCF7-DR
chr4	114470000	114680000	ID_0.01_1673	-0.437044	114470000	114680000	31120180	MCF7-DR
chr4	114680000	114880000	ID_0.01_1674	-0.688591	114680000	114880000	51,160,44	MCF7-DR
chr4	114880000	115305000	ID_0.01_1675	-0.670291	114880000	115305000	31120180	MCF7-DR
chr4	115305000	117280000	ID_0.01_1676	-1.04238	115305000	117280000	51,160,44	MCF7-DR
chr4	117280000	119200000	ID_0.01_1677	-0.564429	117280000	119200000	31120180	MCF7-DR
chr4	119200000	119345000	ID_0.01_1678	-0.967457	119200000	119345000	51,160,44	MCF7-DR
chr4	119345000	119605000	ID_0.01_1679	-0.367808	119345000	119605000	31120180	MCF7-DR
chr4	119605000	120220000	ID_0.01_1680	-0.201482	119605000	120220000	51,160,44	MCF7-DR
chr4	120220000	120710000	ID_0.01_1681	-0.761354	120220000	120710000	31120180	MCF7-DR
chr4	120710000	120990000	ID_0.01_1682	-0.386885	120710000	120990000	51,160,44	MCF7-DR
chr4	120990000	121850000	ID_0.01_1683	-0.923146	120990000	121850000	31120180	MCF7-DR
chr4	121850000	123500000	ID_0.01_1684	-0.377688	121850000	123500000	51,160,44	MCF7-DR
chr4	123500000	123680000	ID_0.01_1685	-0.604056	123500000	123680000	31120180	MCF7-DR
chr4	123680000	124040000	ID_0.01_1686	-0.359822	123680000	124040000	51,160,44	MCF7-DR
chr4	124040000	124155000	ID_0.01_1687	-0.692535	124040000	124155000	31120180	MCF7-DR
chr4	124155000	124320000	ID_0.01_1688	-0.0657324	124155000	124320000	51,160,44	MCF7-DR
chr4	124320000	125635000	ID_0.01_1689	-0.646083	124320000	125635000	31120180	MCF7-DR
chr4	125635000	128520000	ID_0.01_1690	-0.642911	125635000	128520000	51,160,44	MCF7-DR
chr4	128520000	128705000	ID_0.01_1691	-0.645511	128520000	128705000	31120180	MCF7-DR
chr4	128705000	128985000	ID_0.01_1692	-0.491484	128705000	128985000	51,160,44	MCF7-DR
chr4	128985000	129210000	ID_0.01_1693	-0.342245	128985000	129210000	31120180	MCF7-DR
chr4	129210000	129375000	ID_0.01_1694	-0.442257	129210000	129375000	51,160,44	MCF7-DR
chr4	129375000	129495000	ID_0.01_1695	-0.617882	129375000	129495000	31120180	MCF7-DR
chr4	129495000	129730000	ID_0.01_1696	-0.607082	129495000	129730000	51,160,44	MCF7-DR
chr4	129730000	130860000	ID_0.01_1697	-0.605735	129730000	130860000	31120180	MCF7-DR
chr4	130860000	133150000	ID_0.01_1698	-0.600094	130860000	133150000	51,160,44	MCF7-DR
chr4	133150000	136205000	ID_0.01_1699	-0.674768	133150000	136205000	31120180	MCF7-DR
chr4	136205000	137630000	ID_0.01_1700	-0.49739	136205000	137630000	51,160,44	MCF7-DR
chr4	137630000	138655000	ID_0.01_1701	-0.478219	137630000	138655000	31120180	MCF7-DR
chr4	138655000	138950000	ID_0.01_1702	-0.577357	138655000	138950000	51,160,44	MCF7-DR
chr4	138950000	139450000	ID_0.01_1703	-0.598744	138950000	139450000	31120180	MCF7-DR
chr4	139450000	139790000	ID_0.01_1704	-0.242314	139450000	139790000	51,160,44	MCF7-DR
chr4	139790000	140100000	ID_0.01_1705	-0.252871	139790000	140100000	31120180	MCF7-DR
chr4	140100000	140225000	ID_0.01_1706	-0.255103	140100000	140225000	51,160,44	MCF7-DR
chr4	140225000	140335000	ID_0.01_1707	-0.136292	140225000	140335000	31120180	MCF7-DR
chr4	140335000	140655000	ID_0.01_1708	0.0348546	140335000	140655000	51,160,44	MCF7-DR
chr4	140655000	140935000	ID_0.01_1709	-0.453819	140655000	140935000	31120180	MCF7-DR
chr4	140935000	141530000	ID_0.01_1710	-0.391685	140935000	141530000	51,160,44	MCF7-DR
chr4	141530000	141780000	ID_0.01_1711	-0.346321	141530000	141780000	31120180	MCF7-DR
chr4	141780000	142055000	ID_0.01_1712	-0.774677	141780000	142055000	51,160,44	MCF7-DR
chr4	142055000	143330000	ID_0.01_1713	-0.725809	142055000	143330000	31120180	MCF7-DR
chr4	143330000	143490000	ID_0.01_1714	-0.560963	143330000	143490000	51,160,44	MCF7-DR
chr4	143490000	143765000	ID_0.01_1715	-0.283987	143490000	143765000	31120180	MCF7-DR
chr4	143765000	144105000	ID_0.01_1716	-0.913098	143765000	144105000	51,160,44	MCF7-DR
chr4	144105000	144260000	ID_0.01_1717	-0.790092	144105000	144260000	31120180	MCF7-DR
chr4	144260000	144435000	ID_0.01_1718	-0.186974	144260000	144435000	51,160,44	MCF7-DR
chr4	144435000	145070000	ID_0.01_1719	-0.590807	144435000	145070000	31120180	MCF7-DR
chr4	145070000	145275000	ID_0.01_1720	-0.781318	145070000	145275000	51,160,44	MCF7-DR
chr4	145275000	146155000	ID_0.01_1721	-0.137023	145275000	146155000	31120180	MCF7-DR
chr4	146155000	146535000	ID_0.01_1722	-0.466114	146155000	146535000	51,160,44	MCF7-DR
chr4	146535000	146725000	ID_0.01_1723	-0.837068	146535000	146725000	31120180	MCF7-DR
chr4	146725000	146855000	ID_0.01_1724	-0.019664	146725000	146855000	51,160,44	MCF7-DR
chr4	146855000	147265000	ID_0.01_1725	-0.310983	146855000	147265000	31120180	MCF7-DR
chr4	147265000	147445000	ID_0.01_1726	-0.725307	147265000	147445000	51,160,44	MCF7-DR
chr4	147445000	148025000	ID_0.01_1727	-0.259441	147445000	148025000	31120180	MCF7-DR
chr4	148025000	148515000	ID_0.01_1728	-0.720869	148025000	148515000	51,160,44	MCF7-DR
chr4	148515000	148790000	ID_0.01_1729	-0.6507	148515000	148790000	31120180	MCF7-DR
chr4	148790000	149365000	ID_0.01_1730	-0.522413	148790000	149365000	51,160,44	MCF7-DR
chr4	149365000	149495000	ID_0.01_1731	-0.68005	149365000	149495000	31120180	MCF7-DR
chr4	149495000	150475000	ID_0.01_1732	-0.155328	149495000	150475000	51,160,44	MCF7-DR
chr4	150475000	151220000	ID_0.01_1733	-0.293437	150475000	151220000	31120180	MCF7-DR
chr4	151220000	152020000	ID_0.01_1734	-0.58595	151220000	152020000	51,160,44	MCF7-DR
chr4	152020000	152330000	ID_0.01_1735	-0.794786	152020000	152330000	31120180	MCF7-DR
chr4	152330000	152970000	ID_0.01_1736	-0.525879	152330000	152970000	51,160,44	MCF7-DR
chr4	152970000	153030000	ID_0.01_1737	-0.2709	152970000	153030000	31120180	MCF7-DR
chr4	153030000	153320000	ID_0.01_1738	-0.0737322	153030000	153320000	51,160,44	MCF7-DR
chr4	153320000	153415000	ID_0.01_1739	-0.254895	153320000	153415000	31120180	MCF7-DR
chr4	153415000	153560000	ID_0.01_1740	-0.107435	153415000	153560000	51,160,44	MCF7-DR
chr4	153560000	154065000	ID_0.01_1741	-0.280973	153560000	154065000	31120180	MCF7-DR
chr4	154065000	154265000	ID_0.01_1742	-0.664069	154065000	154265000	51,160,44	MCF7-DR
chr4	154265000	154355000	ID_0.01_1743	-0.567688	154265000	154355000	31120180	MCF7-DR
chr4	154355000	154495000	ID_0.01_1744	-0.173723	154355000	154495000	51,160,44	MCF7-DR
chr4	154495000	155045000	ID_0.01_1745	-0.511508	154495000	155045000	31120180	MCF7-DR
chr4	155045000	155730000	ID_0.01_1746	-0.115665	155045000	155730000	51,160,44	MCF7-DR
chr4	155730000	156875000	ID_0.01_1747	-0.486146	155730000	156875000	31120180	MCF7-DR
chr4	156875000	157400000	ID_0.01_1748	-0.857276	156875000	157400000	51,160,44	MCF7-DR
chr4	157400000	158140000	ID_0.01_1749	-0.759001	157400000	158140000	31120180	MCF7-DR
chr4	158140000	159175000	ID_0.01_1750	-0.711654	158140000	159175000	51,160,44	MCF7-DR
chr4	159175000	159590000	ID_0.01_1751	-0.679695	159175000	159590000	31120180	MCF7-DR
chr4	159590000	159780000	ID_0.01_1752	-0.708223	159590000	159780000	51,160,44	MCF7-DR
chr4	159780000	159920000	ID_0.01_1753	-0.655049	159780000	159920000	31120180	MCF7-DR
chr4	159920000	160375000	ID_0.01_1754	0.0097114	159920000	160375000	51,160,44	MCF7-DR
chr4	160375000	162185000	ID_0.01_1755	-0.814894	160375000	162185000	31120180	MCF7-DR
chr4	162185000	163570000	ID_0.01_1756	-0.896594	162185000	163570000	51,160,44	MCF7-DR
chr4	163570000	164475000	ID_0.01_1757	-0.254037	163570000	164475000	31120180	MCF7-DR
chr4	164475000	164675000	ID_0.01_1758	-1.04617	164475000	164675000	51,160,44	MCF7-DR
chr4	164675000	165305000	ID_0.01_1759	-0.406082	164675000	165305000	31120180	MCF7-DR
chr4	165305000	166035000	ID_0.01_1760	-0.711729	165305000	166035000	51,160,44	MCF7-DR
chr4	166035000	166245000	ID_0.01_1761	-0.856373	166035000	166245000	31120180	MCF7-DR
chr4	166245000	167085000	ID_0.01_1762	-0.31979	166245000	167085000	51,160,44	MCF7-DR
chr4	167085000	167500000	ID_0.01_1763	-0.67601	167085000	167500000	31120180	MCF7-DR
chr4	167500000	168230000	ID_0.01_1764	-0.697657	167500000	168230000	51,160,44	MCF7-DR
chr4	168230000	168545000	ID_0.01_1765	-0.515795	168230000	168545000	31120180	MCF7-DR
chr4	168545000	169225000	ID_0.01_1766	-0.439956	168545000	169225000	51,160,44	MCF7-DR
chr4	169225000	169400000	ID_0.01_1767	-0.0562234	169225000	169400000	31120180	MCF7-DR
chr4	169400000	169635000	ID_0.01_1768	-0.273083	169400000	169635000	51,160,44	MCF7-DR
chr4	169635000	169845000	ID_0.01_1769	-0.272211	169635000	169845000	31120180	MCF7-DR
chr4	169845000	171510000	ID_0.01_1770	-0.829462	169845000	171510000	51,160,44	MCF7-DR
chr4	171510000	174180000	ID_0.01_1771	-0.505311	171510000	174180000	31120180	MCF7-DR
chr4	174180000	174345000	ID_0.01_1772	-0.583694	174180000	174345000	51,160,44	MCF7-DR
chr4	174345000	175045000	ID_0.01_1773	-0.599288	174345000	175045000	31120180	MCF7-DR
chr4	175045000	175280000	ID_0.01_1774	-0.593313	175045000	175280000	51,160,44	MCF7-DR
chr4	175280000	175550000	ID_0.01_1775	-0.640512	175280000	175550000	31120180	MCF7-DR
chr4	175550000	177710000	ID_0.01_1776	-0.376095	175550000	177710000	51,160,44	MCF7-DR
chr4	177710000	180550000	ID_0.01_1777	-0.328816	177710000	180550000	31120180	MCF7-DR
chr4	180550000	181590000	ID_0.01_1778	-0.341102	180550000	181590000	51,160,44	MCF7-DR
chr4	181590000	182610000	ID_0.01_1779	-0.605501	181590000	182610000	31120180	MCF7-DR
chr4	182610000	183165000	ID_0.01_1780	-0.170776	182610000	183165000	51,160,44	MCF7-DR
chr4	183165000	183370000	ID_0.01_1781	-0.175678	183165000	183370000	31120180	MCF7-DR
chr4	183370000	183525000	ID_0.01_1782	-0.417404	183370000	183525000	51,160,44	MCF7-DR
chr4	183525000	183730000	ID_0.01_1783	-0.297083	183525000	183730000	31120180	MCF7-DR
chr4	183730000	183995000	ID_0.01_1784	-0.762417	183730000	183995000	51,160,44	MCF7-DR
chr4	183995000	184760000	ID_0.01_1785	-0.549755	183995000	184760000	31120180	MCF7-DR
chr4	184760000	185460000	ID_0.01_1786	-0.683336	184760000	185460000	51,160,44	MCF7-DR
chr4	185460000	185655000	ID_0.01_1787	-0.44359	185460000	185655000	31120180	MCF7-DR
chr4	185655000	185900000	ID_0.01_1788	-0.614906	185655000	185900000	51,160,44	MCF7-DR
chr4	185900000	186065000	ID_0.01_1789	-0.135161	185900000	186065000	31120180	MCF7-DR
chr4	186065000	186225000	ID_0.01_1790	-0.110607	186065000	186225000	51,160,44	MCF7-DR
chr4	186225000	186395000	ID_0.01_1791	-0.460853	186225000	186395000	31120180	MCF7-DR
chr4	186395000	186520000	ID_0.01_1792	-0.417641	186395000	186520000	51,160,44	MCF7-DR
chr4	186520000	186770000	ID_0.01_1793	-0.349752	186520000	186770000	31120180	MCF7-DR
chr4	186770000	187475000	ID_0.01_1794	-0.245218	186770000	187475000	51,160,44	MCF7-DR
chr4	187475000	187870000	ID_0.01_1795	-0.237309	187475000	187870000	31120180	MCF7-DR
chr4	187870000	189080000	ID_0.01_1796	-0.895613	187870000	189080000	51,160,44	MCF7-DR
chr4	189080000	190155000	ID_0.01_1797	-0.548313	189080000	190155000	31120180	MCF7-DR
chr4	190155000	190540000	ID_0.01_1798	-1.02381	190155000	190540000	51,160,44	MCF7-DR
chr4	190540000	190680000	ID_0.01_1799	-0.350997	190540000	190680000	31120180	MCF7-DR
chr4	190680000	190830000	ID_0.01_1800	-0.296762	190680000	190830000	51,160,44	MCF7-DR
chr5	165000	310000	ID_0.01_1801	0.198159	165000	310000	31120180	MCF7-DR
chr5	310000	445000	ID_0.01_1802	-0.513539	310000	445000	51,160,44	MCF7-DR
chr5	445000	915000	ID_0.01_1803	-0.552944	445000	915000	31120180	MCF7-DR
chr5	915000	1010000	ID_0.01_1804	-0.675974	915000	1010000	51,160,44	MCF7-DR
chr5	1010000	1165000	ID_0.01_1805	-0.122706	1010000	1165000	31120180	MCF7-DR
chr5	1165000	1345000	ID_0.01_1806	-0.420869	1165000	1345000	51,160,44	MCF7-DR
chr5	1345000	1525000	ID_0.01_1807	-0.275491	1345000	1525000	31120180	MCF7-DR
chr5	1525000	3240000	ID_0.01_1808	-0.469948	1525000	3240000	51,160,44	MCF7-DR
chr5	3240000	3810000	ID_0.01_1809	-0.582195	3240000	3810000	31120180	MCF7-DR
chr5	3810000	5420000	ID_0.01_1810	-0.327186	3810000	5420000	51,160,44	MCF7-DR
chr5	5420000	6760000	ID_0.01_1811	-0.798495	5420000	6760000	31120180	MCF7-DR
chr5	6760000	9545000	ID_0.01_1812	-0.599444	6760000	9545000	51,160,44	MCF7-DR
chr5	9545000	10450000	ID_0.01_1813	-0.684292	9545000	10450000	31120180	MCF7-DR
chr5	10450000	10690000	ID_0.01_1814	-0.826747	10450000	10690000	51,160,44	MCF7-DR
chr5	10690000	10860000	ID_0.01_1815	-0.5153	10690000	10860000	31120180	MCF7-DR
chr5	10860000	11255000	ID_0.01_1816	-0.401622	10860000	11255000	51,160,44	MCF7-DR
chr5	11255000	11625000	ID_0.01_1817	-0.478339	11255000	11625000	31120180	MCF7-DR
chr5	11625000	12245000	ID_0.01_1818	-0.367293	11625000	12245000	51,160,44	MCF7-DR
chr5	12245000	14145000	ID_0.01_1819	-0.396767	12245000	14145000	31120180	MCF7-DR
chr5	14145000	14270000	ID_0.01_1820	-0.66695	14145000	14270000	51,160,44	MCF7-DR
chr5	14270000	14665000	ID_0.01_1821	-0.717058	14270000	14665000	31120180	MCF7-DR
chr5	14665000	14870000	ID_0.01_1822	-0.971089	14665000	14870000	51,160,44	MCF7-DR
chr5	14870000	15010000	ID_0.01_1823	-0.373537	14870000	15010000	31120180	MCF7-DR
chr5	15010000	15465000	ID_0.01_1824	-0.843783	15010000	15465000	51,160,44	MCF7-DR
chr5	15465000	15995000	ID_0.01_1825	-0.687549	15465000	15995000	31120180	MCF7-DR
chr5	15995000	16180000	ID_0.01_1826	-0.577224	15995000	16180000	51,160,44	MCF7-DR
chr5	16180000	16465000	ID_0.01_1827	-0.25345	16180000	16465000	31120180	MCF7-DR
chr5	16465000	16935000	ID_0.01_1828	-0.957473	16465000	16935000	51,160,44	MCF7-DR
chr5	16935000	17190000	ID_0.01_1829	-0.643672	16935000	17190000	31120180	MCF7-DR
chr5	17190000	17365000	ID_0.01_1830	-1.11756	17190000	17365000	51,160,44	MCF7-DR
chr5	17365000	21810000	ID_0.01_1831	-0.0600592	17365000	21810000	31120180	MCF7-DR
chr5	21810000	23210000	ID_0.01_1832	-1.19532	21810000	23210000	51,160,44	MCF7-DR
chr5	23210000	24445000	ID_0.01_1833	-0.638642	23210000	24445000	31120180	MCF7-DR
chr5	24445000	27220000	ID_0.01_1834	-0.518777	24445000	27220000	51,160,44	MCF7-DR
chr5	27220000	27315000	ID_0.01_1835	-0.613919	27220000	27315000	31120180	MCF7-DR
chr5	27315000	30030000	ID_0.01_1836	-0.481001	27315000	30030000	51,160,44	MCF7-DR
chr5	30030000	31580000	ID_0.01_1837	-0.865649	30030000	31580000	31120180	MCF7-DR
chr5	31580000	31815000	ID_0.01_1838	-0.355482	31580000	31815000	51,160,44	MCF7-DR
chr5	31815000	32095000	ID_0.01_1839	-0.640588	31815000	32095000	31120180	MCF7-DR
chr5	32095000	32225000	ID_0.01_1840	-0.702083	32095000	32225000	51,160,44	MCF7-DR
chr5	32225000	32315000	ID_0.01_1841	0.0400236	32225000	32315000	31120180	MCF7-DR
chr5	32315000	32445000	ID_0.01_1842	0.0617356	32315000	32445000	51,160,44	MCF7-DR
chr5	32445000	33440000	ID_0.01_1843	-0.198238	32445000	33440000	31120180	MCF7-DR
chr5	33440000	33635000	ID_0.01_1844	-1.02748	33440000	33635000	51,160,44	MCF7-DR
chr5	33635000	33935000	ID_0.01_1845	-0.0294166	33635000	33935000	31120180	MCF7-DR
chr5	33935000	34475000	ID_0.01_1846	-0.491201	33935000	34475000	51,160,44	MCF7-DR
chr5	34475000	34660000	ID_0.01_1847	-1.0453	34475000	34660000	31120180	MCF7-DR
chr5	34660000	34930000	ID_0.01_1848	-0.259168	34660000	34930000	51,160,44	MCF7-DR
chr5	34930000	35090000	ID_0.01_1849	-0.588695	34930000	35090000	31120180	MCF7-DR
chr5	35090000	35930000	ID_0.01_1850	-0.45962	35090000	35930000	51,160,44	MCF7-DR
chr5	35930000	36240000	ID_0.01_1851	-1.06033	35930000	36240000	31120180	MCF7-DR
chr5	36240000	36405000	ID_0.01_1852	-0.34679	36240000	36405000	51,160,44	MCF7-DR
chr5	36405000	36505000	ID_0.01_1853	-0.664149	36405000	36505000	31120180	MCF7-DR
chr5	36505000	36695000	ID_0.01_1854	-0.346306	36505000	36695000	51,160,44	MCF7-DR
chr5	36695000	36870000	ID_0.01_1855	-0.776302	36695000	36870000	31120180	MCF7-DR
chr5	36870000	37005000	ID_0.01_1856	-0.610408	36870000	37005000	51,160,44	MCF7-DR
chr5	37005000	37160000	ID_0.01_1857	0.0485682	37005000	37160000	31120180	MCF7-DR
chr5	37160000	37835000	ID_0.01_1858	0.412179	37160000	37835000	51,160,44	MCF7-DR
chr5	37835000	38440000	ID_0.01_1859	-0.706781	37835000	38440000	31120180	MCF7-DR
chr5	38440000	38555000	ID_0.01_1860	-0.607667	38440000	38555000	51,160,44	MCF7-DR
chr5	38555000	38670000	ID_0.01_1861	-0.401502	38555000	38670000	31120180	MCF7-DR
chr5	38670000	38810000	ID_0.01_1862	-0.157544	38670000	38810000	51,160,44	MCF7-DR
chr5	38810000	39715000	ID_0.01_1863	-0.730828	38810000	39715000	31120180	MCF7-DR
chr5	39715000	40380000	ID_0.01_1864	-0.72629	39715000	40380000	51,160,44	MCF7-DR
chr5	40380000	40680000	ID_0.01_1865	-0.49069	40380000	40680000	31120180	MCF7-DR
chr5	40680000	43065000	ID_0.01_1866	-0.99035	40680000	43065000	51,160,44	MCF7-DR
chr5	43065000	43390000	ID_0.01_1867	-0.327581	43065000	43390000	31120180	MCF7-DR
chr5	43390000	43485000	ID_0.01_1868	-0.461783	43390000	43485000	51,160,44	MCF7-DR
chr5	43485000	45775000	ID_0.01_1869	-0.372727	43485000	45775000	31120180	MCF7-DR
chr5	45775000	50675000	ID_0.01_1870	-0.314471	45775000	50675000	51,160,44	MCF7-DR
chr5	50675000	52215000	ID_0.01_1871	-0.71757	50675000	52215000	31120180	MCF7-DR
chr5	52215000	52725000	ID_0.01_1872	-0.639963	52215000	52725000	51,160,44	MCF7-DR
chr5	52725000	53810000	ID_0.01_1873	-0.744658	52725000	53810000	31120180	MCF7-DR
chr5	53810000	54200000	ID_0.01_1874	-0.885914	53810000	54200000	51,160,44	MCF7-DR
chr5	54200000	55565000	ID_0.01_1875	-0.810175	54200000	55565000	31120180	MCF7-DR
chr5	55565000	56205000	ID_0.01_1876	-0.849377	55565000	56205000	51,160,44	MCF7-DR
chr5	56205000	56595000	ID_0.01_1877	-0.63296	56205000	56595000	31120180	MCF7-DR
chr5	56595000	57075000	ID_0.01_1878	-0.992848	56595000	57075000	51,160,44	MCF7-DR
chr5	57075000	57185000	ID_0.01_1879	-0.671358	57075000	57185000	31120180	MCF7-DR
chr5	57185000	57485000	ID_0.01_1880	-0.843593	57185000	57485000	51,160,44	MCF7-DR
chr5	57485000	57760000	ID_0.01_1881	-0.418879	57485000	57760000	31120180	MCF7-DR
chr5	57760000	58330000	ID_0.01_1882	-1.1735	57760000	58330000	51,160,44	MCF7-DR
chr5	58330000	58970000	ID_0.01_1883	-0.395722	58330000	58970000	31120180	MCF7-DR
chr5	58970000	60630000	ID_0.01_1884	-0.534746	58970000	60630000	51,160,44	MCF7-DR
chr5	60630000	61230000	ID_0.01_1885	-0.765745	60630000	61230000	31120180	MCF7-DR
chr5	61230000	61520000	ID_0.01_1886	-0.702609	61230000	61520000	51,160,44	MCF7-DR
chr5	61520000	61710000	ID_0.01_1887	-0.821157	61520000	61710000	31120180	MCF7-DR
chr5	61710000	63260000	ID_0.01_1888	-0.554971	61710000	63260000	51,160,44	MCF7-DR
chr5	63260000	63510000	ID_0.01_1889	-0.371543	63260000	63510000	31120180	MCF7-DR
chr5	63510000	64510000	ID_0.01_1890	-0.826822	63510000	64510000	51,160,44	MCF7-DR
chr5	64510000	64780000	ID_0.01_1891	-0.345927	64510000	64780000	31120180	MCF7-DR
chr5	64780000	65220000	ID_0.01_1892	-0.843881	64780000	65220000	51,160,44	MCF7-DR
chr5	65220000	65445000	ID_0.01_1893	-0.236505	65220000	65445000	31120180	MCF7-DR
chr5	65445000	65605000	ID_0.01_1894	-0.405513	65445000	65605000	51,160,44	MCF7-DR
chr5	65605000	66540000	ID_0.01_1895	-0.700746	65605000	66540000	31120180	MCF7-DR
chr5	66540000	67760000	ID_0.01_1896	-0.654721	66540000	67760000	51,160,44	MCF7-DR
chr5	67760000	68665000	ID_0.01_1897	-0.614786	67760000	68665000	31120180	MCF7-DR
chr5	68665000	71230000	ID_0.01_1898	-0.517891	68665000	71230000	51,160,44	MCF7-DR
chr5	71230000	71430000	ID_0.01_1899	-0.0428322	71230000	71430000	31120180	MCF7-DR
chr5	71430000	71645000	ID_0.01_1900	-0.801873	71430000	71645000	51,160,44	MCF7-DR
chr5	71645000	71820000	ID_0.01_1901	-0.440683	71645000	71820000	31120180	MCF7-DR
chr5	71820000	72215000	ID_0.01_1902	-0.321384	71820000	72215000	51,160,44	MCF7-DR
chr5	72215000	72380000	ID_0.01_1903	-0.477491	72215000	72380000	31120180	MCF7-DR
chr5	72380000	72750000	ID_0.01_1904	-0.260233	72380000	72750000	51,160,44	MCF7-DR
chr5	72750000	72885000	ID_0.01_1905	-0.711588	72750000	72885000	31120180	MCF7-DR
chr5	72885000	73090000	ID_0.01_1906	-0.738389	72885000	73090000	51,160,44	MCF7-DR
chr5	73090000	73200000	ID_0.01_1907	-0.409487	73090000	73200000	31120180	MCF7-DR
chr5	73200000	73500000	ID_0.01_1908	-0.477722	73200000	73500000	51,160,44	MCF7-DR
chr5	73500000	73680000	ID_0.01_1909	-0.125046	73500000	73680000	31120180	MCF7-DR
chr5	73680000	73940000	ID_0.01_1910	0.0736368	73680000	73940000	51,160,44	MCF7-DR
chr5	73940000	74350000	ID_0.01_1911	-1.0919	73940000	74350000	31120180	MCF7-DR
chr5	74350000	74635000	ID_0.01_1912	-0.306724	74350000	74635000	51,160,44	MCF7-DR
chr5	74635000	75555000	ID_0.01_1913	-0.462018	74635000	75555000	31120180	MCF7-DR
chr5	75555000	75940000	ID_0.01_1914	-0.403069	75555000	75940000	51,160,44	MCF7-DR
chr5	75940000	76385000	ID_0.01_1915	-0.126486	75940000	76385000	31120180	MCF7-DR
chr5	76385000	77590000	ID_0.01_1916	-0.415057	76385000	77590000	51,160,44	MCF7-DR
chr5	77590000	77765000	ID_0.01_1917	-0.46782	77590000	77765000	31120180	MCF7-DR
chr5	77765000	77945000	ID_0.01_1918	-0.431871	77765000	77945000	51,160,44	MCF7-DR
chr5	77945000	78320000	ID_0.01_1919	-0.365934	77945000	78320000	31120180	MCF7-DR
chr5	78320000	78425000	ID_0.01_1920	-0.698516	78320000	78425000	51,160,44	MCF7-DR
chr5	78425000	78810000	ID_0.01_1921	-0.628108	78425000	78810000	31120180	MCF7-DR
chr5	78810000	79155000	ID_0.01_1922	-0.382125	78810000	79155000	51,160,44	MCF7-DR
chr5	79155000	79385000	ID_0.01_1923	-0.346672	79155000	79385000	31120180	MCF7-DR
chr5	79385000	79605000	ID_0.01_1924	-1.02342	79385000	79605000	51,160,44	MCF7-DR
chr5	79605000	79785000	ID_0.01_1925	-0.48268	79605000	79785000	31120180	MCF7-DR
chr5	79785000	79950000	ID_0.01_1926	-0.478221	79785000	79950000	51,160,44	MCF7-DR
chr5	79950000	80185000	ID_0.01_1927	-0.548706	79950000	80185000	31120180	MCF7-DR
chr5	80185000	80490000	ID_0.01_1928	-0.0239436	80185000	80490000	51,160,44	MCF7-DR
chr5	80490000	80600000	ID_0.01_1929	-0.427321	80490000	80600000	31120180	MCF7-DR
chr5	80600000	80715000	ID_0.01_1930	-0.518794	80600000	80715000	51,160,44	MCF7-DR
chr5	80715000	81045000	ID_0.01_1931	-0.462918	80715000	81045000	31120180	MCF7-DR
chr5	81045000	81155000	ID_0.01_1932	-0.683908	81045000	81155000	51,160,44	MCF7-DR
chr5	81155000	81270000	ID_0.01_1933	-0.700962	81155000	81270000	31120180	MCF7-DR
chr5	81270000	81575000	ID_0.01_1934	-0.186805	81270000	81575000	51,160,44	MCF7-DR
chr5	81575000	81930000	ID_0.01_1935	-0.843341	81575000	81930000	31120180	MCF7-DR
chr5	81930000	86310000	ID_0.01_1936	-0.478598	81930000	86310000	51,160,44	MCF7-DR
chr5	86310000	86565000	ID_0.01_1937	-0.629956	86310000	86565000	31120180	MCF7-DR
chr5	86565000	86710000	ID_0.01_1938	-0.315695	86565000	86710000	51,160,44	MCF7-DR
chr5	86710000	88025000	ID_0.01_1939	-1.09422	86710000	88025000	31120180	MCF7-DR
chr5	88025000	89565000	ID_0.01_1940	-1.19173	88025000	89565000	51,160,44	MCF7-DR
chr5	89565000	89825000	ID_0.01_1941	-0.586502	89565000	89825000	31120180	MCF7-DR
chr5	89825000	90680000	ID_0.01_1942	-0.395566	89825000	90680000	51,160,44	MCF7-DR
chr5	90680000	92695000	ID_0.01_1943	-0.890173	90680000	92695000	31120180	MCF7-DR
chr5	92695000	92920000	ID_0.01_1944	-0.33413	92695000	92920000	51,160,44	MCF7-DR
chr5	92920000	94305000	ID_0.01_1945	-0.802865	92920000	94305000	31120180	MCF7-DR
chr5	94305000	94780000	ID_0.01_1946	-0.645112	94305000	94780000	51,160,44	MCF7-DR
chr5	94780000	94980000	ID_0.01_1947	-0.03215	94780000	94980000	31120180	MCF7-DR
chr5	94980000	95195000	ID_0.01_1948	-0.689756	94980000	95195000	51,160,44	MCF7-DR
chr5	95195000	95950000	ID_0.01_1949	-0.922449	95195000	95950000	31120180	MCF7-DR
chr5	95950000	96270000	ID_0.01_1950	-0.76799	95950000	96270000	51,160,44	MCF7-DR
chr5	96270000	97130000	ID_0.01_1951	0.0125472	96270000	97130000	31120180	MCF7-DR
chr5	97130000	97685000	ID_0.01_1952	-1.30602	97130000	97685000	51,160,44	MCF7-DR
chr5	97685000	98105000	ID_0.01_1953	-0.946964	97685000	98105000	31120180	MCF7-DR
chr5	98105000	102595000	ID_0.01_1954	-0.919038	98105000	102595000	51,160,44	MCF7-DR
chr5	102595000	102920000	ID_0.01_1955	-0.557818	102595000	102920000	31120180	MCF7-DR
chr5	102920000	106805000	ID_0.01_1956	-0.80221	102920000	106805000	51,160,44	MCF7-DR
chr5	106805000	107010000	ID_0.01_1957	-0.307829	106805000	107010000	31120180	MCF7-DR
chr5	107010000	107210000	ID_0.01_1958	-1.19391	107010000	107210000	51,160,44	MCF7-DR
chr5	107210000	107715000	ID_0.01_1959	-0.412766	107210000	107715000	31120180	MCF7-DR
chr5	107715000	108245000	ID_0.01_1960	-0.769176	107715000	108245000	51,160,44	MCF7-DR
chr5	108245000	109480000	ID_0.01_1961	-0.26934	108245000	109480000	31120180	MCF7-DR
chr5	109480000	109780000	ID_0.01_1962	-0.343199	109480000	109780000	51,160,44	MCF7-DR
chr5	109780000	110075000	ID_0.01_1963	-0.662698	109780000	110075000	31120180	MCF7-DR
chr5	110075000	110495000	ID_0.01_1964	-0.69556	110075000	110495000	51,160,44	MCF7-DR
chr5	110495000	110870000	ID_0.01_1965	-0.644515	110495000	110870000	31120180	MCF7-DR
chr5	110870000	111015000	ID_0.01_1966	-0.705376	110870000	111015000	51,160,44	MCF7-DR
chr5	111015000	111755000	ID_0.01_1967	-0.354295	111015000	111755000	31120180	MCF7-DR
chr5	111755000	112670000	ID_0.01_1968	-0.365299	111755000	112670000	51,160,44	MCF7-DR
chr5	112670000	114405000	ID_0.01_1969	-0.739897	112670000	114405000	31120180	MCF7-DR
chr5	114405000	114645000	ID_0.01_1970	-0.518542	114405000	114645000	51,160,44	MCF7-DR
chr5	114645000	114965000	ID_0.01_1971	-0.586962	114645000	114965000	31120180	MCF7-DR
chr5	114965000	115170000	ID_0.01_1972	-0.797481	114965000	115170000	51,160,44	MCF7-DR
chr5	115170000	115910000	ID_0.01_1973	-0.785912	115170000	115910000	31120180	MCF7-DR
chr5	115910000	118605000	ID_0.01_1974	-0.871024	115910000	118605000	51,160,44	MCF7-DR
chr5	118605000	119800000	ID_0.01_1975	-0.35372	118605000	119800000	31120180	MCF7-DR
chr5	119800000	121295000	ID_0.01_1976	-0.903473	119800000	121295000	51,160,44	MCF7-DR
chr5	121295000	122040000	ID_0.01_1977	-1.06714	121295000	122040000	31120180	MCF7-DR
chr5	122040000	122245000	ID_0.01_1978	-0.428995	122040000	122245000	51,160,44	MCF7-DR
chr5	122245000	122370000	ID_0.01_1979	-0.533864	122245000	122370000	31120180	MCF7-DR
chr5	122370000	122680000	ID_0.01_1980	-0.408105	122370000	122680000	51,160,44	MCF7-DR
chr5	122680000	123285000	ID_0.01_1981	-0.651988	122680000	123285000	31120180	MCF7-DR
chr5	123285000	124000000	ID_0.01_1982	-0.659419	123285000	124000000	51,160,44	MCF7-DR
chr5	124000000	124080000	ID_0.01_1983	-0.533499	124000000	124080000	31120180	MCF7-DR
chr5	124080000	124380000	ID_0.01_1984	-0.522282	124080000	124380000	51,160,44	MCF7-DR
chr5	124380000	124750000	ID_0.01_1985	-0.617995	124380000	124750000	31120180	MCF7-DR
chr5	124750000	126010000	ID_0.01_1986	-0.449876	124750000	126010000	51,160,44	MCF7-DR
chr5	126010000	126180000	ID_0.01_1987	-0.522872	126010000	126180000	31120180	MCF7-DR
chr5	126180000	126365000	ID_0.01_1988	-0.469966	126180000	126365000	51,160,44	MCF7-DR
chr5	126365000	126625000	ID_0.01_1989	-0.511596	126365000	126625000	31120180	MCF7-DR
chr5	126625000	126900000	ID_0.01_1990	-0.565788	126625000	126900000	51,160,44	MCF7-DR
chr5	126900000	127875000	ID_0.01_1991	-0.813979	126900000	127875000	31120180	MCF7-DR
chr5	127875000	128180000	ID_0.01_1992	-0.463496	127875000	128180000	51,160,44	MCF7-DR
chr5	128180000	129105000	ID_0.01_1993	-0.545164	128180000	129105000	31120180	MCF7-DR
chr5	129105000	129240000	ID_0.01_1994	-0.908337	129105000	129240000	51,160,44	MCF7-DR
chr5	129240000	130055000	ID_0.01_1995	-0.743099	129240000	130055000	31120180	MCF7-DR
chr5	130055000	130500000	ID_0.01_1996	-0.590157	130055000	130500000	51,160,44	MCF7-DR
chr5	130500000	130970000	ID_0.01_1997	-0.660534	130500000	130970000	31120180	MCF7-DR
chr5	130970000	131150000	ID_0.01_1998	0.0376588	130970000	131150000	51,160,44	MCF7-DR
chr5	131150000	131400000	ID_0.01_1999	-0.512416	131150000	131400000	31120180	MCF7-DR
[truncated: 4,156 more rows]
