# Supplementary material for: Reorganization of 3D chromatin architecture in doxorubicin-resistant breast cancer cells
Source: Front Cell Dev Biol. 2022 Aug 5;10:974750. doi: 10.3389/fcell.2022.974750 (PMC9393755; doi:10.3389/fcell.2022.974750)
Supplement: Supplementary file 2 [file Table3.XLSX]

## Sheet: MCF7
Supplementary Table S3 Identified chromatin loops
Chr	Start1	End1	Chr	Start2	End2	P value	Cell line
chr15	50440000	50445000	chr15	50605000	50610000	1.99222e-13	MCF7
chr14	74825000	74830000	chr14	74945000	74950000	3.20959e-13	MCF7
chr14	94120000	94125000	chr14	94365000	94370000	5.15005e-13	MCF7
chr12	52540000	52545000	chr12	53265000	53270000	7.15358e-13	MCF7
chr3	64015000	64020000	chr3	64150000	64155000	7.85491e-13	MCF7
chr22	36695000	36700000	chr22	36865000	36870000	8.62361e-13	MCF7
chr8	90735000	90740000	chr8	91000000	91005000	1.0389e-12	MCF7
chr15	51940000	51945000	chr15	52065000	52070000	1.14002e-12	MCF7
chr7	105695000	105700000	chr7	105790000	105795000	1.14002e-12	MCF7
chr17	59710000	59715000	chr17	59910000	59915000	1.25078e-12	MCF7
chr7	105815000	105820000	chr7	106100000	106105000	1.6503e-12	MCF7
chr2	105730000	105735000	chr2	105850000	105855000	1.72809e-12	MCF7
chr17	47645000	47650000	chr17	47770000	47775000	2.1743e-12	MCF7
chr17	56785000	56790000	chr17	57080000	57085000	2.38285e-12	MCF7
chr12	51655000	51660000	chr12	51735000	51740000	2.611e-12	MCF7
chr4	155475000	155480000	chr4	155540000	155545000	2.9939e-12	MCF7
chr15	51575000	51580000	chr15	51670000	51675000	3.27923e-12	MCF7
chr20	4590000	4595000	chr20	4700000	4705000	3.27923e-12	MCF7
chr7	98060000	98065000	chr7	98435000	98440000	3.75787e-12	MCF7
chr17	64905000	64910000	chr17	64970000	64975000	3.93215e-12	MCF7
chr20	47270000	47275000	chr20	47520000	47525000	4.71203e-12	MCF7
chr17	41770000	41775000	chr17	41835000	41840000	4.92957e-12	MCF7
chr1	174850000	174855000	chr1	174955000	174960000	5.3946e-12	MCF7
chr14	67890000	67895000	chr14	68035000	68040000	5.64297e-12	MCF7
chr20	52710000	52715000	chr20	53260000	53265000	6.75347e-12	MCF7
chr15	52270000	52275000	chr15	52430000	52435000	7.06299e-12	MCF7
chr17	71250000	71255000	chr17	71365000	71370000	7.06299e-12	MCF7
chr8	41395000	41400000	chr8	41470000	41475000	7.72429e-12	MCF7
chr10	104590000	104595000	chr10	104660000	104665000	8.07732e-12	MCF7
chr4	128525000	128530000	chr4	128650000	128655000	8.07732e-12	MCF7
chr1	171770000	171775000	chr1	171950000	171955000	8.44615e-12	MCF7
chr15	52275000	52280000	chr15	52370000	52375000	8.44615e-12	MCF7
chr2	47560000	47565000	chr2	47615000	47620000	8.44615e-12	MCF7
chr20	45825000	45830000	chr20	46010000	46015000	8.44615e-12	MCF7
chr14	70285000	70290000	chr14	70490000	70495000	8.83146e-12	MCF7
chr3	131970000	131975000	chr3	132060000	132065000	9.23399e-12	MCF7
chr1	27625000	27630000	chr1	27715000	27720000	1.20548e-11	MCF7
chr10	111895000	111900000	chr10	112035000	112040000	1.31708e-11	MCF7
chr5	133520000	133525000	chr5	133620000	133625000	1.37661e-11	MCF7
chr5	10450000	10455000	chr5	10625000	10630000	1.43878e-11	MCF7
chr7	95350000	95355000	chr7	95495000	95500000	1.43878e-11	MCF7
chr5	149015000	149020000	chr5	149205000	149210000	1.50369e-11	MCF7
chr1	165370000	165375000	chr1	165560000	165565000	1.57147e-11	MCF7
chr20	48800000	48805000	chr20	49195000	49200000	1.64223e-11	MCF7
chr17	47390000	47395000	chr17	47470000	47475000	1.71612e-11	MCF7
chr15	78600000	78605000	chr15	78710000	78715000	1.79325e-11	MCF7
chr6	8130000	8135000	chr6	8220000	8225000	1.87378e-11	MCF7
chr19	47260000	47265000	chr19	47340000	47345000	1.95785e-11	MCF7
chr20	42745000	42750000	chr20	42815000	42820000	1.95785e-11	MCF7
chr7	134200000	134205000	chr7	134290000	134295000	1.95785e-11	MCF7
chr1	153325000	153330000	chr1	153465000	153470000	2.0456e-11	MCF7
chr18	22180000	22185000	chr18	22305000	22310000	2.0456e-11	MCF7
chr22	41795000	41800000	chr22	41915000	41920000	2.0456e-11	MCF7
chr12	54095000	54100000	chr12	54135000	54140000	2.13721e-11	MCF7
chr20	31260000	31265000	chr20	31365000	31370000	2.13721e-11	MCF7
chr20	52835000	52840000	chr20	53260000	53265000	2.13721e-11	MCF7
chr17	46880000	46885000	chr17	46955000	46960000	2.33262e-11	MCF7
chr1	157060000	157065000	chr1	157125000	157130000	2.43678e-11	MCF7
chr17	61505000	61510000	chr17	61685000	61690000	2.43678e-11	MCF7
chr18	13820000	13825000	chr18	14080000	14085000	2.43678e-11	MCF7
chr3	187035000	187040000	chr3	187395000	187400000	2.43678e-11	MCF7
chr19	17975000	17980000	chr19	18040000	18045000	2.54549e-11	MCF7
chr2	153040000	153045000	chr2	153485000	153490000	2.54549e-11	MCF7
chr9	131615000	131620000	chr9	131690000	131695000	2.54549e-11	MCF7
chr1	156355000	156360000	chr1	156410000	156415000	2.65894e-11	MCF7
chr14	73760000	73765000	chr14	73935000	73940000	2.90089e-11	MCF7
chr1	41315000	41320000	chr1	41415000	41420000	3.02982e-11	MCF7
chr14	22855000	22860000	chr14	22940000	22945000	3.02982e-11	MCF7
chr12	49750000	49755000	chr12	49905000	49910000	3.30473e-11	MCF7
chr20	30145000	30150000	chr20	30200000	30205000	3.30473e-11	MCF7
chr3	132250000	132255000	chr3	132360000	132365000	3.30473e-11	MCF7
chr9	890000	895000	chr9	995000	1000000	3.30473e-11	MCF7
chr14	23585000	23590000	chr14	23655000	23660000	3.45119e-11	MCF7
chr3	32550000	32555000	chr3	32705000	32710000	3.45119e-11	MCF7
chr15	53070000	53075000	chr15	53485000	53490000	3.604e-11	MCF7
chr17	65380000	65385000	chr17	65470000	65475000	3.604e-11	MCF7
chr2	84720000	84725000	chr2	84855000	84860000	3.604e-11	MCF7
chr3	118600000	118605000	chr3	118815000	118820000	3.604e-11	MCF7
chr8	134220000	134225000	chr8	134460000	134465000	3.604e-11	MCF7
chr5	173045000	173050000	chr5	173395000	173400000	3.76342e-11	MCF7
chr6	148495000	148500000	chr6	148570000	148575000	3.76342e-11	MCF7
chr12	55580000	55585000	chr12	56010000	56015000	3.92973e-11	MCF7
chr17	72785000	72790000	chr17	72855000	72860000	3.92973e-11	MCF7
chr7	77285000	77290000	chr7	77390000	77395000	3.92973e-11	MCF7
chr1	200940000	200945000	chr1	201080000	201085000	4.10323e-11	MCF7
chr17	41655000	41660000	chr17	41750000	41755000	4.10323e-11	MCF7
chr1	205240000	205245000	chr1	205295000	205300000	4.28422e-11	MCF7
chr14	73970000	73975000	chr14	74100000	74105000	4.28422e-11	MCF7
chr14	93180000	93185000	chr14	93245000	93250000	4.28422e-11	MCF7
chr5	142095000	142100000	chr5	142260000	142265000	4.28422e-11	MCF7
chr7	106180000	106185000	chr7	106375000	106380000	4.28422e-11	MCF7
chr1	156060000	156065000	chr1	156100000	156105000	4.47302e-11	MCF7
chr20	58355000	58360000	chr20	58425000	58430000	4.66994e-11	MCF7
chr16	18990000	18995000	chr16	19080000	19085000	4.87534e-11	MCF7
chr2	29180000	29185000	chr2	29415000	29420000	4.87534e-11	MCF7
chr6	41570000	41575000	chr6	41645000	41650000	4.87534e-11	MCF7
chr7	87870000	87875000	chr7	87985000	87990000	4.87534e-11	MCF7
chr1	192445000	192450000	chr1	192575000	192580000	5.08957e-11	MCF7
chr17	57825000	57830000	chr17	57930000	57935000	5.08957e-11	MCF7
chr4	140015000	140020000	chr4	140085000	140090000	5.08957e-11	MCF7
chr8	91510000	91515000	chr8	91580000	91585000	5.08957e-11	MCF7
chr11	46910000	46915000	chr11	47175000	47180000	5.313e-11	MCF7
chr3	97510000	97515000	chr3	97740000	97745000	5.54601e-11	MCF7
chr7	102395000	102400000	chr7	102700000	102705000	5.54601e-11	MCF7
chr13	47125000	47130000	chr13	47290000	47295000	5.78901e-11	MCF7
chr5	110495000	110500000	chr5	110610000	110615000	5.78901e-11	MCF7
chr12	70985000	70990000	chr12	71115000	71120000	6.04242e-11	MCF7
chr20	56085000	56090000	chr20	56165000	56170000	6.04242e-11	MCF7
chr7	81670000	81675000	chr7	82355000	82360000	6.04242e-11	MCF7
chr17	695000	700000	chr17	885000	890000	6.30666e-11	MCF7
chr18	3280000	3285000	chr18	3665000	3670000	6.30666e-11	MCF7
chr3	11420000	11425000	chr3	11690000	11695000	6.30666e-11	MCF7
chr1	110320000	110325000	chr1	110520000	110525000	6.5822e-11	MCF7
chr20	55950000	55955000	chr20	56070000	56075000	6.5822e-11	MCF7
chr6	10950000	10955000	chr6	11065000	11070000	6.5822e-11	MCF7
chr19	39700000	39705000	chr19	39815000	39820000	6.8695e-11	MCF7
chr2	235195000	235200000	chr2	235405000	235410000	6.8695e-11	MCF7
chr10	78930000	78935000	chr10	79400000	79405000	7.16905e-11	MCF7
chr8	127310000	127315000	chr8	127395000	127400000	7.16905e-11	MCF7
chr2	69950000	69955000	chr2	70040000	70045000	7.48137e-11	MCF7
chr3	167765000	167770000	chr3	167880000	167885000	7.48137e-11	MCF7
chr2	16795000	16800000	chr2	16935000	16940000	7.80697e-11	MCF7
chr10	79805000	79810000	chr10	79925000	79930000	8.14643e-11	MCF7
chr2	99265000	99270000	chr2	99450000	99455000	8.14643e-11	MCF7
chr3	13535000	13540000	chr3	13685000	13690000	8.14643e-11	MCF7
chr12	70275000	70280000	chr12	70970000	70975000	8.50029e-11	MCF7
chr17	62105000	62110000	chr17	62210000	62215000	8.50029e-11	MCF7
chr5	55565000	55570000	chr5	56130000	56135000	8.50029e-11	MCF7
chr10	104490000	104495000	chr10	104660000	104665000	8.86918e-11	MCF7
chr12	52975000	52980000	chr12	53260000	53265000	8.86918e-11	MCF7
chr3	58170000	58175000	chr3	58285000	58290000	8.86918e-11	MCF7
chr7	22145000	22150000	chr7	22530000	22535000	8.86918e-11	MCF7
chr7	39620000	39625000	chr7	39785000	39790000	8.86918e-11	MCF7
chr6	52150000	52155000	chr6	52260000	52265000	9.2537e-11	MCF7
chr18	22125000	22130000	chr18	22305000	22310000	9.65451e-11	MCF7
chr2	118975000	118980000	chr2	119615000	119620000	9.65451e-11	MCF7
chr6	41335000	41340000	chr6	41565000	41570000	9.65451e-11	MCF7
chr1	151070000	151075000	chr1	151125000	151130000	1.00723e-10	MCF7
chr1	181155000	181160000	chr1	181390000	181395000	1.00723e-10	MCF7
chr12	85965000	85970000	chr12	86260000	86265000	1.00723e-10	MCF7
chr14	51750000	51755000	chr14	52240000	52245000	1.00723e-10	MCF7
chr3	41935000	41940000	chr3	42140000	42145000	1.00723e-10	MCF7
chr3	81535000	81540000	chr3	81690000	81695000	1.00723e-10	MCF7
chr1	182820000	182825000	chr1	182845000	182850000	1.05077e-10	MCF7
chr11	122980000	122985000	chr11	123115000	123120000	1.09615e-10	MCF7
chr12	5130000	5135000	chr12	5190000	5195000	1.09615e-10	MCF7
chr7	12560000	12565000	chr7	12665000	12670000	1.09615e-10	MCF7
chr8	141475000	141480000	chr8	141645000	141650000	1.09615e-10	MCF7
chr11	74850000	74855000	chr11	74960000	74965000	1.19273e-10	MCF7
chr12	77015000	77020000	chr12	77180000	77185000	1.19273e-10	MCF7
chr20	46015000	46020000	chr20	46250000	46255000	1.19273e-10	MCF7
chr21	35295000	35300000	chr21	35720000	35725000	1.19273e-10	MCF7
chr7	104280000	104285000	chr7	104485000	104490000	1.19273e-10	MCF7
chr1	110745000	110750000	chr1	110855000	110860000	1.24409e-10	MCF7
chr1	203310000	203315000	chr1	203455000	203460000	1.24409e-10	MCF7
chr16	77265000	77270000	chr16	77695000	77700000	1.24409e-10	MCF7
chr3	129660000	129665000	chr3	129815000	129820000	1.24409e-10	MCF7
chr8	87135000	87140000	chr8	87365000	87370000	1.24409e-10	MCF7
chr1	204955000	204960000	chr1	205030000	205035000	1.29761e-10	MCF7
chr11	60595000	60600000	chr11	60655000	60660000	1.29761e-10	MCF7
chr2	219590000	219595000	chr2	219710000	219715000	1.29761e-10	MCF7
chr3	36770000	36775000	chr3	36910000	36915000	1.29761e-10	MCF7
chr5	134800000	134805000	chr5	134885000	134890000	1.29761e-10	MCF7
chr1	144915000	144920000	chr1	145060000	145065000	1.35338e-10	MCF7
chr5	139450000	139455000	chr5	139535000	139540000	1.35338e-10	MCF7
chr7	106585000	106590000	chr7	106790000	106795000	1.35338e-10	MCF7
chr7	134115000	134120000	chr7	134195000	134200000	1.35338e-10	MCF7
chr3	150440000	150445000	chr3	150580000	150585000	1.41149e-10	MCF7
chr4	166050000	166055000	chr4	166265000	166270000	1.41149e-10	MCF7
chr7	105400000	105405000	chr7	105680000	105685000	1.47203e-10	MCF7
chr9	74650000	74655000	chr9	74885000	74890000	1.47203e-10	MCF7
chr11	62670000	62675000	chr11	62790000	62795000	1.53511e-10	MCF7
chr13	44480000	44485000	chr13	44620000	44625000	1.53511e-10	MCF7
chr19	13085000	13090000	chr19	13200000	13205000	1.53511e-10	MCF7
chr2	114735000	114740000	chr2	115305000	115310000	1.53511e-10	MCF7
chr3	101955000	101960000	chr3	102250000	102255000	1.53511e-10	MCF7
chr10	21365000	21370000	chr10	21555000	21560000	1.60083e-10	MCF7
chr2	20640000	20645000	chr2	20835000	20840000	1.60083e-10	MCF7
chr8	9615000	9620000	chr8	9680000	9685000	1.60083e-10	MCF7
chr8	101575000	101580000	chr8	101840000	101845000	1.60083e-10	MCF7
chr10	75290000	75295000	chr10	75400000	75405000	1.6693e-10	MCF7
chr17	56390000	56395000	chr17	56520000	56525000	1.6693e-10	MCF7
chr17	73315000	73320000	chr17	73400000	73405000	1.6693e-10	MCF7
chr10	125340000	125345000	chr10	125725000	125730000	1.74063e-10	MCF7
chr2	68345000	68350000	chr2	68515000	68520000	1.74063e-10	MCF7
chr2	26825000	26830000	chr2	26965000	26970000	1.81492e-10	MCF7
chr5	172140000	172145000	chr5	172360000	172365000	1.81492e-10	MCF7
chr7	32250000	32255000	chr7	32515000	32520000	1.81492e-10	MCF7
chr1	147190000	147195000	chr1	147360000	147365000	1.89232e-10	MCF7
chr2	132615000	132620000	chr2	132900000	132905000	1.89232e-10	MCF7
chr19	49895000	49900000	chr19	49940000	49945000	1.97294e-10	MCF7
chr20	49090000	49095000	chr20	49195000	49200000	1.97294e-10	MCF7
chr6	2995000	3000000	chr6	3055000	3060000	1.97294e-10	MCF7
chr9	90300000	90305000	chr9	90425000	90430000	1.97294e-10	MCF7
chr1	7725000	7730000	chr1	7810000	7815000	2.0569e-10	MCF7
chr14	91640000	91645000	chr14	91750000	91755000	2.0569e-10	MCF7
chr17	40470000	40475000	chr17	40555000	40560000	2.0569e-10	MCF7
chr3	155465000	155470000	chr3	155575000	155580000	2.0569e-10	MCF7
chr7	26410000	26415000	chr7	26705000	26710000	2.0569e-10	MCF7
chr7	115815000	115820000	chr7	115875000	115880000	2.0569e-10	MCF7
chr1	66720000	66725000	chr1	66905000	66910000	2.14436e-10	MCF7
chr16	58055000	58060000	chr16	58155000	58160000	2.14436e-10	MCF7
chr16	77710000	77715000	chr16	78000000	78005000	2.14436e-10	MCF7
chr16	85455000	85460000	chr16	85640000	85645000	2.14436e-10	MCF7
chr18	3455000	3460000	chr18	3590000	3595000	2.14436e-10	MCF7
chr10	11825000	11830000	chr10	12025000	12030000	2.23544e-10	MCF7
chr15	43090000	43095000	chr15	43215000	43220000	2.23544e-10	MCF7
chr7	26320000	26325000	chr7	26395000	26400000	2.23544e-10	MCF7
chr1	214830000	214835000	chr1	215315000	215320000	2.3303e-10	MCF7
chr11	75040000	75045000	chr11	75095000	75100000	2.3303e-10	MCF7
chr16	89815000	89820000	chr16	89925000	89930000	2.3303e-10	MCF7
chr19	16150000	16155000	chr19	16295000	16300000	2.3303e-10	MCF7
chr20	52710000	52715000	chr20	52815000	52820000	2.3303e-10	MCF7
chr1	175000000	175005000	chr1	175095000	175100000	2.53197e-10	MCF7
chr5	76160000	76165000	chr5	76310000	76315000	2.53197e-10	MCF7
chr5	171905000	171910000	chr5	172120000	172125000	2.53197e-10	MCF7
chr8	125040000	125045000	chr8	125435000	125440000	2.53197e-10	MCF7
chr9	89950000	89955000	chr9	90275000	90280000	2.53197e-10	MCF7
chr16	4405000	4410000	chr16	4450000	4455000	2.63909e-10	MCF7
chr2	200840000	200845000	chr2	201345000	201350000	2.63909e-10	MCF7
chr20	34580000	34585000	chr20	34725000	34730000	2.63909e-10	MCF7
chr5	127550000	127555000	chr5	127830000	127835000	2.63909e-10	MCF7
chr1	24525000	24530000	chr1	24715000	24720000	2.75064e-10	MCF7
chr17	57390000	57395000	chr17	57515000	57520000	2.75064e-10	MCF7
chr19	13895000	13900000	chr19	13970000	13975000	2.75064e-10	MCF7
chr6	110025000	110030000	chr6	110370000	110375000	2.75064e-10	MCF7
chr7	26725000	26730000	chr7	27180000	27185000	2.75064e-10	MCF7
chrX	19920000	19925000	chrX	20085000	20090000	2.75064e-10	MCF7
chr1	115680000	115685000	chr1	116005000	116010000	2.86679e-10	MCF7
chr1	117665000	117670000	chr1	117825000	117830000	2.86679e-10	MCF7
chr19	42375000	42380000	chr19	42455000	42460000	2.86679e-10	MCF7
chr20	13800000	13805000	chr20	14035000	14040000	2.86679e-10	MCF7
chr11	125790000	125795000	chr11	126060000	126065000	2.98772e-10	MCF7
chr12	102165000	102170000	chr12	102230000	102235000	2.98772e-10	MCF7
chr17	76860000	76865000	chr17	76965000	76970000	2.98772e-10	MCF7
chr19	40040000	40045000	chr19	40160000	40165000	2.98772e-10	MCF7
chr7	73620000	73625000	chr7	73810000	73815000	2.98772e-10	MCF7
chr1	210580000	210585000	chr1	211310000	211315000	3.24471e-10	MCF7
chr15	42280000	42285000	chr15	42345000	42350000	3.24471e-10	MCF7
chr3	129365000	129370000	chr3	129540000	129545000	3.24471e-10	MCF7
chr4	150290000	150295000	chr4	150815000	150820000	3.24471e-10	MCF7
chr5	18465000	18470000	chr5	18695000	18700000	3.24471e-10	MCF7
chr6	50095000	50100000	chr6	50570000	50575000	3.24471e-10	MCF7
chr7	26895000	26900000	chr7	27175000	27180000	3.24471e-10	MCF7
chr15	65025000	65030000	chr15	65100000	65105000	3.38118e-10	MCF7
chr5	148755000	148760000	chr5	148945000	148950000	3.38118e-10	MCF7
chr6	56500000	56505000	chr6	56560000	56565000	3.38118e-10	MCF7
chr7	12675000	12680000	chr7	13300000	13305000	3.38118e-10	MCF7
chr7	128065000	128070000	chr7	128100000	128105000	3.38118e-10	MCF7
chr11	72185000	72190000	chr11	72280000	72285000	3.52325e-10	MCF7
chr16	20860000	20865000	chr16	21095000	21100000	3.52325e-10	MCF7
chr19	10690000	10695000	chr19	10755000	10760000	3.52325e-10	MCF7
chr2	26175000	26180000	chr2	26365000	26370000	3.52325e-10	MCF7
chr3	135635000	135640000	chr3	135760000	135765000	3.52325e-10	MCF7
chr5	150500000	150505000	chr5	150545000	150550000	3.52325e-10	MCF7
chr7	25295000	25300000	chr7	25425000	25430000	3.52325e-10	MCF7
chr1	115520000	115525000	chr1	115585000	115590000	3.67114e-10	MCF7
chr1	201220000	201225000	chr1	201325000	201330000	3.67114e-10	MCF7
chr17	7815000	7820000	chr17	7890000	7895000	3.67114e-10	MCF7
chr18	10850000	10855000	chr18	11150000	11155000	3.67114e-10	MCF7
chr18	12390000	12395000	chr18	12660000	12665000	3.67114e-10	MCF7
chr2	25200000	25205000	chr2	25350000	25355000	3.67114e-10	MCF7
chr12	123345000	123350000	chr12	123435000	123440000	3.82508e-10	MCF7
chr5	138755000	138760000	chr5	138890000	138895000	3.82508e-10	MCF7
chr1	203470000	203475000	chr1	203670000	203675000	3.98532e-10	MCF7
chr16	57935000	57940000	chr16	58035000	58040000	3.98532e-10	MCF7
chr8	99180000	99185000	chr8	99480000	99485000	3.98532e-10	MCF7
chr8	126130000	126135000	chr8	126705000	126710000	3.98532e-10	MCF7
chr1	186575000	186580000	chr1	186955000	186960000	4.1521e-10	MCF7
chr12	12235000	12240000	chr12	12480000	12485000	4.1521e-10	MCF7
chr12	42525000	42530000	chr12	42720000	42725000	4.1521e-10	MCF7
chr17	42855000	42860000	chr17	42940000	42945000	4.1521e-10	MCF7
chr2	176995000	177000000	chr2	177505000	177510000	4.1521e-10	MCF7
chr3	124285000	124290000	chr3	124405000	124410000	4.1521e-10	MCF7
chr7	100065000	100070000	chr7	100155000	100160000	4.1521e-10	MCF7
chr9	134465000	134470000	chr9	134620000	134625000	4.1521e-10	MCF7
chr11	3870000	3875000	chr11	4090000	4095000	4.3257e-10	MCF7
chr11	66460000	66465000	chr11	66600000	66605000	4.3257e-10	MCF7
chr11	111155000	111160000	chr11	111295000	111300000	4.3257e-10	MCF7
chr12	48935000	48940000	chr12	49010000	49015000	4.3257e-10	MCF7
chr14	75380000	75385000	chr14	75550000	75555000	4.3257e-10	MCF7
chr14	96025000	96030000	chr14	96145000	96150000	4.3257e-10	MCF7
chr18	60795000	60800000	chr18	60990000	60995000	4.3257e-10	MCF7
chr8	75275000	75280000	chr8	75760000	75765000	4.3257e-10	MCF7
chr14	38175000	38180000	chr14	38340000	38345000	4.50637e-10	MCF7
chr14	76515000	76520000	chr14	76850000	76855000	4.50637e-10	MCF7
chr16	19915000	19920000	chr16	20310000	20315000	4.50637e-10	MCF7
chr16	87810000	87815000	chr16	87905000	87910000	4.50637e-10	MCF7
chr3	167925000	167930000	chr3	168560000	168565000	4.50637e-10	MCF7
chr6	39130000	39135000	chr6	39275000	39280000	4.50637e-10	MCF7
chr11	46265000	46270000	chr11	46330000	46335000	4.69439e-10	MCF7
chr15	90690000	90695000	chr15	90765000	90770000	4.69439e-10	MCF7
chr16	19095000	19100000	chr16	19385000	19390000	4.69439e-10	MCF7
chr16	72275000	72280000	chr16	72500000	72505000	4.69439e-10	MCF7
chr6	50780000	50785000	chr6	51405000	51410000	4.69439e-10	MCF7
chr5	151035000	151040000	chr5	151120000	151125000	4.89007e-10	MCF7
chr8	94830000	94835000	chr8	94970000	94975000	4.89007e-10	MCF7
chr1	218510000	218515000	chr1	218720000	218725000	5.0937e-10	MCF7
chr11	116750000	116755000	chr11	116975000	116980000	5.0937e-10	MCF7
chr12	68615000	68620000	chr12	68710000	68715000	5.0937e-10	MCF7
chr12	71805000	71810000	chr12	71945000	71950000	5.0937e-10	MCF7
chr1	92460000	92465000	chr1	92755000	92760000	5.30559e-10	MCF7
chr12	10185000	10190000	chr12	10290000	10295000	5.30559e-10	MCF7
chr20	45900000	45905000	chr20	46250000	46255000	5.30559e-10	MCF7
chr3	101530000	101535000	chr3	101940000	101945000	5.30559e-10	MCF7
chr3	138415000	138420000	chr3	138640000	138645000	5.30559e-10	MCF7
chr9	129465000	129470000	chr9	129540000	129545000	5.30559e-10	MCF7
chr13	41650000	41655000	chr13	41795000	41800000	5.52608e-10	MCF7
chr1	206910000	206915000	chr1	207085000	207090000	5.7555e-10	MCF7
chr13	47065000	47070000	chr13	47290000	47295000	5.7555e-10	MCF7
chr15	98445000	98450000	chr15	98720000	98725000	5.7555e-10	MCF7
chr18	280000	285000	chr18	610000	615000	5.7555e-10	MCF7
chr19	43950000	43955000	chr19	44025000	44030000	5.7555e-10	MCF7
chr7	127985000	127990000	chr7	128030000	128035000	5.7555e-10	MCF7
chr9	86550000	86555000	chr9	86875000	86880000	5.7555e-10	MCF7
chr1	231490000	231495000	chr1	231725000	231730000	5.9942e-10	MCF7
chr17	40995000	41000000	chr17	41085000	41090000	5.9942e-10	MCF7
chr2	135215000	135220000	chr2	135655000	135660000	5.9942e-10	MCF7
chr3	40230000	40235000	chr3	40355000	40360000	5.9942e-10	MCF7
chr3	193500000	193505000	chr3	193850000	193855000	5.9942e-10	MCF7
chr5	169525000	169530000	chr5	169640000	169645000	5.9942e-10	MCF7
chr1	116150000	116155000	chr1	116305000	116310000	6.24256e-10	MCF7
chr1	165685000	165690000	chr1	165880000	165885000	6.24256e-10	MCF7
chr5	31580000	31585000	chr5	31805000	31810000	6.24256e-10	MCF7
chr7	101185000	101190000	chr7	101915000	101920000	6.24256e-10	MCF7
chr14	104270000	104275000	chr14	104375000	104380000	6.50094e-10	MCF7
chr15	57630000	57635000	chr15	57820000	57825000	6.50094e-10	MCF7
chr18	2930000	2935000	chr18	3240000	3245000	6.50094e-10	MCF7
chr3	17300000	17305000	chr3	17450000	17455000	6.50094e-10	MCF7
chr1	45480000	45485000	chr1	45765000	45770000	6.76975e-10	MCF7
chr2	88890000	88895000	chr2	88965000	88970000	6.76975e-10	MCF7
chr2	120165000	120170000	chr2	120230000	120235000	6.76975e-10	MCF7
chr2	135540000	135545000	chr2	135655000	135660000	6.76975e-10	MCF7
chr1	29110000	29115000	chr1	29200000	29205000	7.04939e-10	MCF7
chr11	10960000	10965000	chr11	11035000	11040000	7.04939e-10	MCF7
chr3	4390000	4395000	chr3	4670000	4675000	7.04939e-10	MCF7
chr3	72715000	72720000	chr3	72860000	72865000	7.04939e-10	MCF7
chr10	54400000	54405000	chr10	54490000	54495000	7.34029e-10	MCF7
chr12	70270000	70275000	chr12	71110000	71115000	7.34029e-10	MCF7
chr16	84545000	84550000	chr16	84655000	84660000	7.34029e-10	MCF7
chr18	55710000	55715000	chr18	55790000	55795000	7.34029e-10	MCF7
chr19	9735000	9740000	chr19	9900000	9905000	7.34029e-10	MCF7
chr20	31105000	31110000	chr20	31240000	31245000	7.34029e-10	MCF7
chr20	48595000	48600000	chr20	48685000	48690000	7.34029e-10	MCF7
chr22	23300000	23305000	chr22	23470000	23475000	7.34029e-10	MCF7
chr5	61520000	61525000	chr5	61645000	61650000	7.34029e-10	MCF7
chr6	134495000	134500000	chr6	134960000	134965000	7.34029e-10	MCF7
chr7	141670000	141675000	chr7	141885000	141890000	7.34029e-10	MCF7
chr7	142705000	142710000	chr7	142910000	142915000	7.34029e-10	MCF7
chr9	79060000	79065000	chr9	79270000	79275000	7.34029e-10	MCF7
chr1	109805000	109810000	chr1	109940000	109945000	7.64289e-10	MCF7
chr10	27840000	27845000	chr10	27945000	27950000	7.64289e-10	MCF7
chr10	28535000	28540000	chr10	28670000	28675000	7.64289e-10	MCF7
chr11	44575000	44580000	chr11	44635000	44640000	7.64289e-10	MCF7
chr12	50575000	50580000	chr12	50705000	50710000	7.64289e-10	MCF7
chr12	109700000	109705000	chr12	109820000	109825000	7.64289e-10	MCF7
chr13	31810000	31815000	chr13	31995000	32000000	7.64289e-10	MCF7
chr16	19610000	19615000	chr16	19895000	19900000	7.64289e-10	MCF7
chr3	134025000	134030000	chr3	134190000	134195000	7.64289e-10	MCF7
chr4	173945000	173950000	chr4	174175000	174180000	7.64289e-10	MCF7
chr8	95005000	95010000	chr8	95370000	95375000	7.64289e-10	MCF7
chr1	17825000	17830000	chr1	17930000	17935000	7.95764e-10	MCF7
chr11	74160000	74165000	chr11	74280000	74285000	7.95764e-10	MCF7
chr12	107520000	107525000	chr12	108000000	108005000	7.95764e-10	MCF7
chr14	37710000	37715000	chr14	38340000	38345000	7.95764e-10	MCF7
chr7	80325000	80330000	chr7	81085000	81090000	7.95764e-10	MCF7
chr7	106430000	106435000	chr7	106785000	106790000	7.95764e-10	MCF7
chr15	56540000	56545000	chr15	56715000	56720000	8.28502e-10	MCF7
chr22	34805000	34810000	chr22	35420000	35425000	8.28502e-10	MCF7
chr4	103540000	103545000	chr4	103930000	103935000	8.28502e-10	MCF7
chr6	44235000	44240000	chr6	44305000	44310000	8.28502e-10	MCF7
chr10	14580000	14585000	chr10	14865000	14870000	8.62553e-10	MCF7
chr12	32605000	32610000	chr12	32810000	32815000	8.62553e-10	MCF7
chr16	58375000	58380000	chr16	58520000	58525000	8.62553e-10	MCF7
chr3	178785000	178790000	chr3	179030000	179035000	8.62553e-10	MCF7
chr5	72885000	72890000	chr5	73085000	73090000	8.62553e-10	MCF7
chr5	133635000	133640000	chr5	133910000	133915000	8.62553e-10	MCF7
chr7	85520000	85525000	chr7	86095000	86100000	8.62553e-10	MCF7
chr18	64770000	64775000	chr18	64865000	64870000	8.97967e-10	MCF7
chr6	52270000	52275000	chr6	52525000	52530000	8.97967e-10	MCF7
chr7	137585000	137590000	chr7	137690000	137695000	8.97967e-10	MCF7
chr9	130265000	130270000	chr9	130345000	130350000	8.97967e-10	MCF7
chr13	49875000	49880000	chr13	50005000	50010000	9.34798e-10	MCF7
chr19	8220000	8225000	chr19	8315000	8320000	9.34798e-10	MCF7
chr5	39000000	39005000	chr5	39075000	39080000	9.34798e-10	MCF7
chr1	25010000	25015000	chr1	25155000	25160000	9.731e-10	MCF7
chr10	106165000	106170000	chr10	106380000	106385000	9.731e-10	MCF7
chr11	2215000	2220000	chr11	2315000	2320000	9.731e-10	MCF7
chr11	74095000	74100000	chr11	74155000	74160000	9.731e-10	MCF7
chr5	71660000	71665000	chr5	71820000	71825000	9.731e-10	MCF7
chr5	79385000	79390000	chr5	79600000	79605000	9.731e-10	MCF7
chr6	18325000	18330000	chr6	18500000	18505000	9.731e-10	MCF7
chr1	179675000	179680000	chr1	179775000	179780000	1.01293e-09	MCF7
chr1	204180000	204185000	chr1	204330000	204335000	1.01293e-09	MCF7
chr10	104675000	104680000	chr10	104825000	104830000	1.01293e-09	MCF7
chr13	26755000	26760000	chr13	27065000	27070000	1.01293e-09	MCF7
chr3	134030000	134035000	chr3	134095000	134100000	1.01293e-09	MCF7
chr1	147110000	147115000	chr1	147360000	147365000	1.05435e-09	MCF7
chr12	121495000	121500000	chr12	121660000	121665000	1.05435e-09	MCF7
chr17	64710000	64715000	chr17	64895000	64900000	1.05435e-09	MCF7
chr17	73670000	73675000	chr17	73745000	73750000	1.05435e-09	MCF7
chr18	18775000	18780000	chr18	19020000	19025000	1.05435e-09	MCF7
chr3	189685000	189690000	chr3	189915000	189920000	1.05435e-09	MCF7
chr7	111400000	111405000	chr7	111490000	111495000	1.05435e-09	MCF7
chr10	72315000	72320000	chr10	72515000	72520000	1.09742e-09	MCF7
chr22	29250000	29255000	chr22	29435000	29440000	1.09742e-09	MCF7
chr3	196335000	196340000	chr3	196410000	196415000	1.09742e-09	MCF7
chr8	23330000	23335000	chr8	23550000	23555000	1.09742e-09	MCF7
chr8	53025000	53030000	chr8	53315000	53320000	1.09742e-09	MCF7
chr8	123685000	123690000	chr8	124075000	124080000	1.09742e-09	MCF7
chr1	62640000	62645000	chr1	62870000	62875000	1.1422e-09	MCF7
chr11	62105000	62110000	chr11	62145000	62150000	1.1422e-09	MCF7
chr11	84105000	84110000	chr11	84235000	84240000	1.1422e-09	MCF7
chr16	19915000	19920000	chr16	20395000	20400000	1.1422e-09	MCF7
chr2	192675000	192680000	chr2	193025000	193030000	1.1422e-09	MCF7
chr7	151010000	151015000	chr7	151045000	151050000	1.1422e-09	MCF7
chr9	127535000	127540000	chr9	127610000	127615000	1.1422e-09	MCF7
chr10	85905000	85910000	chr10	85965000	85970000	1.18876e-09	MCF7
chr12	41015000	41020000	chr12	41315000	41320000	1.18876e-09	MCF7
chr15	89445000	89450000	chr15	89560000	89565000	1.18876e-09	MCF7
chr15	101165000	101170000	chr15	101545000	101550000	1.18876e-09	MCF7
chr17	66770000	66775000	chr17	67230000	67235000	1.18876e-09	MCF7
chr9	104220000	104225000	chr9	104290000	104295000	1.18876e-09	MCF7
chr1	110185000	110190000	chr1	110315000	110320000	1.21274e-09	MCF7
chr11	71735000	71740000	chr11	71800000	71805000	1.23718e-09	MCF7
chr17	5485000	5490000	chr17	6325000	6330000	1.23718e-09	MCF7
chr2	200565000	200570000	chr2	200725000	200730000	1.23718e-09	MCF7
chr3	113555000	113560000	chr3	113630000	113635000	1.23718e-09	MCF7
chr3	145935000	145940000	chr3	146040000	146045000	1.23718e-09	MCF7
chr10	134270000	134275000	chr10	134450000	134455000	1.2621e-09	MCF7
chr1	182050000	182055000	chr1	182365000	182370000	1.28751e-09	MCF7
chr4	174235000	174240000	chr4	174335000	174340000	1.28751e-09	MCF7
chr5	169125000	169130000	chr5	169410000	169415000	1.28751e-09	MCF7
chr8	102335000	102340000	chr8	102640000	102645000	1.28751e-09	MCF7
chr9	140010000	140015000	chr9	140120000	140125000	1.28751e-09	MCF7
chr1	179220000	179225000	chr1	179335000	179340000	1.33983e-09	MCF7
chr20	45900000	45905000	chr20	46010000	46015000	1.33983e-09	MCF7
chr3	63335000	63340000	chr3	63800000	63805000	1.33983e-09	MCF7
chr7	26125000	26130000	chr7	26225000	26230000	1.33983e-09	MCF7
chr9	36245000	36250000	chr9	36330000	36335000	1.33983e-09	MCF7
chr15	65610000	65615000	chr15	65675000	65680000	1.39423e-09	MCF7
chr3	149000000	149005000	chr3	149195000	149200000	1.39423e-09	MCF7
chr5	65600000	65605000	chr5	66050000	66055000	1.39423e-09	MCF7
chr7	31785000	31790000	chr7	32240000	32245000	1.39423e-09	MCF7
chr12	82920000	82925000	chr12	83020000	83025000	1.45077e-09	MCF7
chr13	24590000	24595000	chr13	24790000	24795000	1.45077e-09	MCF7
chr2	165590000	165595000	chr2	165770000	165775000	1.45077e-09	MCF7
chr2	210840000	210845000	chr2	211060000	211065000	1.45077e-09	MCF7
chr5	63930000	63935000	chr5	64080000	64085000	1.45077e-09	MCF7
chr7	73830000	73835000	chr7	73980000	73985000	1.45077e-09	MCF7
chr8	20085000	20090000	chr8	20230000	20235000	1.45077e-09	MCF7
chr1	167565000	167570000	chr1	167655000	167660000	1.50955e-09	MCF7
chr1	200945000	200950000	chr1	201010000	201015000	1.50955e-09	MCF7
chr1	201525000	201530000	chr1	201670000	201675000	1.50955e-09	MCF7
chr10	94275000	94280000	chr10	94330000	94335000	1.50955e-09	MCF7
chr5	174960000	174965000	chr5	175145000	175150000	1.50955e-09	MCF7
chr6	20405000	20410000	chr6	20525000	20530000	1.50955e-09	MCF7
chr6	166295000	166300000	chr6	166515000	166520000	1.50955e-09	MCF7
chr8	28220000	28225000	chr8	28275000	28280000	1.50955e-09	MCF7
chr9	95920000	95925000	chr9	96065000	96070000	1.50955e-09	MCF7
chr9	133580000	133585000	chr9	133735000	133740000	1.50955e-09	MCF7
chr12	96455000	96460000	chr12	96905000	96910000	1.57065e-09	MCF7
chr19	13385000	13390000	chr19	13700000	13705000	1.57065e-09	MCF7
chr2	158635000	158640000	chr2	158860000	158865000	1.57065e-09	MCF7
chr20	52195000	52200000	chr20	52530000	52535000	1.57065e-09	MCF7
chr3	132070000	132075000	chr3	132115000	132120000	1.57065e-09	MCF7
chr7	80545000	80550000	chr7	81075000	81080000	1.57065e-09	MCF7
chr7	99730000	99735000	chr7	99810000	99815000	1.57065e-09	MCF7
chr12	8010000	8015000	chr12	8145000	8150000	1.63416e-09	MCF7
chr16	71445000	71450000	chr16	71530000	71535000	1.63416e-09	MCF7
chr19	51520000	51525000	chr19	51595000	51600000	1.63416e-09	MCF7
chr2	235460000	235465000	chr2	236015000	236020000	1.63416e-09	MCF7
chr3	121820000	121825000	chr3	121975000	121980000	1.63416e-09	MCF7
chr1	6305000	6310000	chr1	6400000	6405000	1.70016e-09	MCF7
chr14	34315000	34320000	chr14	34565000	34570000	1.70016e-09	MCF7
chr14	76040000	76045000	chr14	76120000	76125000	1.70016e-09	MCF7
chr15	74670000	74675000	chr15	74730000	74735000	1.70016e-09	MCF7
chr17	16355000	16360000	chr17	16420000	16425000	1.70016e-09	MCF7
chr19	49290000	49295000	chr19	49345000	49350000	1.70016e-09	MCF7
chr20	16780000	16785000	chr20	17410000	17415000	1.70016e-09	MCF7
chr20	56815000	56820000	chr20	57020000	57025000	1.70016e-09	MCF7
chr3	62185000	62190000	chr3	62545000	62550000	1.70016e-09	MCF7
chr7	100785000	100790000	chr7	100835000	100840000	1.70016e-09	MCF7
chr1	180850000	180855000	chr1	181135000	181140000	1.76876e-09	MCF7
chr14	21165000	21170000	chr14	21320000	21325000	1.76876e-09	MCF7
chr17	46800000	46805000	chr17	46865000	46870000	1.76876e-09	MCF7
chr2	97525000	97530000	chr2	97615000	97620000	1.84006e-09	MCF7
chr2	112645000	112650000	chr2	112805000	112810000	1.84006e-09	MCF7
chr2	169630000	169635000	chr2	169775000	169780000	1.84006e-09	MCF7
chr1	111765000	111770000	chr1	111875000	111880000	1.91415e-09	MCF7
chr5	114430000	114435000	chr5	114580000	114585000	1.91415e-09	MCF7
chr7	100395000	100400000	chr7	100450000	100455000	1.91415e-09	MCF7
chrX	109400000	109405000	chrX	109650000	109655000	1.91415e-09	MCF7
chr5	178595000	178600000	chr5	178915000	178920000	1.95228e-09	MCF7
chr1	152025000	152030000	chr1	152155000	152160000	1.99114e-09	MCF7
chr12	79810000	79815000	chr12	79935000	79940000	1.99114e-09	MCF7
chr17	60750000	60755000	chr17	61480000	61485000	1.99114e-09	MCF7
chr3	64015000	64020000	chr3	64380000	64385000	1.99114e-09	MCF7
chr5	75895000	75900000	chr5	76070000	76075000	1.99114e-09	MCF7
chr5	173470000	173475000	chr5	173740000	173745000	1.99114e-09	MCF7
chr7	86940000	86945000	chr7	87045000	87050000	1.99114e-09	MCF7
chr8	120875000	120880000	chr8	121095000	121100000	1.99114e-09	MCF7
chr8	124170000	124175000	chr8	124230000	124235000	1.99114e-09	MCF7
chr1	45825000	45830000	chr1	45955000	45960000	2.07115e-09	MCF7
chr11	67120000	67125000	chr11	67145000	67150000	2.07115e-09	MCF7
chr11	78355000	78360000	chr11	78425000	78430000	2.07115e-09	MCF7
chr18	71860000	71865000	chr18	72005000	72010000	2.07115e-09	MCF7
chr3	24040000	24045000	chr3	24275000	24280000	2.07115e-09	MCF7
chr6	36985000	36990000	chr6	37175000	37180000	2.07115e-09	MCF7
chr9	112335000	112340000	chr9	112580000	112585000	2.07115e-09	MCF7
chr9	125225000	125230000	chr9	125570000	125575000	2.07115e-09	MCF7
chr11	8025000	8030000	chr11	8115000	8120000	2.15429e-09	MCF7
chr12	122490000	122495000	chr12	122610000	122615000	2.15429e-09	MCF7
chr15	67240000	67245000	chr15	67595000	67600000	2.15429e-09	MCF7
chr15	91845000	91850000	chr15	92060000	92065000	2.15429e-09	MCF7
chr2	225220000	225225000	chr2	225515000	225520000	2.15429e-09	MCF7
chr5	137915000	137920000	chr5	137970000	137975000	2.15429e-09	MCF7
chr9	116350000	116355000	chr9	116415000	116420000	2.15429e-09	MCF7
chr11	123510000	123515000	chr11	123575000	123580000	2.24068e-09	MCF7
chr12	124520000	124525000	chr12	125255000	125260000	2.24068e-09	MCF7
chr17	48860000	48865000	chr17	48915000	48920000	2.24068e-09	MCF7
chr17	55205000	55210000	chr17	55815000	55820000	2.24068e-09	MCF7
chr19	42950000	42955000	chr19	43030000	43035000	2.24068e-09	MCF7
chr2	143440000	143445000	chr2	143635000	143640000	2.24068e-09	MCF7
chr3	135610000	135615000	chr3	136110000	136115000	2.24068e-09	MCF7
chr3	149110000	149115000	chr3	149195000	149200000	2.24068e-09	MCF7
chr3	193175000	193180000	chr3	193290000	193295000	2.24068e-09	MCF7
chr5	95680000	95685000	chr5	95935000	95940000	2.24068e-09	MCF7
chr5	147005000	147010000	chr5	147200000	147205000	2.24068e-09	MCF7
chr10	69840000	69845000	chr10	69915000	69920000	2.33044e-09	MCF7
chr16	23190000	23195000	chr16	23445000	23450000	2.33044e-09	MCF7
chr3	178730000	178735000	chr3	179030000	179035000	2.33044e-09	MCF7
chr3	183860000	183865000	chr3	184005000	184010000	2.33044e-09	MCF7
chr7	115895000	115900000	chr7	116225000	116230000	2.33044e-09	MCF7
chr9	33620000	33625000	chr9	33720000	33725000	2.33044e-09	MCF7
chr17	34090000	34095000	chr17	34130000	34135000	2.42369e-09	MCF7
chr17	58220000	58225000	chr17	58510000	58515000	2.42369e-09	MCF7
chr2	188365000	188370000	chr2	188440000	188445000	2.42369e-09	MCF7
chr3	148835000	148840000	chr3	148990000	148995000	2.42369e-09	MCF7
chr8	102655000	102660000	chr8	103215000	103220000	2.42369e-09	MCF7
chr1	205760000	205765000	chr1	205875000	205880000	2.52058e-09	MCF7
chr14	64600000	64605000	chr14	64765000	64770000	2.52058e-09	MCF7
chr15	75320000	75325000	chr15	75495000	75500000	2.52058e-09	MCF7
chr17	27290000	27295000	chr17	27440000	27445000	2.52058e-09	MCF7
chr2	131550000	131555000	chr2	131675000	131680000	2.52058e-09	MCF7
chr6	34215000	34220000	chr6	34380000	34385000	2.52058e-09	MCF7
chr7	98635000	98640000	chr7	98910000	98915000	2.52058e-09	MCF7
chr8	8530000	8535000	chr8	8590000	8595000	2.52058e-09	MCF7
chr9	92215000	92220000	chr9	92685000	92690000	2.57043e-09	MCF7
chr1	192775000	192780000	chr1	192990000	192995000	2.62123e-09	MCF7
chr3	112765000	112770000	chr3	113005000	113010000	2.62123e-09	MCF7
chr10	26620000	26625000	chr10	26840000	26845000	2.7258e-09	MCF7
chr10	33080000	33085000	chr10	33295000	33300000	2.7258e-09	MCF7
chr12	6165000	6170000	chr12	6395000	6400000	2.7258e-09	MCF7
chr14	50785000	50790000	chr14	50995000	51000000	2.7258e-09	MCF7
chr2	39285000	39290000	chr2	39455000	39460000	2.7258e-09	MCF7
chr20	54770000	54775000	chr20	54920000	54925000	2.7258e-09	MCF7
chr3	45800000	45805000	chr3	45870000	45875000	2.7258e-09	MCF7
chr3	51750000	51755000	chr3	51835000	51840000	2.7258e-09	MCF7
chr10	70995000	71000000	chr10	71150000	71155000	2.83442e-09	MCF7
chr14	104600000	104605000	chr14	105105000	105110000	2.83442e-09	MCF7
chr16	74740000	74745000	chr16	74895000	74900000	2.83442e-09	MCF7
chr17	4690000	4695000	chr17	4790000	4795000	2.83442e-09	MCF7
chr2	73310000	73315000	chr2	73385000	73390000	2.83442e-09	MCF7
chr21	43030000	43035000	chr21	43195000	43200000	2.83442e-09	MCF7
chr7	73020000	73025000	chr7	73135000	73140000	2.83442e-09	MCF7
chr9	9750000	9755000	chr9	9830000	9835000	2.83442e-09	MCF7
chr1	202155000	202160000	chr1	202285000	202290000	2.94725e-09	MCF7
chr1	203835000	203840000	chr1	204095000	204100000	2.94725e-09	MCF7
chr12	15380000	15385000	chr12	15675000	15680000	2.94725e-09	MCF7
chr17	37140000	37145000	chr17	37305000	37310000	2.94725e-09	MCF7
chr5	171530000	171535000	chr5	171715000	171720000	2.94725e-09	MCF7
chr8	101575000	101580000	chr8	101685000	101690000	2.94725e-09	MCF7
chr12	104600000	104605000	chr12	104685000	104690000	3.06446e-09	MCF7
chr3	192530000	192535000	chr3	193290000	193295000	3.06446e-09	MCF7
chr6	17155000	17160000	chr6	17585000	17590000	3.06446e-09	MCF7
chr11	75605000	75610000	chr11	75860000	75865000	3.18619e-09	MCF7
chr12	31555000	31560000	chr12	31785000	31790000	3.18619e-09	MCF7
chr12	65195000	65200000	chr12	65275000	65280000	3.18619e-09	MCF7
chr19	33465000	33470000	chr19	33610000	33615000	3.18619e-09	MCF7
chr2	61020000	61025000	chr2	61225000	61230000	3.18619e-09	MCF7
chr22	29185000	29190000	chr22	29220000	29225000	3.18619e-09	MCF7
chr3	183605000	183610000	chr3	184005000	184010000	3.18619e-09	MCF7
chr4	88600000	88605000	chr4	88760000	88765000	3.18619e-09	MCF7
chr5	16790000	16795000	chr5	17190000	17195000	3.18619e-09	MCF7
chr5	31825000	31830000	chr5	32075000	32080000	3.18619e-09	MCF7
chr7	128540000	128545000	chr7	128730000	128735000	3.18619e-09	MCF7
chrX	119645000	119650000	chrX	119800000	119805000	3.18619e-09	MCF7
chr1	234630000	234635000	chr1	235250000	235255000	3.31263e-09	MCF7
chr14	71085000	71090000	chr14	71280000	71285000	3.31263e-09	MCF7
chr14	72980000	72985000	chr14	73370000	73375000	3.31263e-09	MCF7
chr15	52620000	52625000	chr15	53025000	53030000	3.31263e-09	MCF7
chr19	39610000	39615000	chr19	39675000	39680000	3.31263e-09	MCF7
chr20	47860000	47865000	chr20	47935000	47940000	3.31263e-09	MCF7
chr3	112360000	112365000	chr3	112700000	112705000	3.31263e-09	MCF7
chr4	38320000	38325000	chr4	38675000	38680000	3.31263e-09	MCF7
chr5	145670000	145675000	chr5	145805000	145810000	3.31263e-09	MCF7
chr6	43035000	43040000	chr6	43110000	43115000	3.31263e-09	MCF7
chr8	110355000	110360000	chr8	110660000	110665000	3.31263e-09	MCF7
chr1	149930000	149935000	chr1	150020000	150025000	3.44395e-09	MCF7
chr1	178510000	178515000	chr1	178720000	178725000	3.44395e-09	MCF7
chr12	63495000	63500000	chr12	63670000	63675000	3.44395e-09	MCF7
chr17	32525000	32530000	chr17	32685000	32690000	3.44395e-09	MCF7
chr17	38770000	38775000	chr17	38945000	38950000	3.44395e-09	MCF7
chr2	65140000	65145000	chr2	65265000	65270000	3.44395e-09	MCF7
chr20	44175000	44180000	chr20	44395000	44400000	3.44395e-09	MCF7
chr3	87400000	87405000	chr3	87550000	87555000	3.44395e-09	MCF7
chr12	560000	565000	chr12	650000	655000	3.58034e-09	MCF7
chr15	60650000	60655000	chr15	60735000	60740000	3.58034e-09	MCF7
chr3	14710000	14715000	chr3	14820000	14825000	3.58034e-09	MCF7
chr3	185975000	185980000	chr3	186255000	186260000	3.58034e-09	MCF7
chr5	36740000	36745000	chr5	36870000	36875000	3.58034e-09	MCF7
chr7	36525000	36530000	chr7	36710000	36715000	3.58034e-09	MCF7
chr1	201865000	201870000	chr1	201940000	201945000	3.72197e-09	MCF7
chr14	37025000	37030000	chr14	37070000	37075000	3.72197e-09	MCF7
chr3	158445000	158450000	chr3	158505000	158510000	3.72197e-09	MCF7
chr3	184590000	184595000	chr3	184930000	184935000	3.72197e-09	MCF7
chr6	119290000	119295000	chr6	119430000	119435000	3.72197e-09	MCF7
chr7	29150000	29155000	chr7	29445000	29450000	3.72197e-09	MCF7
chr7	31175000	31180000	chr7	31770000	31775000	3.72197e-09	MCF7
chr2	72150000	72155000	chr2	72220000	72225000	3.86906e-09	MCF7
chr2	121450000	121455000	chr2	121835000	121840000	3.86906e-09	MCF7
chr2	163745000	163750000	chr2	163985000	163990000	3.86906e-09	MCF7
chr2	175020000	175025000	chr2	175200000	175205000	3.86906e-09	MCF7
chr3	99785000	99790000	chr3	99970000	99975000	3.86906e-09	MCF7
chr3	124070000	124075000	chr3	124185000	124190000	3.86906e-09	MCF7
chr3	185175000	185180000	chr3	185285000	185290000	3.86906e-09	MCF7
chr5	147820000	147825000	chr5	148105000	148110000	3.86906e-09	MCF7
chrX	99940000	99945000	chrX	100020000	100025000	3.86906e-09	MCF7
chr10	93515000	93520000	chr10	93670000	93675000	4.02179e-09	MCF7
chr11	63600000	63605000	chr11	63710000	63715000	4.02179e-09	MCF7
chr12	100740000	100745000	chr12	100945000	100950000	4.02179e-09	MCF7
chr17	260000	265000	chr17	600000	605000	4.02179e-09	MCF7
chr3	12175000	12180000	chr3	12520000	12525000	4.02179e-09	MCF7
chr3	32215000	32220000	chr3	32380000	32385000	4.02179e-09	MCF7
chr6	50785000	50790000	chr6	51215000	51220000	4.02179e-09	MCF7
chr8	110355000	110360000	chr8	110560000	110565000	4.02179e-09	MCF7
chr1	182565000	182570000	chr1	182750000	182755000	4.18039e-09	MCF7
chr11	118065000	118070000	chr11	118160000	118165000	4.18039e-09	MCF7
chr12	21760000	21765000	chr12	21830000	21835000	4.18039e-09	MCF7
chr12	57605000	57610000	chr12	57630000	57635000	4.18039e-09	MCF7
chr12	117800000	117805000	chr12	118110000	118115000	4.18039e-09	MCF7
chr16	69180000	69185000	chr16	69320000	69325000	4.18039e-09	MCF7
chr19	14685000	14690000	chr19	14795000	14800000	4.18039e-09	MCF7
chr3	194990000	194995000	chr3	195245000	195250000	4.18039e-09	MCF7
chr7	131190000	131195000	chr7	131340000	131345000	4.18039e-09	MCF7
chr9	134050000	134055000	chr9	134210000	134215000	4.18039e-09	MCF7
chr1	146640000	146645000	chr1	146710000	146715000	4.34507e-09	MCF7
chr10	70765000	70770000	chr10	70850000	70855000	4.34507e-09	MCF7
chr10	116635000	116640000	chr10	116885000	116890000	4.34507e-09	MCF7
chr12	50165000	50170000	chr12	50230000	50235000	4.34507e-09	MCF7
chr17	59490000	59495000	chr17	59910000	59915000	4.34507e-09	MCF7
chr20	17515000	17520000	chr20	17595000	17600000	4.34507e-09	MCF7
chr3	111435000	111440000	chr3	111685000	111690000	4.34507e-09	MCF7
chr7	110970000	110975000	chr7	111370000	111375000	4.34507e-09	MCF7
chr13	37430000	37435000	chr13	37555000	37560000	4.51605e-09	MCF7
chr2	187365000	187370000	chr2	187645000	187650000	4.51605e-09	MCF7
chr5	31580000	31585000	chr5	32090000	32095000	4.51605e-09	MCF7
chr5	114965000	114970000	chr5	115170000	115175000	4.51605e-09	MCF7
chr5	146830000	146835000	chr5	146955000	146960000	4.51605e-09	MCF7
chr10	71275000	71280000	chr10	71395000	71400000	4.69357e-09	MCF7
chr12	14995000	15000000	chr12	15145000	15150000	4.69357e-09	MCF7
chr14	96760000	96765000	chr14	96890000	96895000	4.69357e-09	MCF7
chr17	40470000	40475000	chr17	40675000	40680000	4.69357e-09	MCF7
chr2	20155000	20160000	chr2	20290000	20295000	4.69357e-09	MCF7
chr2	190950000	190955000	chr2	191175000	191180000	4.69357e-09	MCF7
chr2	217380000	217385000	chr2	217530000	217535000	4.69357e-09	MCF7
chr7	31020000	31025000	chr7	31160000	31165000	4.69357e-09	MCF7
chr1	205365000	205370000	chr1	205450000	205455000	4.87788e-09	MCF7
chr10	81820000	81825000	chr10	81885000	81890000	4.87788e-09	MCF7
chr10	99225000	99230000	chr10	99370000	99375000	4.87788e-09	MCF7
chr13	46195000	46200000	chr13	46290000	46295000	4.87788e-09	MCF7
chr2	530000	535000	chr2	635000	640000	4.87788e-09	MCF7
chr22	23515000	23520000	chr22	23620000	23625000	4.87788e-09	MCF7
chr6	55845000	55850000	chr6	56155000	56160000	4.87788e-09	MCF7
chr1	183620000	183625000	chr1	183885000	183890000	5.06923e-09	MCF7
chr13	27280000	27285000	chr13	27445000	27450000	5.06923e-09	MCF7
chr13	29250000	29255000	chr13	29370000	29375000	5.06923e-09	MCF7
chr22	18310000	18315000	chr22	18555000	18560000	5.06923e-09	MCF7
chr3	10455000	10460000	chr3	10780000	10785000	5.06923e-09	MCF7
chr8	80595000	80600000	chr8	80935000	80940000	5.06923e-09	MCF7
chr8	102345000	102350000	chr8	102500000	102505000	5.06923e-09	MCF7
chr1	206980000	206985000	chr1	207085000	207090000	5.26787e-09	MCF7
chr12	39310000	39315000	chr12	39495000	39500000	5.26787e-09	MCF7
chr12	44170000	44175000	chr12	44275000	44280000	5.26787e-09	MCF7
chr12	62975000	62980000	chr12	63185000	63190000	5.26787e-09	MCF7
chr14	96565000	96570000	chr14	96740000	96745000	5.26787e-09	MCF7
chr2	209265000	209270000	chr2	210190000	210195000	5.26787e-09	MCF7
chr3	132450000	132455000	chr3	133100000	133105000	5.26787e-09	MCF7
chr4	38905000	38910000	chr4	39135000	39140000	5.26787e-09	MCF7
chr2	136675000	136680000	chr2	137135000	137140000	5.47407e-09	MCF7
chr1	157345000	157350000	chr1	157460000	157465000	5.68812e-09	MCF7
chr14	96075000	96080000	chr14	96240000	96245000	5.68812e-09	MCF7
chr18	56915000	56920000	chr18	56970000	56975000	5.68812e-09	MCF7
chr20	35895000	35900000	chr20	36160000	36165000	5.68812e-09	MCF7
chr20	43310000	43315000	chr20	43360000	43365000	5.68812e-09	MCF7
chr20	46410000	46415000	chr20	47235000	47240000	5.68812e-09	MCF7
chr20	48735000	48740000	chr20	48790000	48795000	5.68812e-09	MCF7
chr5	36415000	36420000	chr5	36505000	36510000	5.68812e-09	MCF7
chr5	63440000	63445000	chr5	63500000	63505000	5.68812e-09	MCF7
chr6	41340000	41345000	chr6	41645000	41650000	5.68812e-09	MCF7
chr11	129790000	129795000	chr11	130000000	130005000	5.9103e-09	MCF7
chr12	49680000	49685000	chr12	49735000	49740000	5.9103e-09	MCF7
chr13	39255000	39260000	chr13	39335000	39340000	5.9103e-09	MCF7
chr2	17650000	17655000	chr2	17850000	17855000	5.9103e-09	MCF7
chr3	148095000	148100000	chr3	148435000	148440000	5.9103e-09	MCF7
chr5	43225000	43230000	chr5	43385000	43390000	5.9103e-09	MCF7
chr11	74640000	74645000	chr11	74740000	74745000	6.14092e-09	MCF7
chr11	76440000	76445000	chr11	76510000	76515000	6.14092e-09	MCF7
chr11	118165000	118170000	chr11	118220000	118225000	6.14092e-09	MCF7
chr12	85550000	85555000	chr12	85840000	85845000	6.14092e-09	MCF7
chr16	55745000	55750000	chr16	55875000	55880000	6.14092e-09	MCF7
chr17	46750000	46755000	chr17	46870000	46875000	6.14092e-09	MCF7
chr2	122160000	122165000	chr2	122475000	122480000	6.14092e-09	MCF7
chr20	43015000	43020000	chr20	43085000	43090000	6.14092e-09	MCF7
chr3	14830000	14835000	chr3	14955000	14960000	6.14092e-09	MCF7
chr6	35550000	35555000	chr6	35700000	35705000	6.14092e-09	MCF7
chr7	111125000	111130000	chr7	111370000	111375000	6.14092e-09	MCF7
chr8	96155000	96160000	chr8	96255000	96260000	6.14092e-09	MCF7
chr8	110355000	110360000	chr8	110730000	110735000	6.14092e-09	MCF7
chr9	138855000	138860000	chr9	139015000	139020000	6.14092e-09	MCF7
chr12	15685000	15690000	chr12	16010000	16015000	6.38027e-09	MCF7
chr16	89855000	89860000	chr16	89925000	89930000	6.38027e-09	MCF7
chr17	45920000	45925000	chr17	45965000	45970000	6.38027e-09	MCF7
chr20	37275000	37280000	chr20	37380000	37385000	6.38027e-09	MCF7
chr3	138660000	138665000	chr3	139045000	139050000	6.38027e-09	MCF7
chr7	87425000	87430000	chr7	87515000	87520000	6.38027e-09	MCF7
chr8	68250000	68255000	chr8	68400000	68405000	6.38027e-09	MCF7
chrX	108725000	108730000	chrX	108875000	108880000	6.38027e-09	MCF7
chr10	50610000	50615000	chr10	50720000	50725000	6.6287e-09	MCF7
chr11	76525000	76530000	chr11	76625000	76630000	6.6287e-09	MCF7
chr18	285000	290000	chr18	475000	480000	6.6287e-09	MCF7
chr19	6045000	6050000	chr19	6120000	6125000	6.6287e-09	MCF7
chr2	62220000	62225000	chr2	62635000	62640000	6.6287e-09	MCF7
chr20	35825000	35830000	chr20	36160000	36165000	6.6287e-09	MCF7
chr3	51535000	51540000	chr3	51670000	51675000	6.6287e-09	MCF7
chr3	61840000	61845000	chr3	62170000	62175000	6.6287e-09	MCF7
chr3	195750000	195755000	chr3	195925000	195930000	6.6287e-09	MCF7
chr7	7000000	7005000	chr7	7580000	7585000	6.6287e-09	MCF7
chr1	117610000	117615000	chr1	117825000	117830000	6.88652e-09	MCF7
chr1	153650000	153655000	chr1	153715000	153720000	6.88652e-09	MCF7
chr10	69980000	69985000	chr10	70060000	70065000	6.88652e-09	MCF7
chr12	57230000	57235000	chr12	57380000	57385000	6.88652e-09	MCF7
chr15	40090000	40095000	chr15	40165000	40170000	6.88652e-09	MCF7
chr15	89015000	89020000	chr15	89155000	89160000	6.88652e-09	MCF7
chr17	4465000	4470000	chr17	4525000	4530000	6.88652e-09	MCF7
chr17	56075000	56080000	chr17	56185000	56190000	6.88652e-09	MCF7
chr3	137785000	137790000	chr3	137835000	137840000	6.88652e-09	MCF7
chr6	11140000	11145000	chr6	11495000	11500000	6.88652e-09	MCF7
chr7	72290000	72295000	chr7	72385000	72390000	6.88652e-09	MCF7
chr1	39570000	39575000	chr1	39720000	39725000	7.15408e-09	MCF7
chr10	61865000	61870000	chr10	61970000	61975000	7.15408e-09	MCF7
chr11	72540000	72545000	chr11	72890000	72895000	7.15408e-09	MCF7
chr12	8695000	8700000	chr12	8760000	8765000	7.15408e-09	MCF7
chr12	25140000	25145000	chr12	25280000	25285000	7.15408e-09	MCF7
chr14	81735000	81740000	chr14	81915000	81920000	7.15408e-09	MCF7
chr17	3640000	3645000	chr17	3730000	3735000	7.15408e-09	MCF7
chr22	28275000	28280000	chr22	28400000	28405000	7.15408e-09	MCF7
chr3	8365000	8370000	chr3	8455000	8460000	7.15408e-09	MCF7
chr3	148445000	148450000	chr3	148660000	148665000	7.15408e-09	MCF7
chr7	5535000	5540000	chr7	5710000	5715000	7.15408e-09	MCF7
chr8	110570000	110575000	chr8	110665000	110670000	7.15408e-09	MCF7
chr11	2450000	2455000	chr11	2550000	2555000	7.43175e-09	MCF7
chr11	74990000	74995000	chr11	75090000	75095000	7.43175e-09	MCF7
chr16	82295000	82300000	chr16	82375000	82380000	7.43175e-09	MCF7
chr2	143435000	143440000	chr2	143740000	143745000	7.43175e-09	MCF7
chr2	189385000	189390000	chr2	189840000	189845000	7.43175e-09	MCF7
chr4	100730000	100735000	chr4	100805000	100810000	7.43175e-09	MCF7
chr4	153765000	153770000	chr4	154045000	154050000	7.43175e-09	MCF7
chr5	16490000	16495000	chr5	16665000	16670000	7.43175e-09	MCF7
chr7	44895000	44900000	chr7	44960000	44965000	7.43175e-09	MCF7
chr8	96065000	96070000	chr8	96260000	96265000	7.43175e-09	MCF7
chr1	145420000	145425000	chr1	145585000	145590000	7.71988e-09	MCF7
chr17	19265000	19270000	chr17	19350000	19355000	7.71988e-09	MCF7
chr19	18050000	18055000	chr19	18105000	18110000	7.71988e-09	MCF7
chr3	148580000	148585000	chr3	148655000	148660000	7.71988e-09	MCF7
chr8	110745000	110750000	chr8	111035000	111040000	7.71988e-09	MCF7
chr1	46500000	46505000	chr1	46645000	46650000	8.01886e-09	MCF7
chr10	61995000	62000000	chr10	62190000	62195000	8.01886e-09	MCF7
chr12	4965000	4970000	chr12	5110000	5115000	8.01886e-09	MCF7
chr12	131245000	131250000	chr12	131300000	131305000	8.01886e-09	MCF7
chr20	48800000	48805000	chr20	49080000	49085000	8.01886e-09	MCF7
chr4	152280000	152285000	chr4	152525000	152530000	8.01886e-09	MCF7
chr5	14680000	14685000	chr5	15010000	15015000	8.01886e-09	MCF7
chr6	34495000	34500000	chr6	34575000	34580000	8.01886e-09	MCF7
chr12	53280000	53285000	chr12	53370000	53375000	8.32909e-09	MCF7
chr14	77340000	77345000	chr14	77530000	77535000	8.32909e-09	MCF7
chr6	24580000	24585000	chr6	24695000	24700000	8.32909e-09	MCF7
chr6	105130000	105135000	chr6	105215000	105220000	8.32909e-09	MCF7
chr1	154165000	154170000	chr1	154305000	154310000	8.65097e-09	MCF7
chr1	154450000	154455000	chr1	154515000	154520000	8.65097e-09	MCF7
chr1	156060000	156065000	chr1	156190000	156195000	8.65097e-09	MCF7
chr1	224700000	224705000	chr1	224825000	224830000	8.65097e-09	MCF7
chr10	125750000	125755000	chr10	126075000	126080000	8.65097e-09	MCF7
chr15	91195000	91200000	chr15	91425000	91430000	8.65097e-09	MCF7
chr17	10780000	10785000	chr17	11045000	11050000	8.65097e-09	MCF7
chr17	19895000	19900000	chr17	20015000	20020000	8.65097e-09	MCF7
chr2	173670000	173675000	chr2	173730000	173735000	8.65097e-09	MCF7
chr2	182435000	182440000	chr2	182575000	182580000	8.65097e-09	MCF7
chr20	48155000	48160000	chr20	48220000	48225000	8.65097e-09	MCF7
chr22	31160000	31165000	chr22	31315000	31320000	8.65097e-09	MCF7
chr3	195795000	195800000	chr3	195920000	195925000	8.65097e-09	MCF7
chr7	30835000	30840000	chr7	31160000	31165000	8.65097e-09	MCF7
chr7	35955000	35960000	chr7	36010000	36015000	8.65097e-09	MCF7
chr8	36945000	36950000	chr8	37010000	37015000	8.65097e-09	MCF7
chr9	135380000	135385000	chr9	135445000	135450000	8.65097e-09	MCF7
chrX	154210000	154215000	chrX	154280000	154285000	8.65097e-09	MCF7
chr1	28180000	28185000	chr1	28305000	28310000	8.98493e-09	MCF7
chr1	110085000	110090000	chr1	110175000	110180000	8.98493e-09	MCF7
chr11	75155000	75160000	chr11	75240000	75245000	8.98493e-09	MCF7
chr13	20665000	20670000	chr13	20735000	20740000	8.98493e-09	MCF7
chr13	97760000	97765000	chr13	97865000	97870000	8.98493e-09	MCF7
chr14	90435000	90440000	chr14	90700000	90705000	8.98493e-09	MCF7
chr2	192435000	192440000	chr2	192550000	192555000	8.98493e-09	MCF7
chr5	125685000	125690000	chr5	125875000	125880000	8.98493e-09	MCF7
chr5	132445000	132450000	chr5	132620000	132625000	8.98493e-09	MCF7
chr7	82235000	82240000	chr7	82350000	82355000	8.98493e-09	MCF7
chr8	17580000	17585000	chr8	17765000	17770000	8.98493e-09	MCF7
chr12	91370000	91375000	chr12	91500000	91505000	9.33142e-09	MCF7
chr14	52470000	52475000	chr14	52735000	52740000	9.33142e-09	MCF7
chr3	195380000	195385000	chr3	195575000	195580000	9.33142e-09	MCF7
chr6	3745000	3750000	chr6	3990000	3995000	9.33142e-09	MCF7
chr7	92245000	92250000	chr7	92685000	92690000	9.33142e-09	MCF7
chr8	27320000	27325000	chr8	27450000	27455000	9.33142e-09	MCF7
chr1	175120000	175125000	chr1	175285000	175290000	9.69088e-09	MCF7
chr11	101325000	101330000	chr11	101715000	101720000	9.69088e-09	MCF7
chr16	81295000	81300000	chr16	81385000	81390000	9.69088e-09	MCF7
chr16	85855000	85860000	chr16	86020000	86025000	9.69088e-09	MCF7
chr2	75690000	75695000	chr2	75835000	75840000	9.69088e-09	MCF7
chr3	32990000	32995000	chr3	33115000	33120000	9.69088e-09	MCF7
chr3	62315000	62320000	chr3	62545000	62550000	9.69088e-09	MCF7
chr5	170630000	170635000	chr5	170765000	170770000	9.69088e-09	MCF7
chr7	26420000	26425000	chr7	26530000	26535000	9.69088e-09	MCF7
chr1	156115000	156120000	chr1	156195000	156200000	1.00638e-08	MCF7
chr12	118310000	118315000	chr12	118470000	118475000	1.00638e-08	MCF7
chr15	55815000	55820000	chr15	55925000	55930000	1.00638e-08	MCF7
chr17	40575000	40580000	chr17	40670000	40675000	1.00638e-08	MCF7
chr2	120510000	120515000	chr2	120580000	120585000	1.00638e-08	MCF7
chr3	45980000	45985000	chr3	46115000	46120000	1.00638e-08	MCF7
chr3	141180000	141185000	chr3	141275000	141280000	1.00638e-08	MCF7
chr3	170900000	170905000	chr3	171280000	171285000	1.00638e-08	MCF7
chr8	101860000	101865000	chr8	102310000	102315000	1.00638e-08	MCF7
chrX	24410000	24415000	chrX	24515000	24520000	1.00638e-08	MCF7
chrX	133655000	133660000	chrX	133890000	133895000	1.00638e-08	MCF7
chr10	54500000	54505000	chr10	54540000	54545000	1.04506e-08	MCF7
chr12	57515000	57520000	chr12	57565000	57570000	1.04506e-08	MCF7
chr19	48265000	48270000	chr19	48290000	48295000	1.04506e-08	MCF7
chr20	52195000	52200000	chr20	52485000	52490000	1.04506e-08	MCF7
chr3	58305000	58310000	chr3	58400000	58405000	1.04506e-08	MCF7
chr5	139620000	139625000	chr5	139735000	139740000	1.04506e-08	MCF7
chr10	126220000	126225000	chr10	126430000	126435000	1.08519e-08	MCF7
chr12	52555000	52560000	chr12	52720000	52725000	1.08519e-08	MCF7
chr17	47935000	47940000	chr17	48070000	48075000	1.08519e-08	MCF7
chr2	64275000	64280000	chr2	64540000	64545000	1.08519e-08	MCF7
chr2	64870000	64875000	chr2	65095000	65100000	1.08519e-08	MCF7
chr7	97645000	97650000	chr7	97795000	97800000	1.08519e-08	MCF7
chr8	18060000	18065000	chr8	18535000	18540000	1.08519e-08	MCF7
chr1	28575000	28580000	chr1	28690000	28695000	1.12681e-08	MCF7
chr12	118615000	118620000	chr12	118810000	118815000	1.12681e-08	MCF7
chr14	51425000	51430000	chr14	51685000	51690000	1.12681e-08	MCF7
chr15	101555000	101560000	chr15	101795000	101800000	1.12681e-08	MCF7
chr20	52560000	52565000	chr20	52675000	52680000	1.12681e-08	MCF7
chr7	97125000	97130000	chr7	97465000	97470000	1.12681e-08	MCF7
chr7	101920000	101925000	chr7	102030000	102035000	1.12681e-08	MCF7
chr8	117800000	117805000	chr8	118050000	118055000	1.12681e-08	MCF7
chr1	162025000	162030000	chr1	162360000	162365000	1.16999e-08	MCF7
chr12	95975000	95980000	chr12	96205000	96210000	1.16999e-08	MCF7
chr5	55230000	55235000	chr5	55495000	55500000	1.16999e-08	MCF7
chr7	112650000	112655000	chr7	113060000	113065000	1.16999e-08	MCF7
chr9	133335000	133340000	chr9	133555000	133560000	1.16999e-08	MCF7
chr12	109275000	109280000	chr12	109340000	109345000	1.21476e-08	MCF7
chr16	81400000	81405000	chr16	81755000	81760000	1.21476e-08	MCF7
chr18	8655000	8660000	chr18	8985000	8990000	1.21476e-08	MCF7
chr3	11275000	11280000	chr3	11375000	11380000	1.21476e-08	MCF7
chr5	74220000	74225000	chr5	74560000	74565000	1.21476e-08	MCF7
chr6	56765000	56770000	chr6	57190000	57195000	1.21476e-08	MCF7
chr6	138745000	138750000	chr6	138910000	138915000	1.21476e-08	MCF7
chr1	45980000	45985000	chr1	46035000	46040000	1.26121e-08	MCF7
chr10	74125000	74130000	chr10	74635000	74640000	1.26121e-08	MCF7
chr11	75510000	75515000	chr11	75575000	75580000	1.26121e-08	MCF7
chr12	95510000	95515000	chr12	95730000	95735000	1.26121e-08	MCF7
chr16	77270000	77275000	chr16	77615000	77620000	1.26121e-08	MCF7
chr18	20610000	20615000	chr18	20990000	20995000	1.26121e-08	MCF7
chr18	61180000	61185000	chr18	61510000	61515000	1.26121e-08	MCF7
chr19	53930000	53935000	chr19	54015000	54020000	1.26121e-08	MCF7
chr2	38205000	38210000	chr2	38500000	38505000	1.26121e-08	MCF7
chr2	163075000	163080000	chr2	163155000	163160000	1.26121e-08	MCF7
chr2	225985000	225990000	chr2	226520000	226525000	1.26121e-08	MCF7
chr3	172070000	172075000	chr3	172190000	172195000	1.26121e-08	MCF7
chr4	124310000	124315000	chr4	124580000	124585000	1.26121e-08	MCF7
chr6	131205000	131210000	chr6	131435000	131440000	1.26121e-08	MCF7
chr7	116570000	116575000	chr7	116760000	116765000	1.26121e-08	MCF7
chr7	140215000	140220000	chr7	140350000	140355000	1.26121e-08	MCF7
chr10	91185000	91190000	chr10	91320000	91325000	1.30937e-08	MCF7
chr11	71315000	71320000	chr11	71450000	71455000	1.30937e-08	MCF7
chr14	71085000	71090000	chr14	71180000	71185000	1.30937e-08	MCF7
chr14	93060000	93065000	chr14	93145000	93150000	1.30937e-08	MCF7
chr14	102700000	102705000	chr14	102775000	102780000	1.30937e-08	MCF7
chr16	22910000	22915000	chr16	23070000	23075000	1.30937e-08	MCF7
chr2	33000000	33005000	chr2	33165000	33170000	1.30937e-08	MCF7
chr3	4700000	4705000	chr3	5095000	5100000	1.30937e-08	MCF7
chr6	75605000	75610000	chr6	75910000	75915000	1.30937e-08	MCF7
chr7	113040000	113045000	chr7	113335000	113340000	1.30937e-08	MCF7
chr16	10350000	10355000	chr16	10600000	10605000	1.35932e-08	MCF7
chr16	78040000	78045000	chr16	78125000	78130000	1.35932e-08	MCF7
chr16	85850000	85855000	chr16	86050000	86055000	1.35932e-08	MCF7
chr17	53430000	53435000	chr17	53585000	53590000	1.35932e-08	MCF7
chr21	46370000	46375000	chr21	46550000	46555000	1.35932e-08	MCF7
chr5	147325000	147330000	chr5	147495000	147500000	1.35932e-08	MCF7
chr6	53850000	53855000	chr6	54130000	54135000	1.35932e-08	MCF7
chr3	78710000	78715000	chr3	79080000	79085000	1.41112e-08	MCF7
chr3	172205000	172210000	chr3	172310000	172315000	1.41112e-08	MCF7
chr5	34485000	34490000	chr5	34895000	34900000	1.41112e-08	MCF7
chr10	95310000	95315000	chr10	95440000	95445000	1.46484e-08	MCF7
chr14	72980000	72985000	chr14	73410000	73415000	1.46484e-08	MCF7
chr19	2960000	2965000	chr19	3110000	3115000	1.46484e-08	MCF7
chr2	84720000	84725000	chr2	85090000	85095000	1.46484e-08	MCF7
chr5	149215000	149220000	chr5	149370000	149375000	1.46484e-08	MCF7
chr7	73480000	73485000	chr7	73810000	73815000	1.46484e-08	MCF7
chr1	65150000	65155000	chr1	65285000	65290000	1.52054e-08	MCF7
chr1	115520000	115525000	chr1	115655000	115660000	1.52054e-08	MCF7
chr11	78125000	78130000	chr11	78270000	78275000	1.52054e-08	MCF7
chr20	24975000	24980000	chr20	25045000	25050000	1.52054e-08	MCF7
chr6	87985000	87990000	chr6	88095000	88100000	1.52054e-08	MCF7
chr7	89780000	89785000	chr7	89890000	89895000	1.52054e-08	MCF7
chr8	38265000	38270000	chr8	38570000	38575000	1.52054e-08	MCF7
chr9	129260000	129265000	chr9	129320000	129325000	1.52054e-08	MCF7
chr15	63580000	63585000	chr15	63690000	63695000	1.57829e-08	MCF7
chr3	13935000	13940000	chr3	14155000	14160000	1.57829e-08	MCF7
chr3	64015000	64020000	chr3	64470000	64475000	1.57829e-08	MCF7
chr3	151785000	151790000	chr3	152160000	152165000	1.57829e-08	MCF7
chr4	123675000	123680000	chr4	123835000	123840000	1.57829e-08	MCF7
chr5	140595000	140600000	chr5	140900000	140905000	1.57829e-08	MCF7
chr6	5140000	5145000	chr6	5395000	5400000	1.57829e-08	MCF7
chr7	30840000	30845000	chr7	31015000	31020000	1.57829e-08	MCF7
chr7	128855000	128860000	chr7	128935000	128940000	1.57829e-08	MCF7
chr1	226820000	226825000	chr1	227015000	227020000	1.63817e-08	MCF7
chr11	82430000	82435000	chr11	82570000	82575000	1.63817e-08	MCF7
chr12	56710000	56715000	chr12	56855000	56860000	1.63817e-08	MCF7
chr15	101455000	101460000	chr15	101540000	101545000	1.63817e-08	MCF7
chr19	46530000	46535000	chr19	46770000	46775000	1.63817e-08	MCF7
chr19	50005000	50010000	chr19	50070000	50075000	1.63817e-08	MCF7
chr2	101345000	101350000	chr2	101600000	101605000	1.63817e-08	MCF7
chr22	25855000	25860000	chr22	26095000	26100000	1.63817e-08	MCF7
chr22	29790000	29795000	chr22	29915000	29920000	1.63817e-08	MCF7
chr4	21515000	21520000	chr4	21765000	21770000	1.63817e-08	MCF7
chr4	73565000	73570000	chr4	73885000	73890000	1.63817e-08	MCF7
chr4	166455000	166460000	chr4	167010000	167015000	1.63817e-08	MCF7
chr8	86365000	86370000	chr8	87045000	87050000	1.63817e-08	MCF7
chr1	26925000	26930000	chr1	27115000	27120000	1.70026e-08	MCF7
chr1	244765000	244770000	chr1	244955000	244960000	1.70026e-08	MCF7
chr11	74735000	74740000	chr11	74955000	74960000	1.70026e-08	MCF7
chr13	48905000	48910000	chr13	49150000	49155000	1.70026e-08	MCF7
chr2	69785000	69790000	chr2	69940000	69945000	1.70026e-08	MCF7
chr2	218650000	218655000	chr2	218750000	218755000	1.70026e-08	MCF7
chr3	182900000	182905000	chr3	183100000	183105000	1.70026e-08	MCF7
chr4	112565000	112570000	chr4	112770000	112775000	1.70026e-08	MCF7
chr7	12720000	12725000	chr7	13300000	13305000	1.70026e-08	MCF7
chr9	117495000	117500000	chr9	117670000	117675000	1.70026e-08	MCF7
chr1	172710000	172715000	chr1	173170000	173175000	1.76463e-08	MCF7
chr10	88280000	88285000	chr10	88340000	88345000	1.76463e-08	MCF7
chr11	75915000	75920000	chr11	76025000	76030000	1.76463e-08	MCF7
chr12	85870000	85875000	chr12	86270000	86275000	1.76463e-08	MCF7
chr2	99265000	99270000	chr2	99680000	99685000	1.76463e-08	MCF7
chr20	12950000	12955000	chr20	13085000	13090000	1.76463e-08	MCF7
chr4	146150000	146155000	chr4	146530000	146535000	1.76463e-08	MCF7
chr6	138745000	138750000	chr6	138830000	138835000	1.76463e-08	MCF7
chr6	139535000	139540000	chr6	139675000	139680000	1.76463e-08	MCF7
chr10	105175000	105180000	chr10	105240000	105245000	1.83136e-08	MCF7
chr11	86165000	86170000	chr11	86525000	86530000	1.83136e-08	MCF7
chr11	120040000	120045000	chr11	120100000	120105000	1.83136e-08	MCF7
chr22	31025000	31030000	chr22	31150000	31155000	1.83136e-08	MCF7
chr22	32370000	32375000	chr22	32475000	32480000	1.83136e-08	MCF7
chr3	75305000	75310000	chr3	75470000	75475000	1.83136e-08	MCF7
chr4	47700000	47705000	chr4	47835000	47840000	1.83136e-08	MCF7
chr7	107105000	107110000	chr7	107365000	107370000	1.83136e-08	MCF7
chr8	42270000	42275000	chr8	42525000	42530000	1.83136e-08	MCF7
chr8	130315000	130320000	chr8	130545000	130550000	1.83136e-08	MCF7
chr1	168570000	168575000	chr1	169315000	169320000	1.90054e-08	MCF7
chr1	204130000	204135000	chr1	204175000	204180000	1.90054e-08	MCF7
chr10	90695000	90700000	chr10	90745000	90750000	1.90054e-08	MCF7
chr12	64230000	64235000	chr12	64645000	64650000	1.90054e-08	MCF7
chr19	36615000	36620000	chr19	36660000	36665000	1.90054e-08	MCF7
chr19	47935000	47940000	chr19	48210000	48215000	1.90054e-08	MCF7
chr2	45865000	45870000	chr2	46160000	46165000	1.90054e-08	MCF7
chr2	55240000	55245000	chr2	55395000	55400000	1.90054e-08	MCF7
chr2	233470000	233475000	chr2	233530000	233535000	1.90054e-08	MCF7
chr21	41160000	41165000	chr21	41280000	41285000	1.90054e-08	MCF7
chr3	64160000	64165000	chr3	64385000	64390000	1.90054e-08	MCF7
chr7	101005000	101010000	chr7	101150000	101155000	1.90054e-08	MCF7
chr8	104805000	104810000	chr8	104880000	104885000	1.90054e-08	MCF7
chr9	119500000	119505000	chr9	119620000	119625000	1.90054e-08	MCF7
chr10	102095000	102100000	chr10	102265000	102270000	1.97226e-08	MCF7
chr19	11605000	11610000	chr19	11695000	11700000	1.97226e-08	MCF7
chr19	46580000	46585000	chr19	46765000	46770000	1.97226e-08	MCF7
chr2	178025000	178030000	chr2	178195000	178200000	1.97226e-08	MCF7
chr6	35490000	35495000	chr6	35545000	35550000	1.97226e-08	MCF7
chr8	81525000	81530000	chr8	81900000	81905000	1.97226e-08	MCF7
chr12	78390000	78395000	chr12	78510000	78515000	2.0466e-08	MCF7
chr12	107520000	107525000	chr12	107795000	107800000	2.0466e-08	MCF7
chr14	103975000	103980000	chr14	104010000	104015000	2.0466e-08	MCF7
chr15	50965000	50970000	chr15	51165000	51170000	2.0466e-08	MCF7
chr2	191915000	191920000	chr2	192020000	192025000	2.0466e-08	MCF7
chr21	40885000	40890000	chr21	41085000	41090000	2.0466e-08	MCF7
chr3	192530000	192535000	chr3	192755000	192760000	2.0466e-08	MCF7
chr6	35490000	35495000	chr6	35700000	35705000	2.0466e-08	MCF7
chr7	128115000	128120000	chr7	128175000	128180000	2.0466e-08	MCF7
chr7	129295000	129300000	chr7	129465000	129470000	2.0466e-08	MCF7
chr1	12180000	12185000	chr1	12265000	12270000	2.12366e-08	MCF7
chr11	117815000	117820000	chr11	117920000	117925000	2.12366e-08	MCF7
chr12	64065000	64070000	chr12	64155000	64160000	2.12366e-08	MCF7
chr3	56730000	56735000	chr3	57020000	57025000	2.12366e-08	MCF7
chr4	40150000	40155000	chr4	40310000	40315000	2.12366e-08	MCF7
chr4	141780000	141785000	chr4	142055000	142060000	2.12366e-08	MCF7
chr4	154060000	154065000	chr4	154235000	154240000	2.12366e-08	MCF7
chr5	157095000	157100000	chr5	157165000	157170000	2.12366e-08	MCF7
chr5	169695000	169700000	chr5	169845000	169850000	2.12366e-08	MCF7
chr7	83040000	83045000	chr7	83280000	83285000	2.12366e-08	MCF7
chr7	98060000	98065000	chr7	98370000	98375000	2.12366e-08	MCF7
chr8	12725000	12730000	chr8	12885000	12890000	2.12366e-08	MCF7
chr9	114520000	114525000	chr9	114835000	114840000	2.12366e-08	MCF7
chr1	101385000	101390000	chr1	101750000	101755000	2.20353e-08	MCF7
chr1	155220000	155225000	chr1	155290000	155295000	2.20353e-08	MCF7
chr10	14235000	14240000	chr10	14515000	14520000	2.20353e-08	MCF7
chr11	72895000	72900000	chr11	72950000	72955000	2.20353e-08	MCF7
chr12	65700000	65705000	chr12	66375000	66380000	2.20353e-08	MCF7
chr17	10640000	10645000	chr17	10745000	10750000	2.20353e-08	MCF7
chr18	60385000	60390000	chr18	60470000	60475000	2.20353e-08	MCF7
chr2	72995000	73000000	chr2	73085000	73090000	2.20353e-08	MCF7
chr3	16090000	16095000	chr3	16215000	16220000	2.20353e-08	MCF7
chr3	172205000	172210000	chr3	172385000	172390000	2.20353e-08	MCF7
chr3	185705000	185710000	chr3	185960000	185965000	2.20353e-08	MCF7
chr5	129105000	129110000	chr5	129185000	129190000	2.20353e-08	MCF7
chr6	34425000	34430000	chr6	34575000	34580000	2.20353e-08	MCF7
chr8	57110000	57115000	chr8	57150000	57155000	2.20353e-08	MCF7
chr8	81160000	81165000	chr8	81485000	81490000	2.20353e-08	MCF7
chr1	159905000	159910000	chr1	159975000	159980000	2.28631e-08	MCF7
chr1	169435000	169440000	chr1	169515000	169520000	2.28631e-08	MCF7
chr1	184955000	184960000	chr1	185140000	185145000	2.28631e-08	MCF7
chr1	241690000	241695000	chr1	241775000	241780000	2.28631e-08	MCF7
chr11	14320000	14325000	chr11	14470000	14475000	2.28631e-08	MCF7
chr17	66260000	66265000	chr17	66430000	66435000	2.28631e-08	MCF7
chr2	85955000	85960000	chr2	86040000	86045000	2.28631e-08	MCF7
chr2	202660000	202665000	chr2	203040000	203045000	2.28631e-08	MCF7
chr4	159650000	159655000	chr4	159770000	159775000	2.28631e-08	MCF7
chr7	7465000	7470000	chr7	7580000	7585000	2.28631e-08	MCF7
chr9	5450000	5455000	chr9	5585000	5590000	2.28631e-08	MCF7
chr1	165895000	165900000	chr1	166405000	166410000	2.37211e-08	MCF7
chr11	3055000	3060000	chr11	3110000	3115000	2.37211e-08	MCF7
chr12	69260000	69265000	chr12	69645000	69650000	2.37211e-08	MCF7
chr15	84105000	84110000	chr15	84225000	84230000	2.37211e-08	MCF7
chr17	42610000	42615000	chr17	42705000	42710000	2.37211e-08	MCF7
chr18	47535000	47540000	chr18	47730000	47735000	2.37211e-08	MCF7
chr3	175670000	175675000	chr3	176145000	176150000	2.37211e-08	MCF7
chr3	194390000	194395000	chr3	194980000	194985000	2.37211e-08	MCF7
chr4	144120000	144125000	chr4	144405000	144410000	2.37211e-08	MCF7
chr7	75500000	75505000	chr7	75645000	75650000	2.37211e-08	MCF7
chr8	98750000	98755000	chr8	98835000	98840000	2.37211e-08	MCF7
chr9	86450000	86455000	chr9	86525000	86530000	2.37211e-08	MCF7
chr1	186125000	186130000	chr1	186175000	186180000	2.46103e-08	MCF7
chr1	206905000	206910000	chr1	206980000	206985000	2.46103e-08	MCF7
chr10	118555000	118560000	chr10	118930000	118935000	2.46103e-08	MCF7
chr12	93895000	93900000	chr12	93955000	93960000	2.46103e-08	MCF7
chr12	96455000	96460000	chr12	96605000	96610000	2.46103e-08	MCF7
chr16	24055000	24060000	chr16	24510000	24515000	2.46103e-08	MCF7
chr2	47665000	47670000	chr2	47990000	47995000	2.46103e-08	MCF7
chr2	101650000	101655000	chr2	101765000	101770000	2.46103e-08	MCF7
chr20	20645000	20650000	chr20	20805000	20810000	2.46103e-08	MCF7
chr22	42565000	42570000	chr22	42830000	42835000	2.46103e-08	MCF7
chr5	141530000	141535000	chr5	141925000	141930000	2.46103e-08	MCF7
chr6	57055000	57060000	chr6	57180000	57185000	2.46103e-08	MCF7
chr8	126130000	126135000	chr8	126655000	126660000	2.46103e-08	MCF7
chr8	133885000	133890000	chr8	134215000	134220000	2.46103e-08	MCF7
chr8	133885000	133890000	chr8	134465000	134470000	2.46103e-08	MCF7
chr1	16405000	16410000	chr1	16510000	16515000	2.55319e-08	MCF7
chr1	53740000	53745000	chr1	53860000	53865000	2.55319e-08	MCF7
chr12	57150000	57155000	chr12	57450000	57455000	2.55319e-08	MCF7
chr13	86745000	86750000	chr13	86920000	86925000	2.55319e-08	MCF7
chr18	59850000	59855000	chr18	59915000	59920000	2.55319e-08	MCF7
chr19	40645000	40650000	chr19	40725000	40730000	2.55319e-08	MCF7
chr2	85645000	85650000	chr2	85775000	85780000	2.55319e-08	MCF7
chr3	30815000	30820000	chr3	31175000	31180000	2.55319e-08	MCF7
chr3	47560000	47565000	chr3	47830000	47835000	2.55319e-08	MCF7
chr3	181425000	181430000	chr3	181975000	181980000	2.55319e-08	MCF7
chr4	113245000	113250000	chr4	113440000	113445000	2.55319e-08	MCF7
chr5	167695000	167700000	chr5	167845000	167850000	2.55319e-08	MCF7
chr5	172720000	172725000	chr5	173000000	173005000	2.55319e-08	MCF7
chr8	103660000	103665000	chr8	103820000	103825000	2.55319e-08	MCF7
chr8	124935000	124940000	chr8	125440000	125445000	2.55319e-08	MCF7
chrX	135690000	135695000	chrX	135775000	135780000	2.55319e-08	MCF7
chr1	214830000	214835000	chr1	215695000	215700000	2.64868e-08	MCF7
chr11	61100000	61105000	chr11	61150000	61155000	2.64868e-08	MCF7
chr15	23885000	23890000	chr15	24110000	24115000	2.64868e-08	MCF7
chr15	74925000	74930000	chr15	75060000	75065000	2.64868e-08	MCF7
chr15	94705000	94710000	chr15	94865000	94870000	2.64868e-08	MCF7
chr17	76490000	76495000	chr17	76705000	76710000	2.64868e-08	MCF7
chr19	7145000	7150000	chr19	7405000	7410000	2.64868e-08	MCF7
chr2	198665000	198670000	chr2	198990000	198995000	2.64868e-08	MCF7
chr3	196705000	196710000	chr3	196910000	196915000	2.64868e-08	MCF7
chr5	173850000	173855000	chr5	174155000	174160000	2.64868e-08	MCF7
chr7	1030000	1035000	chr7	1105000	1110000	2.64868e-08	MCF7
chr8	89340000	89345000	chr8	89555000	89560000	2.64868e-08	MCF7
chr9	116205000	116210000	chr9	116420000	116425000	2.64868e-08	MCF7
chr1	75235000	75240000	chr1	75670000	75675000	2.74764e-08	MCF7
chr11	60030000	60035000	chr11	60250000	60255000	2.74764e-08	MCF7
chr12	40545000	40550000	chr12	40700000	40705000	2.74764e-08	MCF7
chr14	50330000	50335000	chr14	50570000	50575000	2.74764e-08	MCF7
chr17	2280000	2285000	chr17	2315000	2320000	2.74764e-08	MCF7
chr19	36370000	36375000	chr19	36420000	36425000	2.74764e-08	MCF7
chr2	20505000	20510000	chr2	20805000	20810000	2.74764e-08	MCF7
chr20	46130000	46135000	chr20	46245000	46250000	2.74764e-08	MCF7
chr4	90950000	90955000	chr4	91210000	91215000	2.74764e-08	MCF7
chr6	49500000	49505000	chr6	49570000	49575000	2.74764e-08	MCF7
chr10	100220000	100225000	chr10	100420000	100425000	2.85019e-08	MCF7
chr12	6100000	6105000	chr12	6145000	6150000	2.85019e-08	MCF7
chr12	124520000	124525000	chr12	124800000	124805000	2.85019e-08	MCF7
chr2	113505000	113510000	chr2	113700000	113705000	2.85019e-08	MCF7
chr2	160960000	160965000	chr2	161065000	161070000	2.85019e-08	MCF7
chr20	46415000	46420000	chr20	46920000	46925000	2.85019e-08	MCF7
chr3	145780000	145785000	chr3	145905000	145910000	2.85019e-08	MCF7
chr7	92875000	92880000	chr7	93180000	93185000	2.85019e-08	MCF7
chr7	121390000	121395000	chr7	121630000	121635000	2.85019e-08	MCF7
chr1	85570000	85575000	chr1	85720000	85725000	2.95644e-08	MCF7
chr1	113420000	113425000	chr1	113580000	113585000	2.95644e-08	MCF7
chr1	166880000	166885000	chr1	167025000	167030000	2.95644e-08	MCF7
chr11	124280000	124285000	chr11	124455000	124460000	2.95644e-08	MCF7
chr12	53055000	53060000	chr12	53260000	53265000	2.95644e-08	MCF7
chr15	89900000	89905000	chr15	89970000	89975000	2.95644e-08	MCF7
chr2	100175000	100180000	chr2	100435000	100440000	2.95644e-08	MCF7
chr3	143605000	143610000	chr3	143675000	143680000	2.95644e-08	MCF7
chr3	180925000	180930000	chr3	181415000	181420000	2.95644e-08	MCF7
chr8	95090000	95095000	chr8	95365000	95370000	2.95644e-08	MCF7
chr12	21100000	21105000	chr12	21325000	21330000	3.06653e-08	MCF7
chr14	23455000	23460000	chr14	23525000	23530000	3.06653e-08	MCF7
chr14	39190000	39195000	chr14	39335000	39340000	3.06653e-08	MCF7
chr14	73640000	73645000	chr14	73750000	73755000	3.06653e-08	MCF7
chr16	84310000	84315000	chr16	84515000	84520000	3.06653e-08	MCF7
chr2	120865000	120870000	chr2	120930000	120935000	3.06653e-08	MCF7
chr21	32470000	32475000	chr21	32550000	32555000	3.06653e-08	MCF7
chr22	30035000	30040000	chr22	30480000	30485000	3.06653e-08	MCF7
chr5	133375000	133380000	chr5	133475000	133480000	3.06653e-08	MCF7
chr6	24065000	24070000	chr6	24205000	24210000	3.06653e-08	MCF7
chr8	82690000	82695000	chr8	82780000	82785000	3.06653e-08	MCF7
chr1	152465000	152470000	chr1	152505000	152510000	3.1806e-08	MCF7
chr1	157935000	157940000	chr1	158090000	158095000	3.1806e-08	MCF7
chr14	32540000	32545000	chr14	32715000	32720000	3.1806e-08	MCF7
chr14	67630000	67635000	chr14	67750000	67755000	3.1806e-08	MCF7
chr15	58155000	58160000	chr15	58360000	58365000	3.1806e-08	MCF7
chr17	8475000	8480000	chr17	8645000	8650000	3.1806e-08	MCF7
chr17	33495000	33500000	chr17	33865000	33870000	3.1806e-08	MCF7
chr17	74295000	74300000	chr17	74390000	74395000	3.1806e-08	MCF7
chr17	75080000	75085000	chr17	75240000	75245000	3.1806e-08	MCF7
chr18	29735000	29740000	chr18	30130000	30135000	3.1806e-08	MCF7
chr19	47795000	47800000	chr19	47890000	47895000	3.1806e-08	MCF7
chr20	30615000	30620000	chr20	30680000	30685000	3.1806e-08	MCF7
chr20	42375000	42380000	chr20	42705000	42710000	3.1806e-08	MCF7
chr3	176590000	176595000	chr3	176655000	176660000	3.1806e-08	MCF7
chr3	182430000	182435000	chr3	182555000	182560000	3.1806e-08	MCF7
chr5	38210000	38215000	chr5	38405000	38410000	3.1806e-08	MCF7
chr8	32415000	32420000	chr8	32960000	32965000	3.1806e-08	MCF7
chr1	232775000	232780000	chr1	233375000	233380000	3.29877e-08	MCF7
chr10	5485000	5490000	chr10	5660000	5665000	3.29877e-08	MCF7
chr10	54075000	54080000	chr10	54245000	54250000	3.29877e-08	MCF7
chr10	64925000	64930000	chr10	65475000	65480000	3.29877e-08	MCF7
chr14	32400000	32405000	chr14	32720000	32725000	3.29877e-08	MCF7
chr14	92115000	92120000	chr14	92375000	92380000	3.29877e-08	MCF7
chr15	85495000	85500000	chr15	85585000	85590000	3.29877e-08	MCF7
chr16	22205000	22210000	chr16	22310000	22315000	3.29877e-08	MCF7
chr18	44740000	44745000	chr18	45275000	45280000	3.29877e-08	MCF7
chr2	69250000	69255000	chr2	69530000	69535000	3.29877e-08	MCF7
chr2	162440000	162445000	chr2	162795000	162800000	3.29877e-08	MCF7
chr20	30445000	30450000	chr20	30540000	30545000	3.29877e-08	MCF7
chr3	148095000	148100000	chr3	148660000	148665000	3.29877e-08	MCF7
chr3	160985000	160990000	chr3	161125000	161130000	3.29877e-08	MCF7
chr4	6720000	6725000	chr4	6875000	6880000	3.29877e-08	MCF7
chr5	78190000	78195000	chr5	78255000	78260000	3.29877e-08	MCF7
chr7	105575000	105580000	chr7	105680000	105685000	3.29877e-08	MCF7
chr8	123685000	123690000	chr8	124165000	124170000	3.29877e-08	MCF7
chrX	24100000	24105000	chrX	24255000	24260000	3.29877e-08	MCF7
chr11	57520000	57525000	chr11	57565000	57570000	3.4212e-08	MCF7
chr12	54790000	54795000	chr12	54830000	54835000	3.4212e-08	MCF7
chr12	94160000	94165000	chr12	94495000	94500000	3.4212e-08	MCF7
chr13	26145000	26150000	chr13	26645000	26650000	3.4212e-08	MCF7
chr17	71425000	71430000	chr17	71705000	71710000	3.4212e-08	MCF7
chr18	12725000	12730000	chr18	12935000	12940000	3.4212e-08	MCF7
chr18	29135000	29140000	chr18	29395000	29400000	3.4212e-08	MCF7
chr19	32955000	32960000	chr19	33060000	33065000	3.4212e-08	MCF7
chr22	33410000	33415000	chr22	33595000	33600000	3.4212e-08	MCF7
chr6	47060000	47065000	chr6	47275000	47280000	3.4212e-08	MCF7
chr7	97920000	97925000	chr7	98030000	98035000	3.4212e-08	MCF7
chr9	133645000	133650000	chr9	133735000	133740000	3.4212e-08	MCF7
chr11	14810000	14815000	chr11	14925000	14930000	3.54804e-08	MCF7
chr17	6950000	6955000	chr17	7040000	7045000	3.54804e-08	MCF7
chr19	17980000	17985000	chr19	18105000	18110000	3.54804e-08	MCF7
chr2	88355000	88360000	chr2	88460000	88465000	3.54804e-08	MCF7
chr2	95895000	95900000	chr2	95980000	95985000	3.54804e-08	MCF7
chr22	19955000	19960000	chr22	20015000	20020000	3.54804e-08	MCF7
chr3	25690000	25695000	chr3	25870000	25875000	3.54804e-08	MCF7
chr3	170680000	170685000	chr3	171280000	171285000	3.54804e-08	MCF7
chr5	36730000	36735000	chr5	37000000	37005000	3.54804e-08	MCF7
chr6	43685000	43690000	chr6	44045000	44050000	3.54804e-08	MCF7
chr7	80055000	80060000	chr7	80285000	80290000	3.54804e-08	MCF7
chr1	50830000	50835000	chr1	51070000	51075000	3.67943e-08	MCF7
chr12	103275000	103280000	chr12	103940000	103945000	3.67943e-08	MCF7
chr16	84110000	84115000	chr16	84205000	84210000	3.67943e-08	MCF7
chr17	5490000	5495000	chr17	6180000	6185000	3.67943e-08	MCF7
chr17	48925000	48930000	chr17	49030000	49035000	3.67943e-08	MCF7
chr20	42840000	42845000	chr20	43015000	43020000	3.67943e-08	MCF7
chr22	46390000	46395000	chr22	46510000	46515000	3.67943e-08	MCF7
chr3	15860000	15865000	chr3	16285000	16290000	3.67943e-08	MCF7
chr4	81285000	81290000	chr4	81910000	81915000	3.67943e-08	MCF7
chr5	37835000	37840000	chr5	38190000	38195000	3.67943e-08	MCF7
chr8	128755000	128760000	chr8	128870000	128875000	3.67943e-08	MCF7
chr10	72220000	72225000	chr10	72295000	72300000	3.81553e-08	MCF7
chr11	4205000	4210000	chr11	4515000	4520000	3.81553e-08	MCF7
chr14	52765000	52770000	chr14	52935000	52940000	3.81553e-08	MCF7
chr14	61765000	61770000	chr14	61920000	61925000	3.81553e-08	MCF7
chr15	33375000	33380000	chr15	33425000	33430000	3.81553e-08	MCF7
chr15	34400000	34405000	chr15	34500000	34505000	3.81553e-08	MCF7
chr16	57335000	57340000	chr16	57445000	57450000	3.81553e-08	MCF7
chr6	41765000	41770000	chr6	42010000	42015000	3.81553e-08	MCF7
chr6	42625000	42630000	chr6	42845000	42850000	3.81553e-08	MCF7
chr8	86360000	86365000	chr8	86985000	86990000	3.81553e-08	MCF7
chr9	32580000	32585000	chr9	32965000	32970000	3.81553e-08	MCF7
chr9	107625000	107630000	chr9	107915000	107920000	3.81553e-08	MCF7
chr14	60815000	60820000	chr14	61025000	61030000	3.95651e-08	MCF7
chr18	61010000	61015000	chr18	61105000	61110000	3.95651e-08	MCF7
chr21	39530000	39535000	chr21	39725000	39730000	3.95651e-08	MCF7
chr4	77975000	77980000	chr4	78120000	78125000	3.95651e-08	MCF7
chr4	108675000	108680000	chr4	108835000	108840000	3.95651e-08	MCF7
chr5	153845000	153850000	chr5	153985000	153990000	3.95651e-08	MCF7
chr9	79280000	79285000	chr9	79315000	79320000	3.95651e-08	MCF7
chr1	180155000	180160000	chr1	180450000	180455000	4.10253e-08	MCF7
chr12	104770000	104775000	chr12	105270000	105275000	4.10253e-08	MCF7
chr12	108150000	108155000	chr12	108275000	108280000	4.10253e-08	MCF7
chr17	55675000	55680000	chr17	55820000	55825000	4.10253e-08	MCF7
chr18	52345000	52350000	chr18	52615000	52620000	4.10253e-08	MCF7
chr19	2645000	2650000	chr19	2745000	2750000	4.10253e-08	MCF7
chr2	65490000	65495000	chr2	65780000	65785000	4.10253e-08	MCF7
chr2	68590000	68595000	chr2	68665000	68670000	4.10253e-08	MCF7
chr2	85615000	85620000	chr2	85780000	85785000	4.10253e-08	MCF7
chr2	208615000	208620000	chr2	208835000	208840000	4.10253e-08	MCF7
chr20	19180000	19185000	chr20	19565000	19570000	4.10253e-08	MCF7
chr3	37895000	37900000	chr3	38005000	38010000	4.10253e-08	MCF7
chr7	27235000	27240000	chr7	27960000	27965000	4.17749e-08	MCF7
chr1	9065000	9070000	chr1	9160000	9165000	4.25378e-08	MCF7
chr10	95675000	95680000	chr10	96080000	96085000	4.25378e-08	MCF7
chr12	51815000	51820000	chr12	51925000	51930000	4.25378e-08	MCF7
chr14	55025000	55030000	chr14	55240000	55245000	4.25378e-08	MCF7
chr14	90875000	90880000	chr14	90980000	90985000	4.25378e-08	MCF7
chr15	66895000	66900000	chr15	67145000	67150000	4.25378e-08	MCF7
chr16	78535000	78540000	chr16	78800000	78805000	4.25378e-08	MCF7
chr18	59300000	59305000	chr18	59555000	59560000	4.25378e-08	MCF7
chr19	13305000	13310000	chr19	13370000	13375000	4.25378e-08	MCF7
chr22	36590000	36595000	chr22	36675000	36680000	4.25378e-08	MCF7
chr4	169850000	169855000	chr4	169920000	169925000	4.25378e-08	MCF7
chr5	95115000	95120000	chr5	95180000	95185000	4.25378e-08	MCF7
chr8	75000000	75005000	chr8	75255000	75260000	4.25378e-08	MCF7
chr10	75645000	75650000	chr10	75700000	75705000	4.41042e-08	MCF7
chr10	95130000	95135000	chr10	95240000	95245000	4.41042e-08	MCF7
chr11	33380000	33385000	chr11	33710000	33715000	4.41042e-08	MCF7
chr12	10305000	10310000	chr12	10340000	10345000	4.41042e-08	MCF7
chr12	93895000	93900000	chr12	94495000	94500000	4.41042e-08	MCF7
chr14	70050000	70055000	chr14	70190000	70195000	4.41042e-08	MCF7
chr15	86340000	86345000	chr15	86375000	86380000	4.41042e-08	MCF7
chr17	25565000	25570000	chr17	25660000	25665000	4.41042e-08	MCF7
chr18	56445000	56450000	chr18	56735000	56740000	4.41042e-08	MCF7
chr22	36325000	36330000	chr22	36520000	36525000	4.41042e-08	MCF7
chr3	123370000	123375000	chr3	123435000	123440000	4.41042e-08	MCF7
chr4	87840000	87845000	chr4	88010000	88015000	4.41042e-08	MCF7
chr4	112865000	112870000	chr4	112950000	112955000	4.41042e-08	MCF7
chr5	14725000	14730000	chr5	15010000	15015000	4.41042e-08	MCF7
chr5	172400000	172405000	chr5	172705000	172710000	4.41042e-08	MCF7
chr7	81130000	81135000	chr7	81345000	81350000	4.41042e-08	MCF7
chrX	135790000	135795000	chrX	136005000	136010000	4.41042e-08	MCF7
chr16	84695000	84700000	chr16	84760000	84765000	4.57265e-08	MCF7
chr20	23420000	23425000	chr20	23585000	23590000	4.57265e-08	MCF7
chr20	23870000	23875000	chr20	23965000	23970000	4.57265e-08	MCF7
chr3	119960000	119965000	chr3	120130000	120135000	4.57265e-08	MCF7
chr3	132755000	132760000	chr3	133095000	133100000	4.57265e-08	MCF7
chr5	142030000	142035000	chr5	142075000	142080000	4.57265e-08	MCF7
chr6	138320000	138325000	chr6	138430000	138435000	4.57265e-08	MCF7
chr1	201975000	201980000	chr1	202085000	202090000	4.74066e-08	MCF7
chr11	34605000	34610000	chr11	34905000	34910000	4.74066e-08	MCF7
chr11	74850000	74855000	chr11	74915000	74920000	4.74066e-08	MCF7
chr11	77935000	77940000	chr11	78270000	78275000	4.74066e-08	MCF7
chr12	29235000	29240000	chr12	29465000	29470000	4.74066e-08	MCF7
chr14	22780000	22785000	chr14	22840000	22845000	4.74066e-08	MCF7
chr15	98845000	98850000	chr15	98965000	98970000	4.74066e-08	MCF7
chr17	39890000	39895000	chr17	39955000	39960000	4.74066e-08	MCF7
chr19	48210000	48215000	chr19	48245000	48250000	4.74066e-08	MCF7
chr3	148670000	148675000	chr3	148985000	148990000	4.74066e-08	MCF7
chr4	89460000	89465000	chr4	89580000	89585000	4.74066e-08	MCF7
chr4	183990000	183995000	chr4	184170000	184175000	4.74066e-08	MCF7
chr7	42015000	42020000	chr7	42730000	42735000	4.74066e-08	MCF7
chr11	12065000	12070000	chr11	12300000	12305000	4.91465e-08	MCF7
chr11	33185000	33190000	chr11	33350000	33355000	4.91465e-08	MCF7
chr12	6305000	6310000	chr12	6385000	6390000	4.91465e-08	MCF7
chr17	72375000	72380000	chr17	72450000	72455000	4.91465e-08	MCF7
chr18	21400000	21405000	chr18	21695000	21700000	4.91465e-08	MCF7
chr18	60685000	60690000	chr18	60990000	60995000	4.91465e-08	MCF7
chr19	45080000	45085000	chr19	45160000	45165000	4.91465e-08	MCF7
chr3	3240000	3245000	chr3	4040000	4045000	4.91465e-08	MCF7
chr3	4755000	4760000	chr3	5015000	5020000	4.91465e-08	MCF7
chr3	139145000	139150000	chr3	139280000	139285000	4.91465e-08	MCF7
chr3	150885000	150890000	chr3	151000000	151005000	4.91465e-08	MCF7
chr3	192280000	192285000	chr3	192520000	192525000	4.91465e-08	MCF7
chr4	170730000	170735000	chr4	170965000	170970000	4.91465e-08	MCF7
chr5	57180000	57185000	chr5	57755000	57760000	4.91465e-08	MCF7
chr6	47600000	47605000	chr6	47705000	47710000	4.91465e-08	MCF7
chr8	9895000	9900000	chr8	10130000	10135000	4.91465e-08	MCF7
chr8	39890000	39895000	chr8	40055000	40060000	4.91465e-08	MCF7
chr8	146090000	146095000	chr8	146220000	146225000	4.91465e-08	MCF7
chr9	12720000	12725000	chr9	12885000	12890000	4.91465e-08	MCF7
chr1	38065000	38070000	chr1	38145000	38150000	5.00395e-08	MCF7
chr10	115465000	115470000	chr10	115865000	115870000	5.09482e-08	MCF7
chr11	9640000	9645000	chr11	9765000	9770000	5.09482e-08	MCF7
chr12	49145000	49150000	chr12	49190000	49195000	5.09482e-08	MCF7
chr12	52385000	52390000	chr12	52410000	52415000	5.09482e-08	MCF7
chr13	53825000	53830000	chr13	54355000	54360000	5.09482e-08	MCF7
chr17	62105000	62110000	chr17	62365000	62370000	5.09482e-08	MCF7
chr5	156575000	156580000	chr5	156740000	156745000	5.09482e-08	MCF7
chr5	169860000	169865000	chr5	170050000	170055000	5.09482e-08	MCF7
chr8	119750000	119755000	chr8	120080000	120085000	5.09482e-08	MCF7
chr9	130700000	130705000	chr9	130805000	130810000	5.09482e-08	MCF7
chr1	201675000	201680000	chr1	202085000	202090000	5.28138e-08	MCF7
chr15	78290000	78295000	chr15	78400000	78405000	5.28138e-08	MCF7
chr15	91595000	91600000	chr15	91765000	91770000	5.28138e-08	MCF7
chr17	26120000	26125000	chr17	26200000	26205000	5.28138e-08	MCF7
chr18	21935000	21940000	chr18	22010000	22015000	5.28138e-08	MCF7
chr18	45550000	45555000	chr18	45970000	45975000	5.28138e-08	MCF7
chr6	26600000	26605000	chr6	27045000	27050000	5.28138e-08	MCF7
chr6	112030000	112035000	chr6	112350000	112355000	5.28138e-08	MCF7
chr7	139330000	139335000	chr7	139695000	139700000	5.28138e-08	MCF7
chr7	155605000	155610000	chr7	155950000	155955000	5.28138e-08	MCF7
chrX	19390000	19395000	chrX	19550000	19555000	5.28138e-08	MCF7
chr1	44470000	44475000	chr1	44505000	44510000	5.47456e-08	MCF7
chr1	210620000	210625000	chr1	211305000	211310000	5.47456e-08	MCF7
chr12	13250000	13255000	chr12	13360000	13365000	5.47456e-08	MCF7
chr17	45575000	45580000	chr17	45690000	45695000	5.47456e-08	MCF7
chr19	46695000	46700000	chr19	46765000	46770000	5.47456e-08	MCF7
chr2	86050000	86055000	chr2	86305000	86310000	5.47456e-08	MCF7
chr2	208610000	208615000	chr2	208935000	208940000	5.47456e-08	MCF7
chr20	47050000	47055000	chr20	47235000	47240000	5.47456e-08	MCF7
chr3	32060000	32065000	chr3	32185000	32190000	5.47456e-08	MCF7
chr5	172720000	172725000	chr5	172755000	172760000	5.47456e-08	MCF7
chr6	117770000	117775000	chr6	117875000	117880000	5.47456e-08	MCF7
chr7	35745000	35750000	chr7	35945000	35950000	5.47456e-08	MCF7
chr10	24280000	24285000	chr10	24485000	24490000	5.67458e-08	MCF7
chr2	11615000	11620000	chr2	11720000	11725000	5.67458e-08	MCF7
chr4	68850000	68855000	chr4	69040000	69045000	5.67458e-08	MCF7
chr6	7720000	7725000	chr6	7995000	8000000	5.67458e-08	MCF7
chr6	151335000	151340000	chr6	151640000	151645000	5.67458e-08	MCF7
chr8	126130000	126135000	chr8	126440000	126445000	5.67458e-08	MCF7
chr13	32005000	32010000	chr13	32315000	32320000	5.88167e-08	MCF7
chr15	41195000	41200000	chr15	41315000	41320000	5.88167e-08	MCF7
chr17	80625000	80630000	chr17	80720000	80725000	5.88167e-08	MCF7
chr18	40175000	40180000	chr18	40850000	40855000	5.88167e-08	MCF7
chr19	4730000	4735000	chr19	4800000	4805000	5.88167e-08	MCF7
chr19	52215000	52220000	chr19	52280000	52285000	5.88167e-08	MCF7
chr2	11825000	11830000	chr2	11920000	11925000	5.88167e-08	MCF7
chr2	198055000	198060000	chr2	198240000	198245000	5.88167e-08	MCF7
chr3	69205000	69210000	chr3	69470000	69475000	5.88167e-08	MCF7
chr3	75340000	75345000	chr3	75470000	75475000	5.88167e-08	MCF7
chr5	101915000	101920000	chr5	102375000	102380000	5.88167e-08	MCF7
chr6	138910000	138915000	chr6	139085000	139090000	5.88167e-08	MCF7
chr7	102935000	102940000	chr7	103040000	103045000	5.88167e-08	MCF7
chr8	81910000	81915000	chr8	82145000	82150000	5.88167e-08	MCF7
chr8	132045000	132050000	chr8	132815000	132820000	5.88167e-08	MCF7
chr1	27370000	27375000	chr1	27420000	27425000	6.09607e-08	MCF7
chr1	201675000	201680000	chr1	201760000	201765000	6.09607e-08	MCF7
chr12	122130000	122135000	chr12	122210000	122215000	6.09607e-08	MCF7
chr17	63285000	63290000	chr17	63550000	63555000	6.09607e-08	MCF7
chr2	156230000	156235000	chr2	156670000	156675000	6.09607e-08	MCF7
chr4	107290000	107295000	chr4	107420000	107425000	6.09607e-08	MCF7
chr7	107380000	107385000	chr7	107515000	107520000	6.09607e-08	MCF7
chr8	108915000	108920000	chr8	109080000	109085000	6.09607e-08	MCF7
chrX	117130000	117135000	chrX	117355000	117360000	6.09607e-08	MCF7
chr11	130305000	130310000	chr11	130730000	130735000	6.31804e-08	MCF7
chr17	58310000	58315000	chr17	58510000	58515000	6.31804e-08	MCF7
chr2	45205000	45210000	chr2	45720000	45725000	6.31804e-08	MCF7
chr3	44575000	44580000	chr3	44950000	44955000	6.31804e-08	MCF7
chr3	189735000	189740000	chr3	189915000	189920000	6.31804e-08	MCF7
chr5	53540000	53545000	chr5	53715000	53720000	6.31804e-08	MCF7
chr6	2205000	2210000	chr6	2355000	2360000	6.31804e-08	MCF7
chr6	133890000	133895000	chr6	134235000	134240000	6.31804e-08	MCF7
chr7	116230000	116235000	chr7	116445000	116450000	6.31804e-08	MCF7
chr8	70855000	70860000	chr8	71000000	71005000	6.31804e-08	MCF7
chr8	125050000	125055000	chr8	125385000	125390000	6.31804e-08	MCF7
chr10	101315000	101320000	chr10	101370000	101375000	6.54783e-08	MCF7
chr10	118975000	118980000	chr10	119075000	119080000	6.54783e-08	MCF7
chr11	110070000	110075000	chr11	110235000	110240000	6.54783e-08	MCF7
chr15	79320000	79325000	chr15	79475000	79480000	6.54783e-08	MCF7
chr15	93150000	93155000	chr15	93225000	93230000	6.54783e-08	MCF7
chr17	41470000	41475000	chr17	41560000	41565000	6.54783e-08	MCF7
chr17	61985000	61990000	chr17	62090000	62095000	6.54783e-08	MCF7
chr18	43550000	43555000	chr18	43650000	43655000	6.54783e-08	MCF7
chr19	50085000	50090000	chr19	50180000	50185000	6.54783e-08	MCF7
chr2	227995000	228000000	chr2	228100000	228105000	6.54783e-08	MCF7
chr20	22315000	22320000	chr20	22660000	22665000	6.54783e-08	MCF7
chr20	30045000	30050000	chr20	30090000	30095000	6.54783e-08	MCF7
chr3	33165000	33170000	chr3	33415000	33420000	6.54783e-08	MCF7
chr6	43735000	43740000	chr6	44040000	44045000	6.54783e-08	MCF7
chr10	89610000	89615000	chr10	90315000	90320000	6.78571e-08	MCF7
chr10	103985000	103990000	chr10	104110000	104115000	6.78571e-08	MCF7
chr13	37025000	37030000	chr13	37305000	37310000	6.78571e-08	MCF7
chr19	18390000	18395000	chr19	18435000	18440000	6.78571e-08	MCF7
chr3	185695000	185700000	chr3	186255000	186260000	6.78571e-08	MCF7
chr5	73195000	73200000	chr5	73940000	73945000	6.78571e-08	MCF7
chr5	81045000	81050000	chr5	81145000	81150000	6.78571e-08	MCF7
chr5	126900000	126905000	chr5	127535000	127540000	6.78571e-08	MCF7
chr7	55705000	55710000	chr7	55790000	55795000	6.78571e-08	MCF7
chr8	98745000	98750000	chr8	99040000	99045000	6.78571e-08	MCF7
chr10	52320000	52325000	chr10	52370000	52375000	7.03196e-08	MCF7
chr12	25360000	25365000	chr12	25540000	25545000	7.03196e-08	MCF7
chr14	74195000	74200000	chr14	74290000	74295000	7.03196e-08	MCF7
chr17	40175000	40180000	chr17	40260000	40265000	7.03196e-08	MCF7
chr17	49075000	49080000	chr17	49225000	49230000	7.03196e-08	MCF7
chr3	197630000	197635000	chr3	197665000	197670000	7.03196e-08	MCF7
chr5	153455000	153460000	chr5	153555000	153560000	7.03196e-08	MCF7
chr7	73280000	73285000	chr7	73435000	73440000	7.03196e-08	MCF7
chr7	134960000	134965000	chr7	135020000	135025000	7.03196e-08	MCF7
chr1	116155000	116160000	chr1	116250000	116255000	7.28684e-08	MCF7
chr11	118555000	118560000	chr11	118825000	118830000	7.28684e-08	MCF7
chr14	39575000	39580000	chr14	39890000	39895000	7.28684e-08	MCF7
chr15	82400000	82405000	chr15	82490000	82495000	7.28684e-08	MCF7
chr17	64250000	64255000	chr17	64620000	64625000	7.28684e-08	MCF7
chr22	25045000	25050000	chr22	25150000	25155000	7.28684e-08	MCF7
chr3	112855000	112860000	chr3	112995000	113000000	7.28684e-08	MCF7
chr3	131970000	131975000	chr3	132115000	132120000	7.28684e-08	MCF7
chr5	53535000	53540000	chr5	53785000	53790000	7.28684e-08	MCF7
chr6	46190000	46195000	chr6	46375000	46380000	7.28684e-08	MCF7
chr7	99590000	99595000	chr7	99650000	99655000	7.28684e-08	MCF7
chr1	156590000	156595000	chr1	156625000	156630000	7.55067e-08	MCF7
chr10	102190000	102195000	chr10	102265000	102270000	7.55067e-08	MCF7
chr14	53290000	53295000	chr14	53520000	53525000	7.55067e-08	MCF7
chr17	41865000	41870000	chr17	41920000	41925000	7.55067e-08	MCF7
chr2	46855000	46860000	chr2	47110000	47115000	7.55067e-08	MCF7
chr2	182605000	182610000	chr2	182940000	182945000	7.55067e-08	MCF7
chr2	210070000	210075000	chr2	210180000	210185000	7.55067e-08	MCF7
chr3	73150000	73155000	chr3	73480000	73485000	7.55067e-08	MCF7
chr3	122280000	122285000	chr3	122390000	122395000	7.55067e-08	MCF7
chr3	184085000	184090000	chr3	184185000	184190000	7.55067e-08	MCF7
chr4	4260000	4265000	chr4	4335000	4340000	7.55067e-08	MCF7
chr5	90520000	90525000	chr5	90680000	90685000	7.55067e-08	MCF7
chr5	131720000	131725000	chr5	131835000	131840000	7.55067e-08	MCF7
chr7	7005000	7010000	chr7	7140000	7145000	7.55067e-08	MCF7
chr7	99505000	99510000	chr7	99585000	99590000	7.55067e-08	MCF7
chr8	124835000	124840000	chr8	124930000	124935000	7.55067e-08	MCF7
chr10	103925000	103930000	chr10	104110000	104115000	7.82373e-08	MCF7
chr14	23795000	23800000	chr14	23845000	23850000	7.82373e-08	MCF7
chr14	52500000	52505000	chr14	52735000	52740000	7.82373e-08	MCF7
chr14	53285000	53290000	chr14	53425000	53430000	7.82373e-08	MCF7
chr16	8750000	8755000	chr16	8885000	8890000	7.82373e-08	MCF7
chr17	56200000	56205000	chr17	56250000	56255000	7.82373e-08	MCF7
chr17	78400000	78405000	chr17	78550000	78555000	7.82373e-08	MCF7
chr18	47035000	47040000	chr18	47380000	47385000	7.82373e-08	MCF7
chr19	16885000	16890000	chr19	17160000	17165000	7.82373e-08	MCF7
chr19	54095000	54100000	chr19	54245000	54250000	7.82373e-08	MCF7
chr2	169200000	169205000	chr2	169615000	169620000	7.82373e-08	MCF7
chr20	3035000	3040000	chr20	3090000	3095000	7.82373e-08	MCF7
chr4	167090000	167095000	chr4	167170000	167175000	7.82373e-08	MCF7
chr5	141985000	141990000	chr5	142080000	142085000	7.82373e-08	MCF7
chr7	98380000	98385000	chr7	98435000	98440000	7.82373e-08	MCF7
chr8	28475000	28480000	chr8	28585000	28590000	7.82373e-08	MCF7
chr8	133065000	133070000	chr8	133155000	133160000	7.82373e-08	MCF7
chr9	114875000	114880000	chr9	115120000	115125000	7.82373e-08	MCF7
chr10	12295000	12300000	chr10	12750000	12755000	8.10635e-08	MCF7
chr10	13825000	13830000	chr10	14135000	14140000	8.10635e-08	MCF7
chr15	55500000	55505000	chr15	55725000	55730000	8.10635e-08	MCF7
chr18	47635000	47640000	chr18	47720000	47725000	8.10635e-08	MCF7
chr21	30410000	30415000	chr21	30435000	30440000	8.10635e-08	MCF7
chr3	186935000	186940000	chr3	187395000	187400000	8.10635e-08	MCF7
chr5	150180000	150185000	chr5	150225000	150230000	8.10635e-08	MCF7
chr7	75805000	75810000	chr7	75940000	75945000	8.10635e-08	MCF7
chr1	118055000	118060000	chr1	118295000	118300000	8.39885e-08	MCF7
chr11	75100000	75105000	chr11	75240000	75245000	8.39885e-08	MCF7
chr12	113750000	113755000	chr12	113860000	113865000	8.39885e-08	MCF7
chr13	21515000	21520000	chr13	21705000	21710000	8.39885e-08	MCF7
chr3	152760000	152765000	chr3	152880000	152885000	8.39885e-08	MCF7
chr5	64395000	64400000	chr5	64780000	64785000	8.39885e-08	MCF7
chr6	134245000	134250000	chr6	134415000	134420000	8.39885e-08	MCF7
chr7	123435000	123440000	chr7	123505000	123510000	8.39885e-08	MCF7
chr7	148200000	148205000	chr7	148660000	148665000	8.39885e-08	MCF7
chr1	85245000	85250000	chr1	85395000	85400000	8.70155e-08	MCF7
chr1	94985000	94990000	chr1	95265000	95270000	8.70155e-08	MCF7
chr1	197585000	197590000	chr1	197885000	197890000	8.70155e-08	MCF7
chr10	101605000	101610000	chr10	101720000	101725000	8.70155e-08	MCF7
chr12	54615000	54620000	chr12	54755000	54760000	8.70155e-08	MCF7
chr14	94895000	94900000	chr14	94950000	94955000	8.70155e-08	MCF7
chr17	65370000	65375000	chr17	65675000	65680000	8.70155e-08	MCF7
chr19	5985000	5990000	chr19	6020000	6025000	8.70155e-08	MCF7
chr19	12675000	12680000	chr19	12770000	12775000	8.70155e-08	MCF7
chr2	11370000	11375000	chr2	11550000	11555000	8.70155e-08	MCF7
chr2	66655000	66660000	chr2	66795000	66800000	8.70155e-08	MCF7
chr2	175635000	175640000	chr2	175850000	175855000	8.70155e-08	MCF7
chr20	49835000	49840000	chr20	49920000	49925000	8.70155e-08	MCF7
chr3	127370000	127375000	chr3	127690000	127695000	8.70155e-08	MCF7
chr5	107595000	107600000	chr5	107675000	107680000	8.70155e-08	MCF7
chr5	137555000	137560000	chr5	137615000	137620000	8.70155e-08	MCF7
chr6	154995000	155000000	chr6	155125000	155130000	8.70155e-08	MCF7
chr7	103165000	103170000	chr7	103795000	103800000	8.70155e-08	MCF7
chr7	121005000	121010000	chr7	121185000	121190000	8.70155e-08	MCF7
chr8	80975000	80980000	chr8	81140000	81145000	8.70155e-08	MCF7
chr4	119900000	119905000	chr4	120205000	120210000	8.85683e-08	MCF7
chr1	208065000	208070000	chr1	208140000	208145000	9.0148e-08	MCF7
chr12	34275000	34280000	chr12	34370000	34375000	9.0148e-08	MCF7
chr16	155000	160000	chr16	410000	415000	9.0148e-08	MCF7
chr17	4880000	4885000	chr17	4960000	4965000	9.0148e-08	MCF7
chr19	10825000	10830000	chr19	10970000	10975000	9.0148e-08	MCF7
chr3	97755000	97760000	chr3	98045000	98050000	9.0148e-08	MCF7
chr3	128145000	128150000	chr3	128300000	128305000	9.0148e-08	MCF7
chr5	57070000	57075000	chr5	57760000	57765000	9.0148e-08	MCF7
chr8	4690000	4695000	chr8	4850000	4855000	9.0148e-08	MCF7
chr11	7910000	7915000	chr11	8005000	8010000	9.33896e-08	MCF7
chr11	113865000	113870000	chr11	114130000	114135000	9.33896e-08	MCF7
chr12	101060000	101065000	chr12	101125000	101130000	9.33896e-08	MCF7
chr16	82290000	82295000	chr16	82490000	82495000	9.33896e-08	MCF7
chr17	78400000	78405000	chr17	78950000	78955000	9.33896e-08	MCF7
chr20	42845000	42850000	chr20	42940000	42945000	9.33896e-08	MCF7
chr21	43035000	43040000	chr21	43090000	43095000	9.33896e-08	MCF7
chr3	158375000	158380000	chr3	158505000	158510000	9.33896e-08	MCF7
chr4	85670000	85675000	chr4	85890000	85895000	9.33896e-08	MCF7
chr4	88070000	88075000	chr4	88155000	88160000	9.33896e-08	MCF7
chr4	169845000	169850000	chr4	170405000	170410000	9.33896e-08	MCF7
chr6	52030000	52035000	chr6	52125000	52130000	9.33896e-08	MCF7
chr8	19265000	19270000	chr8	19610000	19615000	9.33896e-08	MCF7
chr1	52360000	52365000	chr1	52465000	52470000	9.67439e-08	MCF7
chr1	91630000	91635000	chr1	91740000	91745000	9.67439e-08	MCF7
chr10	25400000	25405000	chr10	25510000	25515000	9.67439e-08	MCF7
chr12	50895000	50900000	chr12	51030000	51035000	9.67439e-08	MCF7
chr12	119875000	119880000	chr12	119980000	119985000	9.67439e-08	MCF7
chr12	121020000	121025000	chr12	121150000	121155000	9.67439e-08	MCF7
chr13	27520000	27525000	chr13	27930000	27935000	9.67439e-08	MCF7
chr17	6745000	6750000	chr17	6910000	6915000	9.67439e-08	MCF7
chr19	30220000	30225000	chr19	30360000	30365000	9.67439e-08	MCF7
chr19	50005000	50010000	chr19	50175000	50180000	9.67439e-08	MCF7
chr2	71525000	71530000	chr2	71735000	71740000	9.67439e-08	MCF7
chr2	159890000	159895000	chr2	159975000	159980000	9.67439e-08	MCF7
chr7	127855000	127860000	chr7	127955000	127960000	9.67439e-08	MCF7
chr1	204130000	204135000	chr1	204330000	204335000	1.00215e-07	MCF7
chr10	73885000	73890000	chr10	73980000	73985000	1.00215e-07	MCF7
chr11	65835000	65840000	chr11	65900000	65905000	1.00215e-07	MCF7
chr11	67030000	67035000	chr11	67085000	67090000	1.00215e-07	MCF7
chr14	96520000	96525000	chr14	96560000	96565000	1.00215e-07	MCF7
chr19	4265000	4270000	chr19	4350000	4355000	1.00215e-07	MCF7
chr2	32995000	33000000	chr2	33255000	33260000	1.00215e-07	MCF7
chr5	154030000	154035000	chr5	154185000	154190000	1.00215e-07	MCF7
chr7	7635000	7640000	chr7	8255000	8260000	1.00215e-07	MCF7
chr7	92320000	92325000	chr7	92680000	92685000	1.00215e-07	MCF7
chr8	135490000	135495000	chr8	135695000	135700000	1.00215e-07	MCF7
chr1	220455000	220460000	chr1	220945000	220950000	1.03806e-07	MCF7
chr11	70310000	70315000	chr11	70600000	70605000	1.03806e-07	MCF7
chr12	9900000	9905000	chr12	9950000	9955000	1.03806e-07	MCF7
chr12	110290000	110295000	chr12	110315000	110320000	1.03806e-07	MCF7
chr15	64040000	64045000	chr15	64355000	64360000	1.03806e-07	MCF7
chr3	14305000	14310000	chr3	14510000	14515000	1.03806e-07	MCF7
chr3	140715000	140720000	chr3	140910000	140915000	1.03806e-07	MCF7
chr3	168855000	168860000	chr3	169385000	169390000	1.03806e-07	MCF7
chr5	36410000	36415000	chr5	36690000	36695000	1.03806e-07	MCF7
chr5	63520000	63525000	chr5	63905000	63910000	1.03806e-07	MCF7
chr6	24520000	24525000	chr6	24695000	24700000	1.03806e-07	MCF7
chr1	160395000	160400000	chr1	160575000	160580000	1.07521e-07	MCF7
chr13	32820000	32825000	chr13	32880000	32885000	1.07521e-07	MCF7
chr15	98985000	98990000	chr15	99615000	99620000	1.07521e-07	MCF7
chr16	19095000	19100000	chr16	19190000	19195000	1.07521e-07	MCF7
chr19	18455000	18460000	chr19	18520000	18525000	1.07521e-07	MCF7
chr2	45870000	45875000	chr2	46005000	46010000	1.07521e-07	MCF7
chr2	180285000	180290000	chr2	180610000	180615000	1.07521e-07	MCF7
chr20	54970000	54975000	chr20	55150000	55155000	1.07521e-07	MCF7
chr3	61840000	61845000	chr3	62035000	62040000	1.07521e-07	MCF7
chr4	38180000	38185000	chr4	38675000	38680000	1.07521e-07	MCF7
chr6	36580000	36585000	chr6	36690000	36695000	1.07521e-07	MCF7
chr6	108860000	108865000	chr6	109220000	109225000	1.07521e-07	MCF7
chr6	154475000	154480000	chr6	154595000	154600000	1.07521e-07	MCF7
chr8	52760000	52765000	chr8	52920000	52925000	1.07521e-07	MCF7
chr11	56895000	56900000	chr11	57010000	57015000	1.11366e-07	MCF7
chr12	88545000	88550000	chr12	89385000	89390000	1.11366e-07	MCF7
chr12	123120000	123125000	chr12	123235000	123240000	1.11366e-07	MCF7
chr17	73900000	73905000	chr17	74005000	74010000	1.11366e-07	MCF7
chr2	48085000	48090000	chr2	48645000	48650000	1.11366e-07	MCF7
chr3	100180000	100185000	chr3	100305000	100310000	1.11366e-07	MCF7
chr3	158560000	158565000	chr3	158975000	158980000	1.11366e-07	MCF7
chr3	192635000	192640000	chr3	192755000	192760000	1.11366e-07	MCF7
chr4	159175000	159180000	chr4	159545000	159550000	1.11366e-07	MCF7
chr6	46385000	46390000	chr6	46590000	46595000	1.11366e-07	MCF7
chr6	117100000	117105000	chr6	117165000	117170000	1.11366e-07	MCF7
chr6	150735000	150740000	chr6	151135000	151140000	1.11366e-07	MCF7
chr7	93915000	93920000	chr7	94025000	94030000	1.11366e-07	MCF7
chr7	115890000	115895000	chr7	116445000	116450000	1.11366e-07	MCF7
chr7	129300000	129305000	chr7	129650000	129655000	1.11366e-07	MCF7
chr8	98270000	98275000	chr8	98565000	98570000	1.11366e-07	MCF7
chr10	116315000	116320000	chr10	116460000	116465000	1.15343e-07	MCF7
chr12	75195000	75200000	chr12	75680000	75685000	1.15343e-07	MCF7
chr13	36550000	36555000	chr13	36850000	36855000	1.15343e-07	MCF7
chr15	95220000	95225000	chr15	95555000	95560000	1.15343e-07	MCF7
chr17	48100000	48105000	chr17	48165000	48170000	1.15343e-07	MCF7
chr19	15590000	15595000	chr19	15665000	15670000	1.15343e-07	MCF7
chr19	46785000	46790000	chr19	46895000	46900000	1.15343e-07	MCF7
chr2	21395000	21400000	chr2	21535000	21540000	1.15343e-07	MCF7
chr2	74710000	74715000	chr2	74810000	74815000	1.15343e-07	MCF7
chr2	96315000	96320000	chr2	96390000	96395000	1.15343e-07	MCF7
chr2	169970000	169975000	chr2	170250000	170255000	1.15343e-07	MCF7
chr3	16645000	16650000	chr3	17270000	17275000	1.15343e-07	MCF7
chr3	192180000	192185000	chr3	192515000	192520000	1.15343e-07	MCF7
chr4	171510000	171515000	chr4	171775000	171780000	1.15343e-07	MCF7
chr8	121820000	121825000	chr8	121945000	121950000	1.15343e-07	MCF7
chr9	4315000	4320000	chr9	4365000	4370000	1.15343e-07	MCF7
chr1	9550000	9555000	chr1	9635000	9640000	1.19457e-07	MCF7
chr10	124405000	124410000	chr10	124460000	124465000	1.19457e-07	MCF7
chr15	90280000	90285000	chr15	90420000	90425000	1.19457e-07	MCF7
chr19	39965000	39970000	chr19	40020000	40025000	1.19457e-07	MCF7
chr2	38805000	38810000	chr2	38950000	38955000	1.19457e-07	MCF7
chr21	45565000	45570000	chr21	45715000	45720000	1.19457e-07	MCF7
chr3	8480000	8485000	chr3	8660000	8665000	1.19457e-07	MCF7
chr3	122020000	122025000	chr3	122075000	122080000	1.19457e-07	MCF7
chr4	6905000	6910000	chr4	7075000	7080000	1.19457e-07	MCF7
chr4	15805000	15810000	chr4	15955000	15960000	1.19457e-07	MCF7
chr5	114645000	114650000	chr5	114920000	114925000	1.19457e-07	MCF7
chr5	170170000	170175000	chr5	170215000	170220000	1.19457e-07	MCF7
chr6	64060000	64065000	chr6	64470000	64475000	1.19457e-07	MCF7
chr6	149350000	149355000	chr6	149750000	149755000	1.19457e-07	MCF7
chr8	87710000	87715000	chr8	87795000	87800000	1.19457e-07	MCF7
chr8	121135000	121140000	chr8	121355000	121360000	1.19457e-07	MCF7
chr9	132250000	132255000	chr9	132365000	132370000	1.19457e-07	MCF7
chr11	86580000	86585000	chr11	86625000	86630000	1.21567e-07	MCF7
chr1	181445000	181450000	chr1	181905000	181910000	1.23713e-07	MCF7
chr11	10425000	10430000	chr11	10755000	10760000	1.23713e-07	MCF7
chr19	8415000	8420000	chr19	8460000	8465000	1.23713e-07	MCF7
chr20	43945000	43950000	chr20	44065000	44070000	1.23713e-07	MCF7
chr5	174375000	174380000	chr5	174870000	174875000	1.23713e-07	MCF7
chr9	117500000	117505000	chr9	117775000	117780000	1.23713e-07	MCF7
chrX	77165000	77170000	chrX	77275000	77280000	1.23713e-07	MCF7
chr10	92510000	92515000	chr10	92620000	92625000	1.28116e-07	MCF7
chr11	68025000	68030000	chr11	68145000	68150000	1.28116e-07	MCF7
chr12	64665000	64670000	chr12	64780000	64785000	1.28116e-07	MCF7
chr13	24495000	24500000	chr13	24795000	24800000	1.28116e-07	MCF7
chr13	49170000	49175000	chr13	49340000	49345000	1.28116e-07	MCF7
chr19	45405000	45410000	chr19	45450000	45455000	1.28116e-07	MCF7
chr19	47365000	47370000	chr19	47495000	47500000	1.28116e-07	MCF7
chr21	42655000	42660000	chr21	42730000	42735000	1.28116e-07	MCF7
chr4	15240000	15245000	chr4	15460000	15465000	1.28116e-07	MCF7
chr5	32485000	32490000	chr5	32590000	32595000	1.28116e-07	MCF7
chr7	41980000	41985000	chr7	42870000	42875000	1.28116e-07	MCF7
chr7	103215000	103220000	chr7	103735000	103740000	1.28116e-07	MCF7
chr8	23450000	23455000	chr8	23545000	23550000	1.28116e-07	MCF7
chr9	112665000	112670000	chr9	112820000	112825000	1.28116e-07	MCF7
chr3	178150000	178155000	chr3	178680000	178685000	1.30373e-07	MCF7
chr1	146745000	146750000	chr1	146860000	146865000	1.3267e-07	MCF7
chr10	555000	560000	chr10	835000	840000	1.3267e-07	MCF7
chr10	15470000	15475000	chr10	15765000	15770000	1.3267e-07	MCF7
chr10	95580000	95585000	chr10	96080000	96085000	1.3267e-07	MCF7
chr12	98965000	98970000	chr12	99045000	99050000	1.3267e-07	MCF7
chr12	103340000	103345000	chr12	103940000	103945000	1.3267e-07	MCF7
chr14	75775000	75780000	chr14	75955000	75960000	1.3267e-07	MCF7
chr17	74115000	74120000	chr17	74180000	74185000	1.3267e-07	MCF7
chr18	10850000	10855000	chr18	11035000	11040000	1.3267e-07	MCF7
chr18	21200000	21205000	chr18	21280000	21285000	1.3267e-07	MCF7
chr2	100880000	100885000	chr2	100995000	101000000	1.3267e-07	MCF7
chr2	216810000	216815000	chr2	216875000	216880000	1.3267e-07	MCF7
chr4	113020000	113025000	chr4	113155000	113160000	1.3267e-07	MCF7
chr8	110965000	110970000	chr8	111035000	111040000	1.3267e-07	MCF7
chr9	97440000	97445000	chr9	97890000	97895000	1.3267e-07	MCF7
chr9	127180000	127185000	chr9	127295000	127300000	1.3267e-07	MCF7
chr12	110035000	110040000	chr12	110210000	110215000	1.3738e-07	MCF7
chr15	81565000	81570000	chr15	81690000	81695000	1.3738e-07	MCF7
chr15	92635000	92640000	chr15	92930000	92935000	1.3738e-07	MCF7
chr2	48085000	48090000	chr2	48330000	48335000	1.3738e-07	MCF7
chr2	122290000	122295000	chr2	122475000	122480000	1.3738e-07	MCF7
chr3	153810000	153815000	chr3	153970000	153975000	1.3738e-07	MCF7
chr3	192180000	192185000	chr3	192275000	192280000	1.3738e-07	MCF7
chr4	171060000	171065000	chr4	171180000	171185000	1.3738e-07	MCF7
chr5	10280000	10285000	chr5	10365000	10370000	1.3738e-07	MCF7
chr6	56500000	56505000	chr6	56625000	56630000	1.3738e-07	MCF7
chr6	86060000	86065000	chr6	86245000	86250000	1.3738e-07	MCF7
chr6	127785000	127790000	chr6	127860000	127865000	1.3738e-07	MCF7
chr9	36450000	36455000	chr9	36555000	36560000	1.3738e-07	MCF7
chr12	106095000	106100000	chr12	106530000	106535000	1.39796e-07	MCF7
chr1	46910000	46915000	chr1	47000000	47005000	1.42252e-07	MCF7
chr1	223885000	223890000	chr1	223935000	223940000	1.42252e-07	MCF7
chr11	72635000	72640000	chr11	72885000	72890000	1.42252e-07	MCF7
chr12	71125000	71130000	chr12	71405000	71410000	1.42252e-07	MCF7
chr12	80585000	80590000	chr12	80660000	80665000	1.42252e-07	MCF7
chr16	19180000	19185000	chr16	19385000	19390000	1.42252e-07	MCF7
chr17	67330000	67335000	chr17	67515000	67520000	1.42252e-07	MCF7
chr21	30535000	30540000	chr21	30710000	30715000	1.42252e-07	MCF7
chr22	29000000	29005000	chr22	29225000	29230000	1.42252e-07	MCF7
chr4	55185000	55190000	chr4	55300000	55305000	1.42252e-07	MCF7
chr5	35775000	35780000	chr5	35925000	35930000	1.42252e-07	MCF7
chr5	158120000	158125000	chr5	158530000	158535000	1.42252e-07	MCF7
chr7	14755000	14760000	chr7	15050000	15055000	1.42252e-07	MCF7
chr7	93530000	93535000	chr7	93715000	93720000	1.42252e-07	MCF7
chr8	134570000	134575000	chr8	134890000	134895000	1.42252e-07	MCF7
chr1	152160000	152165000	chr1	152430000	152435000	1.47291e-07	MCF7
chr10	59935000	59940000	chr10	60050000	60055000	1.47291e-07	MCF7
chr11	120105000	120110000	chr11	120170000	120175000	1.47291e-07	MCF7
chr12	51220000	51225000	chr12	51380000	51385000	1.47291e-07	MCF7
chr14	94405000	94410000	chr14	94470000	94475000	1.47291e-07	MCF7
chr15	99640000	99645000	chr15	99755000	99760000	1.47291e-07	MCF7
chr19	14305000	14310000	chr19	14455000	14460000	1.47291e-07	MCF7
chr2	158885000	158890000	chr2	159600000	159605000	1.47291e-07	MCF7
chr2	178355000	178360000	chr2	178465000	178470000	1.47291e-07	MCF7
chr20	3195000	3200000	chr20	3295000	3300000	1.47291e-07	MCF7
chr3	87345000	87350000	chr3	87555000	87560000	1.47291e-07	MCF7
chr3	128145000	128150000	chr3	128215000	128220000	1.47291e-07	MCF7
chr5	141265000	141270000	chr5	141340000	141345000	1.47291e-07	MCF7
chr9	22305000	22310000	chr9	22450000	22455000	1.47291e-07	MCF7
chr3	194055000	194060000	chr3	194120000	194125000	1.49875e-07	MCF7
chr1	18920000	18925000	chr1	19145000	19150000	1.52503e-07	MCF7
chr1	111765000	111770000	chr1	111940000	111945000	1.52503e-07	MCF7
chr10	61385000	61390000	chr10	61570000	61575000	1.52503e-07	MCF7
chr10	112070000	112075000	chr10	112360000	112365000	1.52503e-07	MCF7
chr10	114080000	114085000	chr10	114190000	114195000	1.52503e-07	MCF7
chr11	32980000	32985000	chr11	33085000	33090000	1.52503e-07	MCF7
chr12	120660000	120665000	chr12	120705000	120710000	1.52503e-07	MCF7
chr13	27560000	27565000	chr13	27930000	27935000	1.52503e-07	MCF7
chr16	85855000	85860000	chr16	85925000	85930000	1.52503e-07	MCF7
chr16	86600000	86605000	chr16	87095000	87100000	1.52503e-07	MCF7
chr17	46110000	46115000	chr17	46145000	46150000	1.52503e-07	MCF7
chr2	10210000	10215000	chr2	10575000	10580000	1.52503e-07	MCF7
chr20	32045000	32050000	chr20	32235000	32240000	1.52503e-07	MCF7
chr4	76920000	76925000	chr4	76985000	76990000	1.52503e-07	MCF7
chr4	89735000	89740000	chr4	89940000	89945000	1.52503e-07	MCF7
chr6	24060000	24065000	chr6	24265000	24270000	1.52503e-07	MCF7
chr8	73100000	73105000	chr8	73195000	73200000	1.55175e-07	MCF7
chr14	24710000	24715000	chr14	24765000	24770000	1.57892e-07	MCF7
chr20	40365000	40370000	chr20	40475000	40480000	1.57892e-07	MCF7
chr20	58525000	58530000	chr20	58625000	58630000	1.57892e-07	MCF7
chr3	10990000	10995000	chr3	11100000	11105000	1.57892e-07	MCF7
chr5	148695000	148700000	chr5	148810000	148815000	1.57892e-07	MCF7
chr7	158145000	158150000	chr7	158200000	158205000	1.57892e-07	MCF7
chrX	129060000	129065000	chrX	129160000	129165000	1.57892e-07	MCF7
chr1	39980000	39985000	chr1	40230000	40235000	1.60656e-07	MCF7
chr1	65700000	65705000	chr1	66155000	66160000	1.63466e-07	MCF7
chr11	6045000	6050000	chr11	6375000	6380000	1.63466e-07	MCF7
chr12	64230000	64235000	chr12	64575000	64580000	1.63466e-07	MCF7
chr13	53240000	53245000	chr13	53380000	53385000	1.63466e-07	MCF7
chr16	10835000	10840000	chr16	11010000	11015000	1.63466e-07	MCF7
chr18	11935000	11940000	chr18	11990000	11995000	1.63466e-07	MCF7
chr19	18115000	18120000	chr19	18170000	18175000	1.63466e-07	MCF7
chr19	39930000	39935000	chr19	40025000	40030000	1.63466e-07	MCF7
chr2	206640000	206645000	chr2	206745000	206750000	1.63466e-07	MCF7
chr20	24975000	24980000	chr20	25160000	25165000	1.63466e-07	MCF7
chr3	39230000	39235000	chr3	39330000	39335000	1.63466e-07	MCF7
chr4	8240000	8245000	chr4	8405000	8410000	1.63466e-07	MCF7
chr5	54200000	54205000	chr5	54435000	54440000	1.63466e-07	MCF7
chr6	63775000	63780000	chr6	63980000	63985000	1.63466e-07	MCF7
chr7	119575000	119580000	chr7	120190000	120195000	1.63466e-07	MCF7
chr8	90860000	90865000	chr8	90995000	91000000	1.63466e-07	MCF7
chr6	133150000	133155000	chr6	133870000	133875000	1.66323e-07	MCF7
chr7	45960000	45965000	chr7	46390000	46395000	1.66323e-07	MCF7
chr1	203240000	203245000	chr1	203305000	203310000	1.69229e-07	MCF7
chr11	73110000	73115000	chr11	73370000	73375000	1.69229e-07	MCF7
chr11	128755000	128760000	chr11	128825000	128830000	1.69229e-07	MCF7
chr15	73855000	73860000	chr15	73990000	73995000	1.69229e-07	MCF7
chr18	60380000	60385000	chr18	60625000	60630000	1.69229e-07	MCF7
chr3	80000	85000	chr3	395000	400000	1.69229e-07	MCF7
chr4	72600000	72605000	chr4	73150000	73155000	1.69229e-07	MCF7
chr6	125630000	125635000	chr6	126090000	126095000	1.69229e-07	MCF7
chr7	81130000	81135000	chr7	81645000	81650000	1.69229e-07	MCF7
chr8	100400000	100405000	chr8	100820000	100825000	1.69229e-07	MCF7
chr9	17810000	17815000	chr9	18210000	18215000	1.69229e-07	MCF7
chr20	22670000	22675000	chr20	23320000	23325000	1.72184e-07	MCF7
chr1	151905000	151910000	chr1	151970000	151975000	1.75189e-07	MCF7
chr10	26160000	26165000	chr10	26555000	26560000	1.75189e-07	MCF7
chr13	45620000	45625000	chr13	45885000	45890000	1.75189e-07	MCF7
chr3	11420000	11425000	chr3	11570000	11575000	1.75189e-07	MCF7
chr3	27750000	27755000	chr3	28370000	28375000	1.75189e-07	MCF7
chr3	62185000	62190000	chr3	62295000	62300000	1.75189e-07	MCF7
chr3	130475000	130480000	chr3	130610000	130615000	1.75189e-07	MCF7
chr4	83385000	83390000	chr4	83660000	83665000	1.75189e-07	MCF7
chr6	47600000	47605000	chr6	47745000	47750000	1.75189e-07	MCF7
chr8	53875000	53880000	chr8	54720000	54725000	1.75189e-07	MCF7
chr1	38355000	38360000	chr1	38440000	38445000	1.81351e-07	MCF7
chr1	160745000	160750000	chr1	160800000	160805000	1.81351e-07	MCF7
chr1	172055000	172060000	chr1	172365000	172370000	1.81351e-07	MCF7
chr13	51720000	51725000	chr13	51860000	51865000	1.81351e-07	MCF7
chr14	45380000	45385000	chr14	45735000	45740000	1.81351e-07	MCF7
chr14	59970000	59975000	chr14	60035000	60040000	1.81351e-07	MCF7
chr17	21365000	21370000	chr17	21410000	21415000	1.81351e-07	MCF7
chr17	27905000	27910000	chr17	28110000	28115000	1.81351e-07	MCF7
chr17	72740000	72745000	chr17	72765000	72770000	1.81351e-07	MCF7
chr19	16355000	16360000	chr19	16490000	16495000	1.81351e-07	MCF7
chr3	45080000	45085000	chr3	45250000	45255000	1.81351e-07	MCF7
chr3	124645000	124650000	chr3	124700000	124705000	1.81351e-07	MCF7
chr9	32375000	32380000	chr9	32575000	32580000	1.81351e-07	MCF7
chr11	100445000	100450000	chr11	100800000	100805000	1.84511e-07	MCF7
chr1	47655000	47660000	chr1	47725000	47730000	1.87723e-07	MCF7
chr11	59515000	59520000	chr11	59570000	59575000	1.87723e-07	MCF7
chr13	78065000	78070000	chr13	78140000	78145000	1.87723e-07	MCF7
chr18	480000	485000	chr18	610000	615000	1.87723e-07	MCF7
chr19	46530000	46535000	chr19	46575000	46580000	1.87723e-07	MCF7
chr20	46305000	46310000	chr20	47250000	47255000	1.87723e-07	MCF7
chr3	64025000	64030000	chr3	64090000	64095000	1.87723e-07	MCF7
chr3	141020000	141025000	chr3	141170000	141175000	1.87723e-07	MCF7
chr4	26330000	26335000	chr4	26410000	26415000	1.87723e-07	MCF7
chr5	111015000	111020000	chr5	111480000	111485000	1.87723e-07	MCF7
chr5	174005000	174010000	chr5	174160000	174165000	1.87723e-07	MCF7
chr7	99120000	99125000	chr7	99435000	99440000	1.87723e-07	MCF7
chr8	117855000	117860000	chr8	118050000	118055000	1.87723e-07	MCF7
chr1	108320000	108325000	chr1	108665000	108670000	1.94311e-07	MCF7
chr1	181050000	181055000	chr1	181110000	181115000	1.94311e-07	MCF7
chr10	6460000	6465000	chr10	6710000	6715000	1.94311e-07	MCF7
chr10	86305000	86310000	chr10	86365000	86370000	1.94311e-07	MCF7
chr10	98830000	98835000	chr10	98965000	98970000	1.94311e-07	MCF7
chr12	107800000	107805000	chr12	108000000	108005000	1.94311e-07	MCF7
chr14	34800000	34805000	chr14	34965000	34970000	1.94311e-07	MCF7
chr14	96075000	96080000	chr14	96150000	96155000	1.94311e-07	MCF7
chr14	105670000	105675000	chr14	105745000	105750000	1.94311e-07	MCF7
chr17	33635000	33640000	chr17	33860000	33865000	1.94311e-07	MCF7
chr17	42475000	42480000	chr17	42600000	42605000	1.94311e-07	MCF7
chrX	23710000	23715000	chrX	23915000	23920000	1.94311e-07	MCF7
chrX	137270000	137275000	chrX	137825000	137830000	1.94311e-07	MCF7
chr1	66425000	66430000	chr1	66705000	66710000	1.97688e-07	MCF7
chr1	84900000	84905000	chr1	85005000	85010000	2.01122e-07	MCF7
chr1	93210000	93215000	chr1	93280000	93285000	2.01122e-07	MCF7
chr11	26305000	26310000	chr11	26665000	26670000	2.01122e-07	MCF7
chr12	110990000	110995000	chr12	111035000	111040000	2.01122e-07	MCF7
chr16	68880000	68885000	chr16	69155000	69160000	2.01122e-07	MCF7
chr17	20130000	20135000	chr17	20220000	20225000	2.01122e-07	MCF7
chr19	19475000	19480000	chr19	19600000	19605000	2.01122e-07	MCF7
chr2	98205000	98210000	chr2	98310000	98315000	2.01122e-07	MCF7
chr3	32770000	32775000	chr3	32975000	32980000	2.01122e-07	MCF7
chr5	95195000	95200000	chr5	95665000	95670000	2.01122e-07	MCF7
chr8	134575000	134580000	chr8	135045000	135050000	2.01122e-07	MCF7
chr9	92215000	92220000	chr9	92860000	92865000	2.01122e-07	MCF7
chr1	161455000	161460000	chr1	161715000	161720000	2.08164e-07	MCF7
chr10	103060000	103065000	chr10	103200000	103205000	2.08164e-07	MCF7
chr10	124800000	124805000	chr10	125135000	125140000	2.08164e-07	MCF7
chr12	117460000	117465000	chr12	117555000	117560000	2.08164e-07	MCF7
chr14	30015000	30020000	chr14	30680000	30685000	2.08164e-07	MCF7
chr14	56170000	56175000	chr14	56940000	56945000	2.08164e-07	MCF7
chr19	41955000	41960000	chr19	42070000	42075000	2.08164e-07	MCF7
chr2	229260000	229265000	chr2	229520000	229525000	2.08164e-07	MCF7
chr3	64150000	64155000	chr3	64470000	64475000	2.08164e-07	MCF7
chr5	141080000	141085000	chr5	141255000	141260000	2.08164e-07	MCF7
chr5	148825000	148830000	chr5	148945000	148950000	2.08164e-07	MCF7
chr6	86065000	86070000	chr6	86190000	86195000	2.08164e-07	MCF7
chr6	97345000	97350000	chr6	97500000	97505000	2.08164e-07	MCF7
chr6	133150000	133155000	chr6	133280000	133285000	2.08164e-07	MCF7
chr7	129470000	129475000	chr7	129650000	129655000	2.08164e-07	MCF7
chr8	42545000	42550000	chr8	42660000	42665000	2.08164e-07	MCF7
chr9	133740000	133745000	chr9	133870000	133875000	2.08164e-07	MCF7
chr1	182110000	182115000	chr1	182365000	182370000	2.15443e-07	MCF7
chr10	101385000	101390000	chr10	101470000	101475000	2.15443e-07	MCF7
chr10	102095000	102100000	chr10	102190000	102195000	2.15443e-07	MCF7
chr10	103600000	103605000	chr10	103770000	103775000	2.15443e-07	MCF7
chr10	112505000	112510000	chr10	112650000	112655000	2.15443e-07	MCF7
chr13	39440000	39445000	chr13	39485000	39490000	2.15443e-07	MCF7
chr17	74460000	74465000	chr17	74500000	74505000	2.15443e-07	MCF7
chr3	14710000	14715000	chr3	14960000	14965000	2.15443e-07	MCF7
chr3	130755000	130760000	chr3	131175000	131180000	2.15443e-07	MCF7
chr4	81990000	81995000	chr4	82275000	82280000	2.15443e-07	MCF7
chr5	36260000	36265000	chr5	36305000	36310000	2.15443e-07	MCF7
chr5	135220000	135225000	chr5	135395000	135400000	2.15443e-07	MCF7
chr5	139165000	139170000	chr5	139220000	139225000	2.15443e-07	MCF7
chr5	156260000	156265000	chr5	156450000	156455000	2.15443e-07	MCF7
chr6	56575000	56580000	chr6	56620000	56625000	2.15443e-07	MCF7
chr8	135700000	135705000	chr8	135895000	135900000	2.15443e-07	MCF7
chr9	101075000	101080000	chr9	101535000	101540000	2.15443e-07	MCF7
chr9	140185000	140190000	chr9	140335000	140340000	2.15443e-07	MCF7
chr11	72540000	72545000	chr11	72950000	72955000	2.22969e-07	MCF7
chr14	20795000	20800000	chr14	21075000	21080000	2.22969e-07	MCF7
chr14	23245000	23250000	chr14	23320000	23325000	2.22969e-07	MCF7
chr15	41150000	41155000	chr15	41180000	41185000	2.22969e-07	MCF7
chr16	20610000	20615000	chr16	20700000	20705000	2.22969e-07	MCF7
chr16	27245000	27250000	chr16	27375000	27380000	2.22969e-07	MCF7
chr18	47570000	47575000	chr18	47725000	47730000	2.22969e-07	MCF7
chr19	4870000	4875000	chr19	5030000	5035000	2.22969e-07	MCF7
chr19	18315000	18320000	chr19	18360000	18365000	2.22969e-07	MCF7
chr19	39035000	39040000	chr19	39120000	39125000	2.22969e-07	MCF7
chr2	75865000	75870000	chr2	75940000	75945000	2.22969e-07	MCF7
chr2	187515000	187520000	chr2	187645000	187650000	2.22969e-07	MCF7
chr2	219165000	219170000	chr2	219220000	219225000	2.22969e-07	MCF7
chr20	32450000	32455000	chr20	32715000	32720000	2.22969e-07	MCF7
chr20	33730000	33735000	chr20	33795000	33800000	2.22969e-07	MCF7
chr3	98535000	98540000	chr3	98710000	98715000	2.22969e-07	MCF7
chr5	149015000	149020000	chr5	149365000	149370000	2.22969e-07	MCF7
chr7	90080000	90085000	chr7	90255000	90260000	2.22969e-07	MCF7
chr7	92460000	92465000	chr7	92680000	92685000	2.22969e-07	MCF7
chr8	37395000	37400000	chr8	37555000	37560000	2.22969e-07	MCF7
chr8	101150000	101155000	chr8	101550000	101555000	2.22969e-07	MCF7
chr12	15425000	15430000	chr12	15675000	15680000	2.30748e-07	MCF7
chr12	109055000	109060000	chr12	109195000	109200000	2.30748e-07	MCF7
chr14	23945000	23950000	chr14	24025000	24030000	2.30748e-07	MCF7
chr4	183860000	183865000	chr4	184180000	184185000	2.30748e-07	MCF7
chr7	81675000	81680000	chr7	82200000	82205000	2.30748e-07	MCF7
chr9	139380000	139385000	chr9	139525000	139530000	2.30748e-07	MCF7
chr1	162585000	162590000	chr1	162765000	162770000	2.38789e-07	MCF7
chr11	1715000	1720000	chr11	1850000	1855000	2.38789e-07	MCF7
chr12	38530000	38535000	chr12	38705000	38710000	2.38789e-07	MCF7
chr12	53605000	53610000	chr12	53680000	53685000	2.38789e-07	MCF7
chr12	93960000	93965000	chr12	94495000	94500000	2.38789e-07	MCF7
chr17	29335000	29340000	chr17	29540000	29545000	2.38789e-07	MCF7
chr17	54895000	54900000	chr17	55015000	55020000	2.38789e-07	MCF7
chr19	11245000	11250000	chr19	11310000	11315000	2.38789e-07	MCF7
chr2	10275000	10280000	chr2	10570000	10575000	2.38789e-07	MCF7
chr2	101890000	101895000	chr2	102000000	102005000	2.38789e-07	MCF7
chr22	36940000	36945000	chr22	37170000	37175000	2.38789e-07	MCF7
chr3	167555000	167560000	chr3	167755000	167760000	2.38789e-07	MCF7
chr6	150155000	150160000	chr6	150250000	150255000	2.38789e-07	MCF7
chr7	92805000	92810000	chr7	92855000	92860000	2.38789e-07	MCF7
chr8	120465000	120470000	chr8	120650000	120655000	2.38789e-07	MCF7
chr9	107260000	107265000	chr9	107440000	107445000	2.38789e-07	MCF7
chr1	114445000	114450000	chr1	114470000	114475000	2.471e-07	MCF7
chr1	206665000	206670000	chr1	206755000	206760000	2.471e-07	MCF7
chr10	86185000	86190000	chr10	86295000	86300000	2.471e-07	MCF7
chr10	96890000	96895000	chr10	97000000	97005000	2.471e-07	MCF7
chr10	104265000	104270000	chr10	104340000	104345000	2.471e-07	MCF7
chr11	27200000	27205000	chr11	27510000	27515000	2.471e-07	MCF7
chr11	133920000	133925000	chr11	134005000	134010000	2.471e-07	MCF7
chr12	18290000	18295000	chr12	18375000	18380000	2.471e-07	MCF7
chr16	23745000	23750000	chr16	24045000	24050000	2.471e-07	MCF7
chr16	88505000	88510000	chr16	88590000	88595000	2.471e-07	MCF7
chr17	46100000	46105000	chr17	46205000	46210000	2.471e-07	MCF7
chr18	44625000	44630000	chr18	44730000	44735000	2.471e-07	MCF7
chr2	41640000	41645000	chr2	42005000	42010000	2.471e-07	MCF7
chr20	55665000	55670000	chr20	55920000	55925000	2.471e-07	MCF7
chr3	93720000	93725000	chr3	93785000	93790000	2.471e-07	MCF7
chr3	124070000	124075000	chr3	124270000	124275000	2.471e-07	MCF7
chr4	154565000	154570000	chr4	154665000	154670000	2.471e-07	MCF7
chr4	155560000	155565000	chr4	155695000	155700000	2.471e-07	MCF7
chr5	121530000	121535000	chr5	121830000	121835000	2.471e-07	MCF7
chr5	137405000	137410000	chr5	137470000	137475000	2.471e-07	MCF7
chr5	150895000	150900000	chr5	151030000	151035000	2.471e-07	MCF7
chr6	7900000	7905000	chr6	7990000	7995000	2.471e-07	MCF7
chr6	90140000	90145000	chr6	90315000	90320000	2.471e-07	MCF7
chr7	135485000	135490000	chr7	135690000	135695000	2.471e-07	MCF7
chr8	12895000	12900000	chr8	13510000	13515000	2.471e-07	MCF7
chrX	128740000	128745000	chrX	128860000	128865000	2.471e-07	MCF7
chr1	203010000	203015000	chr1	203230000	203235000	2.5569e-07	MCF7
chr12	22235000	22240000	chr12	22595000	22600000	2.5569e-07	MCF7
chr17	7415000	7420000	chr17	7460000	7465000	2.5569e-07	MCF7
chr22	23190000	23195000	chr22	23295000	23300000	2.5569e-07	MCF7
chr3	188675000	188680000	chr3	188860000	188865000	2.5569e-07	MCF7
chr4	158910000	158915000	chr4	159090000	159095000	2.5569e-07	MCF7
chr7	4725000	4730000	chr7	4785000	4790000	2.5569e-07	MCF7
chr1	150995000	151000000	chr1	151130000	151135000	2.64569e-07	MCF7
chr1	168405000	168410000	chr1	168540000	168545000	2.64569e-07	MCF7
chr10	90785000	90790000	chr10	90970000	90975000	2.64569e-07	MCF7
chr12	91770000	91775000	chr12	92535000	92540000	2.64569e-07	MCF7
chr14	80675000	80680000	chr14	81315000	81320000	2.64569e-07	MCF7
chr15	57440000	57445000	chr15	57505000	57510000	2.64569e-07	MCF7
chr22	31340000	31345000	chr22	31545000	31550000	2.64569e-07	MCF7
chr22	42360000	42365000	chr22	42505000	42510000	2.64569e-07	MCF7
chr3	124485000	124490000	chr3	124620000	124625000	2.64569e-07	MCF7
chr3	184275000	184280000	chr3	184490000	184495000	2.64569e-07	MCF7
chr3	196985000	196990000	chr3	197230000	197235000	2.64569e-07	MCF7
chr7	75805000	75810000	chr7	75890000	75895000	2.64569e-07	MCF7
chr7	107820000	107825000	chr7	108135000	108140000	2.64569e-07	MCF7
chr8	15235000	15240000	chr8	15495000	15500000	2.64569e-07	MCF7
chr8	57360000	57365000	chr8	57835000	57840000	2.69119e-07	MCF7
chr10	93250000	93255000	chr10	93390000	93395000	2.73745e-07	MCF7
chr10	97185000	97190000	chr10	97360000	97365000	2.73745e-07	MCF7
chr11	9550000	9555000	chr11	9595000	9600000	2.73745e-07	MCF7
chr11	32070000	32075000	chr11	32195000	32200000	2.73745e-07	MCF7
chr11	65040000	65045000	chr11	65095000	65100000	2.73745e-07	MCF7
chr12	53935000	53940000	chr12	54070000	54075000	2.73745e-07	MCF7
chr12	64810000	64815000	chr12	64875000	64880000	2.73745e-07	MCF7
chr12	85265000	85270000	chr12	85420000	85425000	2.73745e-07	MCF7
chr14	34145000	34150000	chr14	34255000	34260000	2.73745e-07	MCF7
chr15	74420000	74425000	chr15	74590000	74595000	2.73745e-07	MCF7
chr18	3280000	3285000	chr18	3585000	3590000	2.73745e-07	MCF7
chr2	56000000	56005000	chr2	56180000	56185000	2.73745e-07	MCF7
chr2	85150000	85155000	chr2	85240000	85245000	2.73745e-07	MCF7
chr20	43995000	44000000	chr20	44070000	44075000	2.73745e-07	MCF7
chr20	58170000	58175000	chr20	58325000	58330000	2.73745e-07	MCF7
chr22	25630000	25635000	chr22	25725000	25730000	2.73745e-07	MCF7
chr22	30505000	30510000	chr22	30650000	30655000	2.73745e-07	MCF7
chr6	1600000	1605000	chr6	2200000	2205000	2.73745e-07	MCF7
chr8	12720000	12725000	chr8	13515000	13520000	2.73745e-07	MCF7
chr8	99565000	99570000	chr8	100010000	100015000	2.73745e-07	MCF7
chr8	125600000	125605000	chr8	125935000	125940000	2.73745e-07	MCF7
chr1	40280000	40285000	chr1	40435000	40440000	2.83228e-07	MCF7
chr1	93320000	93325000	chr1	93460000	93465000	2.83228e-07	MCF7
chr1	204955000	204960000	chr1	205225000	205230000	2.83228e-07	MCF7
chr10	97005000	97010000	chr10	97120000	97125000	2.83228e-07	MCF7
chr11	76630000	76635000	chr11	76745000	76750000	2.83228e-07	MCF7
chr19	17455000	17460000	chr19	17495000	17500000	2.83228e-07	MCF7
chr20	43380000	43385000	chr20	43495000	43500000	2.83228e-07	MCF7
chr4	7805000	7810000	chr4	7985000	7990000	2.83228e-07	MCF7
chr5	16490000	16495000	chr5	16545000	16550000	2.83228e-07	MCF7
chr5	114970000	114975000	chr5	115400000	115405000	2.83228e-07	MCF7
chr6	36100000	36105000	chr6	36160000	36165000	2.83228e-07	MCF7
chr6	51715000	51720000	chr6	51825000	51830000	2.83228e-07	MCF7
chr6	52275000	52280000	chr6	52460000	52465000	2.83228e-07	MCF7
chr8	124500000	124505000	chr8	124700000	124705000	2.83228e-07	MCF7
chr1	75515000	75520000	chr1	75665000	75670000	2.93028e-07	MCF7
chr1	100925000	100930000	chr1	101330000	101335000	2.93028e-07	MCF7
chr1	204535000	204540000	chr1	204730000	204735000	2.93028e-07	MCF7
chr14	89130000	89135000	chr14	89330000	89335000	2.93028e-07	MCF7
chr2	54890000	54895000	chr2	54930000	54935000	2.93028e-07	MCF7
chr2	96085000	96090000	chr2	96395000	96400000	2.93028e-07	MCF7
chr2	190660000	190665000	chr2	190935000	190940000	2.93028e-07	MCF7
chr20	30245000	30250000	chr20	30310000	30315000	2.93028e-07	MCF7
chr3	27175000	27180000	chr3	27320000	27325000	2.93028e-07	MCF7
chr3	146535000	146540000	chr3	146905000	146910000	2.93028e-07	MCF7
chr4	27175000	27180000	chr4	27320000	27325000	2.93028e-07	MCF7
[truncated: 4,768 more rows]

## Sheet: MCF7-DR
Chr	Start1	End1	Chr	Start2	End2	P value	Cell line
chr17	46880000	46885000	chr17	46955000	46960000	2.08991e-13	MCF7-DR
chr17	47645000	47650000	chr17	47770000	47775000	2.65347e-13	MCF7-DR
chr5	14725000	14730000	chr5	15005000	15010000	3.20959e-13	MCF7-DR
chr12	110950000	110955000	chr12	111035000	111040000	5.39823e-13	MCF7-DR
chr17	57400000	57405000	chr17	57515000	57520000	7.15358e-13	MCF7-DR
chr7	84665000	84670000	chr7	85090000	85095000	7.15358e-13	MCF7-DR
chr17	55935000	55940000	chr17	56070000	56075000	7.4962e-13	MCF7-DR
chr7	84670000	84675000	chr7	84815000	84820000	9.466e-13	MCF7-DR
chr17	71250000	71255000	chr17	71365000	71370000	1.0389e-12	MCF7-DR
chr1	6305000	6310000	chr1	6465000	6470000	1.08831e-12	MCF7-DR
chr9	133580000	133585000	chr9	133735000	133740000	1.31005e-12	MCF7-DR
chr10	13830000	13835000	chr10	14130000	14135000	1.37208e-12	MCF7-DR
chr7	84665000	84670000	chr7	85180000	85185000	1.80947e-12	MCF7-DR
chr8	142095000	142100000	chr8	142180000	142185000	1.98368e-12	MCF7-DR
chr5	125675000	125680000	chr5	125875000	125880000	2.611e-12	MCF7-DR
chr5	148510000	148515000	chr5	148640000	148645000	2.611e-12	MCF7-DR
chr8	42545000	42550000	chr8	42660000	42665000	2.73297e-12	MCF7-DR
chr20	31260000	31265000	chr20	31365000	31370000	3.13338e-12	MCF7-DR
chr19	10375000	10380000	chr19	10495000	10500000	3.27923e-12	MCF7-DR
chr20	35895000	35900000	chr20	36160000	36165000	3.43173e-12	MCF7-DR
chr10	104595000	104600000	chr10	104660000	104665000	4.11434e-12	MCF7-DR
chr17	40995000	41000000	chr17	41085000	41090000	4.11434e-12	MCF7-DR
chr20	42845000	42850000	chr20	43090000	43095000	4.30481e-12	MCF7-DR
chr20	2735000	2740000	chr20	2830000	2835000	4.71203e-12	MCF7-DR
chr1	182570000	182575000	chr1	182750000	182755000	5.15695e-12	MCF7-DR
chr1	224700000	224705000	chr1	224830000	224835000	5.3946e-12	MCF7-DR
chr20	43015000	43020000	chr20	43090000	43095000	6.1738e-12	MCF7-DR
chr4	20775000	20780000	chr4	21510000	21515000	6.1738e-12	MCF7-DR
chr11	76440000	76445000	chr11	76510000	76515000	6.45726e-12	MCF7-DR
chr17	42020000	42025000	chr17	42070000	42075000	6.45726e-12	MCF7-DR
chr1	203470000	203475000	chr1	203670000	203675000	6.60374e-12	MCF7-DR
chr16	19610000	19615000	chr16	19895000	19900000	7.06299e-12	MCF7-DR
chr17	48930000	48935000	chr17	49030000	49035000	7.38639e-12	MCF7-DR
chr3	195800000	195805000	chr3	195920000	195925000	7.38639e-12	MCF7-DR
chr12	104775000	104780000	chr12	105270000	105275000	7.38639e-12	MCF7-DR
chr14	96565000	96570000	chr14	96740000	96745000	8.07732e-12	MCF7-DR
chr17	41770000	41775000	chr17	41835000	41840000	8.07732e-12	MCF7-DR
chr16	58370000	58375000	chr16	58520000	58525000	8.44615e-12	MCF7-DR
chr9	134635000	134640000	chr9	135125000	135130000	8.83146e-12	MCF7-DR
chr17	47390000	47395000	chr17	47470000	47475000	8.83146e-12	MCF7-DR
chr3	58305000	58310000	chr3	58400000	58405000	8.83146e-12	MCF7-DR
chr2	121450000	121455000	chr2	121825000	121830000	8.83146e-12	MCF7-DR
chr8	41400000	41405000	chr8	41470000	41475000	9.23399e-12	MCF7-DR
chr8	94830000	94835000	chr8	94970000	94975000	9.23399e-12	MCF7-DR
chr9	86450000	86455000	chr9	86525000	86530000	9.65447e-12	MCF7-DR
chr12	100740000	100745000	chr12	100945000	100950000	9.65447e-12	MCF7-DR
chr3	129660000	129665000	chr3	129815000	129820000	1.00937e-11	MCF7-DR
chr6	36585000	36590000	chr6	36690000	36695000	1.00937e-11	MCF7-DR
chr19	10690000	10695000	chr19	10755000	10760000	1.05525e-11	MCF7-DR
chr19	39700000	39705000	chr19	39815000	39820000	1.10317e-11	MCF7-DR
chr8	94705000	94710000	chr8	94985000	94990000	1.10317e-11	MCF7-DR
chr8	117800000	117805000	chr8	118050000	118055000	1.10317e-11	MCF7-DR
chr1	62640000	62645000	chr1	62870000	62875000	1.15321e-11	MCF7-DR
chr17	4470000	4475000	chr17	4525000	4530000	1.20548e-11	MCF7-DR
chr3	182835000	182840000	chr3	183100000	183105000	1.20548e-11	MCF7-DR
chr5	36410000	36415000	chr5	36690000	36695000	1.20548e-11	MCF7-DR
chr1	7725000	7730000	chr1	7810000	7815000	1.20548e-11	MCF7-DR
chr1	159905000	159910000	chr1	159975000	159980000	1.20548e-11	MCF7-DR
chr16	27240000	27245000	chr16	27375000	27380000	1.26007e-11	MCF7-DR
chr12	550000	555000	chr12	655000	660000	1.26007e-11	MCF7-DR
chr19	45080000	45085000	chr19	45155000	45160000	1.31708e-11	MCF7-DR
chr1	156060000	156065000	chr1	156105000	156110000	1.31708e-11	MCF7-DR
chr17	47645000	47650000	chr17	47925000	47930000	1.37661e-11	MCF7-DR
chr18	56445000	56450000	chr18	56730000	56735000	1.37661e-11	MCF7-DR
chr6	90140000	90145000	chr6	90315000	90320000	1.37661e-11	MCF7-DR
chr8	70855000	70860000	chr8	71000000	71005000	1.37661e-11	MCF7-DR
chr11	62670000	62675000	chr11	62790000	62795000	1.43878e-11	MCF7-DR
chr3	123045000	123050000	chr3	123205000	123210000	1.43878e-11	MCF7-DR
chr12	64225000	64230000	chr12	64640000	64645000	1.43878e-11	MCF7-DR
chr1	24525000	24530000	chr1	24715000	24720000	1.50369e-11	MCF7-DR
chr20	34580000	34585000	chr20	34725000	34730000	1.57147e-11	MCF7-DR
chr19	7195000	7200000	chr19	7290000	7295000	1.64223e-11	MCF7-DR
chr16	69830000	69835000	chr16	69960000	69965000	1.64223e-11	MCF7-DR
chr20	31105000	31110000	chr20	31240000	31245000	1.64223e-11	MCF7-DR
chr12	93380000	93385000	chr12	93785000	93790000	1.64223e-11	MCF7-DR
chr2	105730000	105735000	chr2	105850000	105855000	1.64223e-11	MCF7-DR
chr11	125790000	125795000	chr11	126060000	126065000	1.71612e-11	MCF7-DR
chr1	162025000	162030000	chr1	162245000	162250000	1.79325e-11	MCF7-DR
chr17	41650000	41655000	chr17	41750000	41755000	1.87378e-11	MCF7-DR
chr3	47560000	47565000	chr3	47830000	47835000	1.87378e-11	MCF7-DR
chr2	238075000	238080000	chr2	238315000	238320000	1.87378e-11	MCF7-DR
chr17	42855000	42860000	chr17	42940000	42945000	1.95785e-11	MCF7-DR
chrX	109400000	109405000	chrX	109655000	109660000	1.95785e-11	MCF7-DR
chr6	3280000	3285000	chr6	3730000	3735000	1.95785e-11	MCF7-DR
chr8	123685000	123690000	chr8	124075000	124080000	1.95785e-11	MCF7-DR
chr5	171905000	171910000	chr5	172120000	172125000	1.95785e-11	MCF7-DR
chr6	53590000	53595000	chr6	53820000	53825000	2.0456e-11	MCF7-DR
chr3	183610000	183615000	chr3	184005000	184010000	2.13721e-11	MCF7-DR
chr10	134270000	134275000	chr10	134450000	134455000	2.23282e-11	MCF7-DR
chr14	23035000	23040000	chr14	23120000	23125000	2.23282e-11	MCF7-DR
chr14	74825000	74830000	chr14	74945000	74950000	2.23282e-11	MCF7-DR
chr6	133150000	133155000	chr6	133870000	133875000	2.33262e-11	MCF7-DR
chr2	235455000	235460000	chr2	236015000	236020000	2.43678e-11	MCF7-DR
chr1	47895000	47900000	chr1	48180000	48185000	2.54549e-11	MCF7-DR
chr10	28540000	28545000	chr10	28670000	28675000	2.65894e-11	MCF7-DR
chr20	4200000	4205000	chr20	4570000	4575000	2.65894e-11	MCF7-DR
chr17	6950000	6955000	chr17	7040000	7045000	2.90089e-11	MCF7-DR
chr14	67890000	67895000	chr14	68040000	68045000	3.02982e-11	MCF7-DR
chr9	9605000	9610000	chr9	9790000	9795000	3.16435e-11	MCF7-DR
chr10	7565000	7570000	chr10	7730000	7735000	3.16435e-11	MCF7-DR
chr11	86580000	86585000	chr11	86625000	86630000	3.16435e-11	MCF7-DR
chr20	4090000	4095000	chr20	4150000	4155000	3.16435e-11	MCF7-DR
chr15	65610000	65615000	chr15	65675000	65680000	3.30473e-11	MCF7-DR
chr8	101855000	101860000	chr8	102310000	102315000	3.30473e-11	MCF7-DR
chr1	231490000	231495000	chr1	231725000	231730000	3.30473e-11	MCF7-DR
chr17	74455000	74460000	chr17	74500000	74505000	3.45119e-11	MCF7-DR
chr5	114640000	114645000	chr5	114920000	114925000	3.45119e-11	MCF7-DR
chr8	141475000	141480000	chr8	141645000	141650000	3.76342e-11	MCF7-DR
chr11	57515000	57520000	chr11	57565000	57570000	3.92973e-11	MCF7-DR
chr5	134800000	134805000	chr5	134885000	134890000	4.10323e-11	MCF7-DR
chr7	12105000	12110000	chr7	12360000	12365000	4.28422e-11	MCF7-DR
chr2	108965000	108970000	chr2	109200000	109205000	4.28422e-11	MCF7-DR
chr16	14390000	14395000	chr16	14620000	14625000	4.47302e-11	MCF7-DR
chr16	22210000	22215000	chr16	22305000	22310000	4.47302e-11	MCF7-DR
chr6	108865000	108870000	chr6	109395000	109400000	4.47302e-11	MCF7-DR
chr6	138025000	138030000	chr6	138260000	138265000	4.47302e-11	MCF7-DR
chr8	124825000	124830000	chr8	125440000	125445000	4.47302e-11	MCF7-DR
chr2	62220000	62225000	chr2	62635000	62640000	4.47302e-11	MCF7-DR
chr3	49575000	49580000	chr3	49705000	49710000	4.66994e-11	MCF7-DR
chr2	217380000	217385000	chr2	217530000	217535000	4.66994e-11	MCF7-DR
chr6	41665000	41670000	chr6	41740000	41745000	4.87534e-11	MCF7-DR
chr5	170170000	170175000	chr5	170215000	170220000	4.87534e-11	MCF7-DR
chr11	33875000	33880000	chr11	33990000	33995000	5.08957e-11	MCF7-DR
chr15	99060000	99065000	chr15	99190000	99195000	5.08957e-11	MCF7-DR
chr3	133930000	133935000	chr3	134015000	134020000	5.08957e-11	MCF7-DR
chr8	42270000	42275000	chr8	42525000	42530000	5.08957e-11	MCF7-DR
chr12	96455000	96460000	chr12	96910000	96915000	5.08957e-11	MCF7-DR
chr19	54540000	54545000	chr19	54595000	54600000	5.313e-11	MCF7-DR
chr16	46885000	46890000	chr16	46940000	46945000	5.313e-11	MCF7-DR
chr17	38460000	38465000	chr17	38505000	38510000	5.54601e-11	MCF7-DR
chr8	74210000	74215000	chr8	74565000	74570000	5.78901e-11	MCF7-DR
chr10	105175000	105180000	chr10	105240000	105245000	6.04242e-11	MCF7-DR
chr11	118070000	118075000	chr11	118160000	118165000	6.04242e-11	MCF7-DR
chr4	38905000	38910000	chr4	39135000	39140000	6.04242e-11	MCF7-DR
chr9	77390000	77395000	chr9	77690000	77695000	6.30666e-11	MCF7-DR
chr7	140215000	140220000	chr7	140350000	140355000	6.30666e-11	MCF7-DR
chr19	18120000	18125000	chr19	18165000	18170000	6.5822e-11	MCF7-DR
chr10	118555000	118560000	chr10	118930000	118935000	6.5822e-11	MCF7-DR
chr11	44575000	44580000	chr11	44635000	44640000	6.5822e-11	MCF7-DR
chr9	77390000	77395000	chr9	77615000	77620000	6.8695e-11	MCF7-DR
chr14	93180000	93185000	chr14	93250000	93255000	6.8695e-11	MCF7-DR
chr17	64720000	64725000	chr17	64895000	64900000	6.8695e-11	MCF7-DR
chr9	132490000	132495000	chr9	132545000	132550000	7.16905e-11	MCF7-DR
chr10	72220000	72225000	chr10	72295000	72300000	7.16905e-11	MCF7-DR
chr20	42375000	42380000	chr20	42705000	42710000	7.16905e-11	MCF7-DR
chr8	126130000	126135000	chr8	126445000	126450000	7.16905e-11	MCF7-DR
chr9	35955000	35960000	chr9	36020000	36025000	7.48137e-11	MCF7-DR
chr9	74895000	74900000	chr9	75435000	75440000	7.48137e-11	MCF7-DR
chr14	62645000	62650000	chr14	63505000	63510000	7.48137e-11	MCF7-DR
chr6	149405000	149410000	chr6	149750000	149755000	7.48137e-11	MCF7-DR
chr8	74215000	74220000	chr8	74415000	74420000	7.48137e-11	MCF7-DR
chr17	45920000	45925000	chr17	45965000	45970000	7.80697e-11	MCF7-DR
chr9	17810000	17815000	chr9	18210000	18215000	8.14643e-11	MCF7-DR
chr11	76905000	76910000	chr11	77255000	77260000	8.14643e-11	MCF7-DR
chr17	56785000	56790000	chr17	57080000	57085000	8.14643e-11	MCF7-DR
chr5	63930000	63935000	chr5	64080000	64085000	8.14643e-11	MCF7-DR
chr4	103540000	103545000	chr4	103930000	103935000	8.14643e-11	MCF7-DR
chr1	108325000	108330000	chr1	108665000	108670000	8.14643e-11	MCF7-DR
chr22	31160000	31165000	chr22	31310000	31315000	8.50029e-11	MCF7-DR
chr10	102320000	102325000	chr10	102635000	102640000	8.50029e-11	MCF7-DR
chr14	73760000	73765000	chr14	73935000	73940000	8.50029e-11	MCF7-DR
chr6	97345000	97350000	chr6	97500000	97505000	8.50029e-11	MCF7-DR
chr2	20595000	20600000	chr2	20840000	20845000	8.50029e-11	MCF7-DR
chr20	48590000	48595000	chr20	48790000	48795000	8.86918e-11	MCF7-DR
chr14	65135000	65140000	chr14	65230000	65235000	9.2537e-11	MCF7-DR
chr18	57295000	57300000	chr18	57490000	57495000	9.2537e-11	MCF7-DR
chr5	52240000	52245000	chr5	52390000	52395000	9.2537e-11	MCF7-DR
chr9	131900000	131905000	chr9	132375000	132380000	9.65451e-11	MCF7-DR
chr15	34910000	34915000	chr15	35210000	35215000	9.65451e-11	MCF7-DR
chr17	48705000	48710000	chr17	48760000	48765000	9.65451e-11	MCF7-DR
chr8	121130000	121135000	chr8	121430000	121435000	9.65451e-11	MCF7-DR
chr5	148820000	148825000	chr5	148940000	148945000	9.65451e-11	MCF7-DR
chr19	38730000	38735000	chr19	38820000	38825000	1.00723e-10	MCF7-DR
chr6	33555000	33560000	chr6	33665000	33670000	1.00723e-10	MCF7-DR
chr6	89690000	89695000	chr6	89950000	89955000	1.00723e-10	MCF7-DR
chr2	73305000	73310000	chr2	73380000	73385000	1.05077e-10	MCF7-DR
chr15	73085000	73090000	chr15	73370000	73375000	1.09615e-10	MCF7-DR
chr6	133885000	133890000	chr6	134235000	134240000	1.09615e-10	MCF7-DR
chr8	126130000	126135000	chr8	126655000	126660000	1.09615e-10	MCF7-DR
chr12	31555000	31560000	chr12	31785000	31790000	1.09615e-10	MCF7-DR
chr4	15880000	15885000	chr4	15955000	15960000	1.09615e-10	MCF7-DR
chr1	225660000	225665000	chr1	226030000	226035000	1.09615e-10	MCF7-DR
chr10	73885000	73890000	chr10	73975000	73980000	1.19273e-10	MCF7-DR
chr4	89460000	89465000	chr4	89580000	89585000	1.19273e-10	MCF7-DR
chr1	17825000	17830000	chr1	17930000	17935000	1.19273e-10	MCF7-DR
chr9	890000	895000	chr9	1005000	1010000	1.24409e-10	MCF7-DR
chr10	78930000	78935000	chr10	79400000	79405000	1.24409e-10	MCF7-DR
chr16	24055000	24060000	chr16	24510000	24515000	1.24409e-10	MCF7-DR
chr17	48860000	48865000	chr17	48915000	48920000	1.24409e-10	MCF7-DR
chr3	118600000	118605000	chr3	118815000	118820000	1.24409e-10	MCF7-DR
chr8	123690000	123695000	chr8	123795000	123800000	1.24409e-10	MCF7-DR
chr2	73120000	73125000	chr2	73395000	73400000	1.24409e-10	MCF7-DR
chr17	41595000	41600000	chr17	41750000	41755000	1.29761e-10	MCF7-DR
chr2	236040000	236045000	chr2	236500000	236505000	1.29761e-10	MCF7-DR
chr1	156110000	156115000	chr1	156190000	156195000	1.29761e-10	MCF7-DR
chr1	205240000	205245000	chr1	205290000	205295000	1.29761e-10	MCF7-DR
chr9	135380000	135385000	chr9	135445000	135450000	1.35338e-10	MCF7-DR
chr11	68025000	68030000	chr11	68150000	68155000	1.35338e-10	MCF7-DR
chr1	54340000	54345000	chr1	54420000	54425000	1.35338e-10	MCF7-DR
chr14	75380000	75385000	chr14	75550000	75555000	1.41149e-10	MCF7-DR
chr20	32445000	32450000	chr20	32715000	32720000	1.41149e-10	MCF7-DR
chr6	3745000	3750000	chr6	3930000	3935000	1.41149e-10	MCF7-DR
chr1	165685000	165690000	chr1	165880000	165885000	1.41149e-10	MCF7-DR
chr11	123510000	123515000	chr11	123575000	123580000	1.47203e-10	MCF7-DR
chr13	78065000	78070000	chr13	78140000	78145000	1.47203e-10	MCF7-DR
chr20	13800000	13805000	chr20	14035000	14040000	1.47203e-10	MCF7-DR
chr20	25275000	25280000	chr20	25375000	25380000	1.47203e-10	MCF7-DR
chr3	112765000	112770000	chr3	113005000	113010000	1.47203e-10	MCF7-DR
chr1	38025000	38030000	chr1	38145000	38150000	1.47203e-10	MCF7-DR
chr22	26790000	26795000	chr22	26855000	26860000	1.53511e-10	MCF7-DR
chr11	46910000	46915000	chr11	47175000	47180000	1.53511e-10	MCF7-DR
chr20	46300000	46305000	chr20	47235000	47240000	1.53511e-10	MCF7-DR
chr3	58305000	58310000	chr3	58515000	58520000	1.53511e-10	MCF7-DR
chr2	120165000	120170000	chr2	120230000	120235000	1.53511e-10	MCF7-DR
chr17	47940000	47945000	chr17	48070000	48075000	1.60083e-10	MCF7-DR
chr6	55845000	55850000	chr6	56155000	56160000	1.60083e-10	MCF7-DR
chr20	34800000	34805000	chr20	35065000	35070000	1.6693e-10	MCF7-DR
chr20	45830000	45835000	chr20	46010000	46015000	1.6693e-10	MCF7-DR
chr8	120875000	120880000	chr8	121095000	121100000	1.6693e-10	MCF7-DR
chr1	27430000	27435000	chr1	27610000	27615000	1.6693e-10	MCF7-DR
chr1	45975000	45980000	chr1	46035000	46040000	1.6693e-10	MCF7-DR
chr1	204955000	204960000	chr1	205030000	205035000	1.6693e-10	MCF7-DR
chr6	82960000	82965000	chr6	83765000	83770000	1.74063e-10	MCF7-DR
chr7	139185000	139190000	chr7	139700000	139705000	1.74063e-10	MCF7-DR
chr8	145055000	145060000	chr8	145150000	145155000	1.74063e-10	MCF7-DR
chr1	225660000	225665000	chr1	226160000	226165000	1.74063e-10	MCF7-DR
chr6	2995000	3000000	chr6	3055000	3060000	1.81492e-10	MCF7-DR
chr17	6815000	6820000	chr17	6905000	6910000	1.89232e-10	MCF7-DR
chr17	19415000	19420000	chr17	19665000	19670000	1.89232e-10	MCF7-DR
chr17	38775000	38780000	chr17	38945000	38950000	1.89232e-10	MCF7-DR
chr20	5100000	5105000	chr20	5170000	5175000	1.89232e-10	MCF7-DR
chr12	54790000	54795000	chr12	54830000	54835000	1.89232e-10	MCF7-DR
chr1	201975000	201980000	chr1	202085000	202090000	1.89232e-10	MCF7-DR
chr22	25855000	25860000	chr22	26165000	26170000	1.97294e-10	MCF7-DR
chr9	79060000	79065000	chr9	79315000	79320000	1.97294e-10	MCF7-DR
chr11	75915000	75920000	chr11	76025000	76030000	1.97294e-10	MCF7-DR
chr3	13535000	13540000	chr3	13685000	13690000	1.97294e-10	MCF7-DR
chr3	52885000	52890000	chr3	53100000	53105000	1.97294e-10	MCF7-DR
chr7	75495000	75500000	chr7	75645000	75650000	1.97294e-10	MCF7-DR
chr7	150475000	150480000	chr7	150680000	150685000	1.97294e-10	MCF7-DR
chr8	41850000	41855000	chr8	41995000	42000000	1.97294e-10	MCF7-DR
chr17	27290000	27295000	chr17	27435000	27440000	2.0569e-10	MCF7-DR
chr3	192530000	192535000	chr3	192755000	192760000	2.0569e-10	MCF7-DR
chr6	3125000	3130000	chr6	3250000	3255000	2.0569e-10	MCF7-DR
chr12	124520000	124525000	chr12	124805000	124810000	2.0569e-10	MCF7-DR
chr5	72670000	72675000	chr5	72730000	72735000	2.0569e-10	MCF7-DR
chr2	131550000	131555000	chr2	131675000	131680000	2.0569e-10	MCF7-DR
chr9	127380000	127385000	chr9	127470000	127475000	2.14436e-10	MCF7-DR
chr10	69840000	69845000	chr10	69965000	69970000	2.14436e-10	MCF7-DR
chr9	79280000	79285000	chr9	79315000	79320000	2.23544e-10	MCF7-DR
chr20	43945000	43950000	chr20	44065000	44070000	2.23544e-10	MCF7-DR
chr3	187035000	187040000	chr3	187395000	187400000	2.23544e-10	MCF7-DR
chr2	102865000	102870000	chr2	103060000	103065000	2.23544e-10	MCF7-DR
chr1	204130000	204135000	chr1	204175000	204180000	2.23544e-10	MCF7-DR
chr19	18050000	18055000	chr19	18105000	18110000	2.3303e-10	MCF7-DR
chr6	39135000	39140000	chr6	39270000	39275000	2.3303e-10	MCF7-DR
chr8	53020000	53025000	chr8	53320000	53325000	2.3303e-10	MCF7-DR
chr8	120520000	120525000	chr8	120650000	120655000	2.3303e-10	MCF7-DR
chr2	182440000	182445000	chr2	182575000	182580000	2.3303e-10	MCF7-DR
chr14	69440000	69445000	chr14	69560000	69565000	2.42909e-10	MCF7-DR
chr16	155000	160000	chr16	230000	235000	2.42909e-10	MCF7-DR
chr20	52710000	52715000	chr20	52815000	52820000	2.42909e-10	MCF7-DR
chr3	148835000	148840000	chr3	148990000	148995000	2.42909e-10	MCF7-DR
chr8	72930000	72935000	chr8	73065000	73070000	2.42909e-10	MCF7-DR
chr12	122135000	122140000	chr12	122210000	122215000	2.42909e-10	MCF7-DR
chr22	25045000	25050000	chr22	25150000	25155000	2.53197e-10	MCF7-DR
chr10	89610000	89615000	chr10	90310000	90315000	2.53197e-10	MCF7-DR
chr11	128755000	128760000	chr11	128820000	128825000	2.53197e-10	MCF7-DR
chr15	90700000	90705000	chr15	90760000	90765000	2.53197e-10	MCF7-DR
chr15	92395000	92400000	chr15	92620000	92625000	2.53197e-10	MCF7-DR
chr12	121930000	121935000	chr12	122115000	122120000	2.53197e-10	MCF7-DR
chr10	70760000	70765000	chr10	70850000	70855000	2.63909e-10	MCF7-DR
chr14	94895000	94900000	chr14	95010000	95015000	2.63909e-10	MCF7-DR
chr5	148115000	148120000	chr5	148495000	148500000	2.63909e-10	MCF7-DR
chr1	167035000	167040000	chr1	167410000	167415000	2.63909e-10	MCF7-DR
chr12	3240000	3245000	chr12	3385000	3390000	2.75064e-10	MCF7-DR
chr19	9955000	9960000	chr19	10020000	10025000	2.86679e-10	MCF7-DR
chr14	23245000	23250000	chr14	23320000	23325000	2.86679e-10	MCF7-DR
chr10	96960000	96965000	chr10	97120000	97125000	2.98772e-10	MCF7-DR
chr20	45385000	45390000	chr20	45775000	45780000	2.98772e-10	MCF7-DR
chr9	27725000	27730000	chr9	28070000	28075000	3.11363e-10	MCF7-DR
chr9	133335000	133340000	chr9	133560000	133565000	3.11363e-10	MCF7-DR
chr10	91185000	91190000	chr10	91320000	91325000	3.11363e-10	MCF7-DR
chr14	76515000	76520000	chr14	77110000	77115000	3.11363e-10	MCF7-DR
chr20	49605000	49610000	chr20	49920000	49925000	3.11363e-10	MCF7-DR
chr3	51135000	51140000	chr3	51410000	51415000	3.11363e-10	MCF7-DR
chr6	8130000	8135000	chr6	8220000	8225000	3.11363e-10	MCF7-DR
chr8	95825000	95830000	chr8	96260000	96265000	3.11363e-10	MCF7-DR
chr12	107520000	107525000	chr12	108000000	108005000	3.11363e-10	MCF7-DR
chr5	148760000	148765000	chr5	148945000	148950000	3.11363e-10	MCF7-DR
chr19	7100000	7105000	chr19	7405000	7410000	3.24471e-10	MCF7-DR
chr13	47065000	47070000	chr13	47290000	47295000	3.24471e-10	MCF7-DR
chr12	110535000	110540000	chr12	110865000	110870000	3.24471e-10	MCF7-DR
chr22	23300000	23305000	chr22	23470000	23475000	3.38118e-10	MCF7-DR
chr9	117440000	117445000	chr9	117670000	117675000	3.38118e-10	MCF7-DR
chr9	127375000	127380000	chr9	127515000	127520000	3.38118e-10	MCF7-DR
chr10	11825000	11830000	chr10	12025000	12030000	3.38118e-10	MCF7-DR
chr10	97005000	97010000	chr10	97120000	97125000	3.38118e-10	MCF7-DR
chr20	47270000	47275000	chr20	47520000	47525000	3.38118e-10	MCF7-DR
chr8	72735000	72740000	chr8	73065000	73070000	3.38118e-10	MCF7-DR
chr14	75775000	75780000	chr14	75955000	75960000	3.52325e-10	MCF7-DR
chr3	154670000	154675000	chr3	155035000	155040000	3.52325e-10	MCF7-DR
chr8	120465000	120470000	chr8	120715000	120720000	3.52325e-10	MCF7-DR
chr5	31825000	31830000	chr5	32085000	32090000	3.52325e-10	MCF7-DR
chr19	48215000	48220000	chr19	48285000	48290000	3.67114e-10	MCF7-DR
chr20	55665000	55670000	chr20	55920000	55925000	3.67114e-10	MCF7-DR
chr3	4385000	4390000	chr3	4675000	4680000	3.67114e-10	MCF7-DR
chr3	123370000	123375000	chr3	123435000	123440000	3.67114e-10	MCF7-DR
chr3	189730000	189735000	chr3	189915000	189920000	3.67114e-10	MCF7-DR
chr2	182605000	182610000	chr2	182765000	182770000	3.67114e-10	MCF7-DR
chr1	9555000	9560000	chr1	9630000	9635000	3.67114e-10	MCF7-DR
chr13	79995000	80000000	chr13	80110000	80115000	3.82508e-10	MCF7-DR
chr16	18990000	18995000	chr16	19080000	19085000	3.82508e-10	MCF7-DR
chr3	124070000	124075000	chr3	124185000	124190000	3.82508e-10	MCF7-DR
chr5	153570000	153575000	chr5	153780000	153785000	3.82508e-10	MCF7-DR
chr2	85645000	85650000	chr2	85775000	85780000	3.82508e-10	MCF7-DR
chr1	113680000	113685000	chr1	114220000	114225000	3.82508e-10	MCF7-DR
chr19	8220000	8225000	chr19	8315000	8320000	3.98532e-10	MCF7-DR
chr19	9735000	9740000	chr19	9900000	9905000	3.98532e-10	MCF7-DR
chr17	55205000	55210000	chr17	55910000	55915000	3.98532e-10	MCF7-DR
chr20	44175000	44180000	chr20	44395000	44400000	3.98532e-10	MCF7-DR
chr6	106890000	106895000	chr6	107010000	107015000	3.98532e-10	MCF7-DR
chr19	10590000	10595000	chr19	10805000	10810000	4.1521e-10	MCF7-DR
chr10	5485000	5490000	chr10	5665000	5670000	4.1521e-10	MCF7-DR
chr10	71275000	71280000	chr10	71395000	71400000	4.1521e-10	MCF7-DR
chr1	111065000	111070000	chr1	111155000	111160000	4.1521e-10	MCF7-DR
chr19	47255000	47260000	chr19	47340000	47345000	4.3257e-10	MCF7-DR
chr17	4880000	4885000	chr17	4965000	4970000	4.3257e-10	MCF7-DR
chr6	35110000	35115000	chr6	35205000	35210000	4.3257e-10	MCF7-DR
chr6	44235000	44240000	chr6	44300000	44305000	4.3257e-10	MCF7-DR
chr8	133880000	133885000	chr8	134465000	134470000	4.3257e-10	MCF7-DR
chr12	58220000	58225000	chr12	58295000	58300000	4.3257e-10	MCF7-DR
chr22	39405000	39410000	chr22	39510000	39515000	4.50637e-10	MCF7-DR
chr14	88270000	88275000	chr14	88360000	88365000	4.50637e-10	MCF7-DR
chr16	10610000	10615000	chr16	11015000	11020000	4.50637e-10	MCF7-DR
chr7	75805000	75810000	chr7	75890000	75895000	4.50637e-10	MCF7-DR
chr12	116715000	116720000	chr12	116860000	116865000	4.50637e-10	MCF7-DR
chr4	110920000	110925000	chr4	111430000	111435000	4.50637e-10	MCF7-DR
chr1	157055000	157060000	chr1	157125000	157130000	4.50637e-10	MCF7-DR
chr9	74650000	74655000	chr9	74885000	74890000	4.69439e-10	MCF7-DR
chr9	89950000	89955000	chr9	90275000	90280000	4.69439e-10	MCF7-DR
chr18	12390000	12395000	chr18	12660000	12665000	4.69439e-10	MCF7-DR
chr7	105695000	105700000	chr7	105790000	105795000	4.69439e-10	MCF7-DR
chr8	53645000	53650000	chr8	53850000	53855000	4.69439e-10	MCF7-DR
chr1	153325000	153330000	chr1	153465000	153470000	4.69439e-10	MCF7-DR
chr22	36325000	36330000	chr22	36515000	36520000	4.89007e-10	MCF7-DR
chr17	47780000	47785000	chr17	47925000	47930000	4.89007e-10	MCF7-DR
chr12	44170000	44175000	chr12	44275000	44280000	4.89007e-10	MCF7-DR
chr5	172405000	172410000	chr5	172705000	172710000	4.89007e-10	MCF7-DR
chr1	144920000	144925000	chr1	145055000	145060000	4.89007e-10	MCF7-DR
chr3	193500000	193505000	chr3	194035000	194040000	4.99087e-10	MCF7-DR
chr14	50785000	50790000	chr14	50995000	51000000	5.0937e-10	MCF7-DR
chr16	71445000	71450000	chr16	71530000	71535000	5.0937e-10	MCF7-DR
chr12	52215000	52220000	chr12	52265000	52270000	5.0937e-10	MCF7-DR
chr5	172590000	172595000	chr5	172705000	172710000	5.0937e-10	MCF7-DR
chr4	174240000	174245000	chr4	174335000	174340000	5.0937e-10	MCF7-DR
chr1	110745000	110750000	chr1	111000000	111005000	5.0937e-10	MCF7-DR
chr14	68405000	68410000	chr14	68710000	68715000	5.30559e-10	MCF7-DR
chr8	101575000	101580000	chr8	101685000	101690000	5.30559e-10	MCF7-DR
chr12	51660000	51665000	chr12	51730000	51735000	5.30559e-10	MCF7-DR
chr20	540000	545000	chr20	710000	715000	5.52608e-10	MCF7-DR
chr7	87135000	87140000	chr7	87250000	87255000	5.52608e-10	MCF7-DR
chr1	44230000	44235000	chr1	44400000	44405000	5.52608e-10	MCF7-DR
chr19	17980000	17985000	chr19	18105000	18110000	5.7555e-10	MCF7-DR
chr10	124055000	124060000	chr10	124190000	124195000	5.7555e-10	MCF7-DR
chr14	61935000	61940000	chr14	62025000	62030000	5.7555e-10	MCF7-DR
chr18	3450000	3455000	chr18	3590000	3595000	5.7555e-10	MCF7-DR
chr20	46015000	46020000	chr20	46250000	46255000	5.7555e-10	MCF7-DR
chr8	49230000	49235000	chr8	49835000	49840000	5.7555e-10	MCF7-DR
chr2	10970000	10975000	chr2	11260000	11265000	5.7555e-10	MCF7-DR
chr9	33625000	33630000	chr9	33720000	33725000	5.9942e-10	MCF7-DR
chr11	68870000	68875000	chr11	69485000	69490000	5.9942e-10	MCF7-DR
chr16	4250000	4255000	chr16	4300000	4305000	5.9942e-10	MCF7-DR
chr17	48625000	48630000	chr17	48765000	48770000	5.9942e-10	MCF7-DR
chr3	45080000	45085000	chr3	45250000	45255000	5.9942e-10	MCF7-DR
chr12	108965000	108970000	chr12	109010000	109015000	5.9942e-10	MCF7-DR
chr9	33080000	33085000	chr9	33225000	33230000	6.24256e-10	MCF7-DR
chr3	134080000	134085000	chr3	134190000	134195000	6.24256e-10	MCF7-DR
chr7	73830000	73835000	chr7	73980000	73985000	6.24256e-10	MCF7-DR
chr8	72740000	72745000	chr8	72885000	72890000	6.24256e-10	MCF7-DR
chr2	100880000	100885000	chr2	100995000	101000000	6.24256e-10	MCF7-DR
chr2	158350000	158355000	chr2	158865000	158870000	6.24256e-10	MCF7-DR
chr1	47850000	47855000	chr1	47890000	47895000	6.24256e-10	MCF7-DR
chr11	19345000	19350000	chr11	19565000	19570000	6.50094e-10	MCF7-DR
chr11	71735000	71740000	chr11	71890000	71895000	6.50094e-10	MCF7-DR
chr17	3640000	3645000	chr17	3725000	3730000	6.50094e-10	MCF7-DR
chr8	72735000	72740000	chr8	72915000	72920000	6.50094e-10	MCF7-DR
chr8	119755000	119760000	chr8	120080000	120085000	6.50094e-10	MCF7-DR
chr12	6170000	6175000	chr12	6390000	6395000	6.50094e-10	MCF7-DR
chr12	52540000	52545000	chr12	53265000	53270000	6.50094e-10	MCF7-DR
chr5	148945000	148950000	chr5	148995000	149000000	6.50094e-10	MCF7-DR
chr1	18925000	18930000	chr1	19145000	19150000	6.50094e-10	MCF7-DR
chr19	33730000	33735000	chr19	33895000	33900000	6.76975e-10	MCF7-DR
chr11	75155000	75160000	chr11	75240000	75245000	6.76975e-10	MCF7-DR
chr17	10230000	10235000	chr17	10515000	10520000	6.76975e-10	MCF7-DR
chr17	74300000	74305000	chr17	74390000	74395000	6.76975e-10	MCF7-DR
chr3	194400000	194405000	chr3	194825000	194830000	6.76975e-10	MCF7-DR
chr8	133885000	133890000	chr8	134215000	134220000	6.76975e-10	MCF7-DR
chr12	113750000	113755000	chr12	113860000	113865000	6.76975e-10	MCF7-DR
chr7	138430000	138435000	chr7	138550000	138555000	7.04939e-10	MCF7-DR
chr5	36415000	36420000	chr5	36505000	36510000	7.04939e-10	MCF7-DR
chr5	137410000	137415000	chr5	137465000	137470000	7.04939e-10	MCF7-DR
chr9	132870000	132875000	chr9	132995000	133000000	7.34029e-10	MCF7-DR
chr14	72980000	72985000	chr14	73370000	73375000	7.34029e-10	MCF7-DR
chr17	45305000	45310000	chr17	45390000	45395000	7.34029e-10	MCF7-DR
chr18	21200000	21205000	chr18	21280000	21285000	7.34029e-10	MCF7-DR
chr3	125850000	125855000	chr3	126105000	126110000	7.34029e-10	MCF7-DR
chr2	80550000	80555000	chr2	80725000	80730000	7.34029e-10	MCF7-DR
chr2	101340000	101345000	chr2	101600000	101605000	7.34029e-10	MCF7-DR
chr17	38960000	38965000	chr17	39815000	39820000	7.64289e-10	MCF7-DR
chr20	48800000	48805000	chr20	49080000	49085000	7.64289e-10	MCF7-DR
chr8	102345000	102350000	chr8	102645000	102650000	7.64289e-10	MCF7-DR
chr14	67630000	67635000	chr14	67750000	67755000	7.95764e-10	MCF7-DR
chrX	109695000	109700000	chrX	110090000	110095000	7.95764e-10	MCF7-DR
chr3	148580000	148585000	chr3	148660000	148665000	7.95764e-10	MCF7-DR
chr4	8240000	8245000	chr4	8405000	8410000	7.95764e-10	MCF7-DR
chr1	28180000	28185000	chr1	28305000	28310000	7.95764e-10	MCF7-DR
chr1	28570000	28575000	chr1	28690000	28695000	7.95764e-10	MCF7-DR
chr1	43380000	43385000	chr1	43535000	43540000	7.95764e-10	MCF7-DR
chr14	64265000	64270000	chr14	64770000	64775000	8.28502e-10	MCF7-DR
chr14	68050000	68055000	chr14	68170000	68175000	8.28502e-10	MCF7-DR
chr16	84545000	84550000	chr16	84650000	84655000	8.28502e-10	MCF7-DR
chr17	74860000	74865000	chr17	75050000	75055000	8.28502e-10	MCF7-DR
chr20	30620000	30625000	chr20	30680000	30685000	8.28502e-10	MCF7-DR
chr3	63335000	63340000	chr3	63645000	63650000	8.28502e-10	MCF7-DR
chr8	81525000	81530000	chr8	81900000	81905000	8.28502e-10	MCF7-DR
chr5	75895000	75900000	chr5	76070000	76075000	8.28502e-10	MCF7-DR
chr17	5490000	5495000	chr17	6325000	6330000	8.62553e-10	MCF7-DR
chr8	144925000	144930000	chr8	144975000	144980000	8.62553e-10	MCF7-DR
chr12	118310000	118315000	chr12	118470000	118475000	8.62553e-10	MCF7-DR
chr5	41705000	41710000	chr5	41840000	41845000	8.62553e-10	MCF7-DR
chr11	93915000	93920000	chr11	94235000	94240000	8.97967e-10	MCF7-DR
chr14	73975000	73980000	chr14	74095000	74100000	8.97967e-10	MCF7-DR
chr15	42065000	42070000	chr15	42100000	42105000	8.97967e-10	MCF7-DR
chr2	105730000	105735000	chr2	105910000	105915000	8.97967e-10	MCF7-DR
chr1	220855000	220860000	chr1	220945000	220950000	8.97967e-10	MCF7-DR
chr11	120105000	120110000	chr11	120170000	120175000	9.34798e-10	MCF7-DR
chr16	4895000	4900000	chr16	5000000	5005000	9.34798e-10	MCF7-DR
chr16	86105000	86110000	chr16	86550000	86555000	9.34798e-10	MCF7-DR
chr7	22145000	22150000	chr7	22525000	22530000	9.34798e-10	MCF7-DR
chr8	102655000	102660000	chr8	103210000	103215000	9.34798e-10	MCF7-DR
chr12	103340000	103345000	chr12	103940000	103945000	9.34798e-10	MCF7-DR
chr2	85290000	85295000	chr2	85525000	85530000	9.34798e-10	MCF7-DR
chr2	114005000	114010000	chr2	114125000	114130000	9.34798e-10	MCF7-DR
chr19	1280000	1285000	chr19	1370000	1375000	9.731e-10	MCF7-DR
chr14	65630000	65635000	chr14	65875000	65880000	9.731e-10	MCF7-DR
chr3	182900000	182905000	chr3	183095000	183100000	9.731e-10	MCF7-DR
chr6	155245000	155250000	chr6	155495000	155500000	9.731e-10	MCF7-DR
chr4	9765000	9770000	chr4	10015000	10020000	9.731e-10	MCF7-DR
chr4	121075000	121080000	chr4	122015000	122020000	9.731e-10	MCF7-DR
chr11	19585000	19590000	chr11	19760000	19765000	1.01293e-09	MCF7-DR
chr14	64505000	64510000	chr14	64765000	64770000	1.01293e-09	MCF7-DR
chr15	101555000	101560000	chr15	101795000	101800000	1.01293e-09	MCF7-DR
chr16	55495000	55500000	chr16	55735000	55740000	1.01293e-09	MCF7-DR
chr6	110025000	110030000	chr6	110360000	110365000	1.01293e-09	MCF7-DR
chr5	76165000	76170000	chr5	76310000	76315000	1.01293e-09	MCF7-DR
chr4	8470000	8475000	chr4	8590000	8595000	1.01293e-09	MCF7-DR
chr1	66720000	66725000	chr1	66905000	66910000	1.01293e-09	MCF7-DR
chr1	150545000	150550000	chr1	150590000	150595000	1.01293e-09	MCF7-DR
chr15	81565000	81570000	chr15	81690000	81695000	1.05435e-09	MCF7-DR
chr7	55345000	55350000	chr7	55480000	55485000	1.05435e-09	MCF7-DR
chr12	77015000	77020000	chr12	77180000	77185000	1.05435e-09	MCF7-DR
chr19	4810000	4815000	chr19	5030000	5035000	1.09742e-09	MCF7-DR
chr17	42605000	42610000	chr17	42710000	42715000	1.09742e-09	MCF7-DR
chr19	33465000	33470000	chr19	33610000	33615000	1.1422e-09	MCF7-DR
chr17	75080000	75085000	chr17	75240000	75245000	1.1422e-09	MCF7-DR
chr20	540000	545000	chr20	625000	630000	1.1422e-09	MCF7-DR
chr5	16790000	16795000	chr5	17190000	17195000	1.1422e-09	MCF7-DR
chr4	158915000	158920000	chr4	159095000	159100000	1.1422e-09	MCF7-DR
chr1	203835000	203840000	chr1	204095000	204100000	1.1422e-09	MCF7-DR
chr11	65835000	65840000	chr11	65900000	65905000	1.18876e-09	MCF7-DR
chr14	76040000	76045000	chr14	76120000	76125000	1.18876e-09	MCF7-DR
chr16	58055000	58060000	chr16	58155000	58160000	1.18876e-09	MCF7-DR
chr8	81595000	81600000	chr8	81900000	81905000	1.18876e-09	MCF7-DR
chr5	149505000	149510000	chr5	149595000	149600000	1.18876e-09	MCF7-DR
chr1	41735000	41740000	chr1	41890000	41895000	1.18876e-09	MCF7-DR
chr1	117610000	117615000	chr1	117825000	117830000	1.18876e-09	MCF7-DR
chr1	235670000	235675000	chr1	235945000	235950000	1.18876e-09	MCF7-DR
chr9	79060000	79065000	chr9	79270000	79275000	1.23718e-09	MCF7-DR
chr14	70285000	70290000	chr14	70490000	70495000	1.23718e-09	MCF7-DR
chr20	36690000	36695000	chr20	36785000	36790000	1.23718e-09	MCF7-DR
chr11	34385000	34390000	chr11	34515000	34520000	1.28751e-09	MCF7-DR
chr8	134220000	134225000	chr8	134460000	134465000	1.28751e-09	MCF7-DR
chr4	89140000	89145000	chr4	89435000	89440000	1.28751e-09	MCF7-DR
chr1	20850000	20855000	chr1	20965000	20970000	1.28751e-09	MCF7-DR
chr21	34570000	34575000	chr21	34815000	34820000	1.33983e-09	MCF7-DR
chr10	43785000	43790000	chr10	43840000	43845000	1.33983e-09	MCF7-DR
chr17	48625000	48630000	chr17	48700000	48705000	1.33983e-09	MCF7-DR
chr18	8655000	8660000	chr18	8980000	8985000	1.33983e-09	MCF7-DR
chr8	126445000	126450000	chr8	126650000	126655000	1.33983e-09	MCF7-DR
chr12	56905000	56910000	chr12	56970000	56975000	1.33983e-09	MCF7-DR
chr5	86175000	86180000	chr5	86260000	86265000	1.33983e-09	MCF7-DR
chr2	27185000	27190000	chr2	27240000	27245000	1.33983e-09	MCF7-DR
chr19	4730000	4735000	chr19	4785000	4790000	1.39423e-09	MCF7-DR
chr19	13705000	13710000	chr19	13830000	13835000	1.39423e-09	MCF7-DR
chr19	16355000	16360000	chr19	16490000	16495000	1.39423e-09	MCF7-DR
chr19	47790000	47795000	chr19	47920000	47925000	1.39423e-09	MCF7-DR
chr14	81460000	81465000	chr14	81630000	81635000	1.39423e-09	MCF7-DR
chr15	91595000	91600000	chr15	91815000	91820000	1.39423e-09	MCF7-DR
chr17	1180000	1185000	chr17	1235000	1240000	1.39423e-09	MCF7-DR
chr20	35825000	35830000	chr20	36160000	36165000	1.39423e-09	MCF7-DR
chr3	188985000	188990000	chr3	189665000	189670000	1.39423e-09	MCF7-DR
chr6	108860000	108865000	chr6	109155000	109160000	1.39423e-09	MCF7-DR
chr8	28220000	28225000	chr8	28275000	28280000	1.39423e-09	MCF7-DR
chr8	110355000	110360000	chr8	110560000	110565000	1.39423e-09	MCF7-DR
chr12	113630000	113635000	chr12	113860000	113865000	1.39423e-09	MCF7-DR
chr5	95680000	95685000	chr5	95935000	95940000	1.39423e-09	MCF7-DR
chr5	172410000	172415000	chr5	172570000	172575000	1.39423e-09	MCF7-DR
chr4	176480000	176485000	chr4	176810000	176815000	1.39423e-09	MCF7-DR
chr2	238580000	238585000	chr2	238655000	238660000	1.39423e-09	MCF7-DR
chr14	23590000	23595000	chr14	23655000	23660000	1.45077e-09	MCF7-DR
chr17	16355000	16360000	chr17	16420000	16425000	1.45077e-09	MCF7-DR
chr17	19265000	19270000	chr17	19350000	19355000	1.45077e-09	MCF7-DR
chr8	123685000	123690000	chr8	124030000	124035000	1.45077e-09	MCF7-DR
chr5	148120000	148125000	chr5	148205000	148210000	1.45077e-09	MCF7-DR
chr1	65525000	65530000	chr1	65675000	65680000	1.45077e-09	MCF7-DR
chr22	25165000	25170000	chr22	25230000	25235000	1.50955e-09	MCF7-DR
chr11	128040000	128045000	chr11	128495000	128500000	1.50955e-09	MCF7-DR
chr8	110360000	110365000	chr8	110730000	110735000	1.50955e-09	MCF7-DR
chr12	104610000	104615000	chr12	104685000	104690000	1.50955e-09	MCF7-DR
chr2	163075000	163080000	chr2	163150000	163155000	1.50955e-09	MCF7-DR
chr9	32375000	32380000	chr9	32575000	32580000	1.57065e-09	MCF7-DR
chr10	75285000	75290000	chr10	75400000	75405000	1.57065e-09	MCF7-DR
chr11	110070000	110075000	chr11	110245000	110250000	1.57065e-09	MCF7-DR
chr18	5600000	5605000	chr18	5840000	5845000	1.57065e-09	MCF7-DR
chr7	39620000	39625000	chr7	39785000	39790000	1.57065e-09	MCF7-DR
chr7	75805000	75810000	chr7	75940000	75945000	1.57065e-09	MCF7-DR
chr4	81285000	81290000	chr4	81960000	81965000	1.57065e-09	MCF7-DR
chr1	12185000	12190000	chr1	12265000	12270000	1.57065e-09	MCF7-DR
chr19	41045000	41050000	chr19	41140000	41145000	1.63416e-09	MCF7-DR
chr10	16885000	16890000	chr10	17290000	17295000	1.63416e-09	MCF7-DR
chr20	49990000	49995000	chr20	50230000	50235000	1.63416e-09	MCF7-DR
chr6	20405000	20410000	chr6	20525000	20530000	1.63416e-09	MCF7-DR
chr9	35485000	35490000	chr9	35555000	35560000	1.70016e-09	MCF7-DR
chr11	111980000	111985000	chr11	112045000	112050000	1.70016e-09	MCF7-DR
chr14	23945000	23950000	chr14	24025000	24030000	1.70016e-09	MCF7-DR
chr15	23885000	23890000	chr15	24110000	24115000	1.70016e-09	MCF7-DR
chr16	19915000	19920000	chr16	20395000	20400000	1.70016e-09	MCF7-DR
chr16	55745000	55750000	chr16	55870000	55875000	1.70016e-09	MCF7-DR
chr1	64730000	64735000	chr1	65285000	65290000	1.70016e-09	MCF7-DR
chr21	45565000	45570000	chr21	45715000	45720000	1.76876e-09	MCF7-DR
chr15	74420000	74425000	chr15	74595000	74600000	1.76876e-09	MCF7-DR
chr16	8755000	8760000	chr16	8880000	8885000	1.76876e-09	MCF7-DR
chr16	12990000	12995000	chr16	13545000	13550000	1.76876e-09	MCF7-DR
chr6	134245000	134250000	chr6	134415000	134420000	1.76876e-09	MCF7-DR
chr7	26240000	26245000	chr7	26320000	26325000	1.76876e-09	MCF7-DR
chr4	75050000	75055000	chr4	75175000	75180000	1.76876e-09	MCF7-DR
chr2	113355000	113360000	chr2	113480000	113485000	1.76876e-09	MCF7-DR
chr2	232470000	232475000	chr2	232575000	232580000	1.76876e-09	MCF7-DR
chr19	17455000	17460000	chr19	17495000	17500000	1.84006e-09	MCF7-DR
chr21	40890000	40895000	chr21	41080000	41085000	1.84006e-09	MCF7-DR
chr11	62800000	62805000	chr11	62980000	62985000	1.84006e-09	MCF7-DR
chr15	66900000	66905000	chr15	67150000	67155000	1.84006e-09	MCF7-DR
chr20	24975000	24980000	chr20	25045000	25050000	1.84006e-09	MCF7-DR
chr3	58550000	58555000	chr3	58615000	58620000	1.84006e-09	MCF7-DR
chr3	141020000	141025000	chr3	141170000	141175000	1.84006e-09	MCF7-DR
chr7	134115000	134120000	chr7	134230000	134235000	1.84006e-09	MCF7-DR
chr12	55580000	55585000	chr12	56010000	56015000	1.84006e-09	MCF7-DR
chr5	134895000	134900000	chr5	135165000	135170000	1.84006e-09	MCF7-DR
chr4	75400000	75405000	chr4	75590000	75595000	1.84006e-09	MCF7-DR
chr4	126235000	126240000	chr4	126670000	126675000	1.84006e-09	MCF7-DR
chr2	69950000	69955000	chr2	70045000	70050000	1.84006e-09	MCF7-DR
chr19	18460000	18465000	chr19	18520000	18525000	1.91415e-09	MCF7-DR
chr10	81900000	81905000	chr10	81980000	81985000	1.91415e-09	MCF7-DR
chr16	55495000	55500000	chr16	55575000	55580000	1.91415e-09	MCF7-DR
chr3	185450000	185455000	chr3	185625000	185630000	1.91415e-09	MCF7-DR
chr12	9785000	9790000	chr12	9890000	9895000	1.91415e-09	MCF7-DR
chr2	143790000	143795000	chr2	143980000	143985000	1.91415e-09	MCF7-DR
chr1	156350000	156355000	chr1	156415000	156420000	1.91415e-09	MCF7-DR
chr9	75720000	75725000	chr9	75795000	75800000	1.99114e-09	MCF7-DR
chr11	119535000	119540000	chr11	119975000	119980000	1.99114e-09	MCF7-DR
chr17	41855000	41860000	chr17	41915000	41920000	1.99114e-09	MCF7-DR
chr20	48735000	48740000	chr20	48785000	48790000	1.99114e-09	MCF7-DR
chr7	83040000	83045000	chr7	83285000	83290000	1.99114e-09	MCF7-DR
chr4	88600000	88605000	chr4	88760000	88765000	1.99114e-09	MCF7-DR
chr2	238330000	238335000	chr2	238380000	238385000	1.99114e-09	MCF7-DR
chr9	111955000	111960000	chr9	112080000	112085000	2.07115e-09	MCF7-DR
chr10	112165000	112170000	chr10	112250000	112255000	2.07115e-09	MCF7-DR
chr3	12180000	12185000	chr3	12520000	12525000	2.07115e-09	MCF7-DR
chr3	69210000	69215000	chr3	69350000	69355000	2.07115e-09	MCF7-DR
chr3	183860000	183865000	chr3	183965000	183970000	2.07115e-09	MCF7-DR
chr6	131205000	131210000	chr6	131435000	131440000	2.07115e-09	MCF7-DR
chr7	31020000	31025000	chr7	31160000	31165000	2.07115e-09	MCF7-DR
chr8	71060000	71065000	chr8	71445000	71450000	2.07115e-09	MCF7-DR
chr8	120885000	120890000	chr8	120990000	120995000	2.07115e-09	MCF7-DR
chr2	88485000	88490000	chr2	88755000	88760000	2.07115e-09	MCF7-DR
chr2	239955000	239960000	chr2	240020000	240025000	2.07115e-09	MCF7-DR
chr21	34365000	34370000	chr21	34495000	34500000	2.15429e-09	MCF7-DR
chr14	71605000	71610000	chr14	72215000	72220000	2.15429e-09	MCF7-DR
chr18	10850000	10855000	chr18	11035000	11040000	2.15429e-09	MCF7-DR
chr3	156265000	156270000	chr3	156390000	156395000	2.15429e-09	MCF7-DR
chr7	5530000	5535000	chr7	5595000	5600000	2.15429e-09	MCF7-DR
chr8	105520000	105525000	chr8	105690000	105695000	2.15429e-09	MCF7-DR
chr1	28975000	28980000	chr1	29200000	29205000	2.15429e-09	MCF7-DR
chr22	17410000	17415000	chr22	17535000	17540000	2.24068e-09	MCF7-DR
chr14	21165000	21170000	chr14	21320000	21325000	2.24068e-09	MCF7-DR
chr14	59105000	59110000	chr14	59485000	59490000	2.24068e-09	MCF7-DR
chr20	335000	340000	chr20	410000	415000	2.24068e-09	MCF7-DR
chr20	9600000	9605000	chr20	9940000	9945000	2.24068e-09	MCF7-DR
chr3	14715000	14720000	chr3	14955000	14960000	2.24068e-09	MCF7-DR
chr6	71905000	71910000	chr6	72000000	72005000	2.24068e-09	MCF7-DR
chr8	68250000	68255000	chr8	68400000	68405000	2.24068e-09	MCF7-DR
chr8	141840000	141845000	chr8	141935000	141940000	2.24068e-09	MCF7-DR
chr5	172720000	172725000	chr5	173000000	173005000	2.24068e-09	MCF7-DR
chr4	9700000	9705000	chr4	10010000	10015000	2.24068e-09	MCF7-DR
chr2	168995000	169000000	chr2	169190000	169195000	2.24068e-09	MCF7-DR
chr11	13795000	13800000	chr11	14265000	14270000	2.33044e-09	MCF7-DR
chr20	30155000	30160000	chr20	30200000	30205000	2.33044e-09	MCF7-DR
chr2	11825000	11830000	chr2	11920000	11925000	2.33044e-09	MCF7-DR
chr19	40040000	40045000	chr19	40160000	40165000	2.42369e-09	MCF7-DR
chr9	136060000	136065000	chr9	136195000	136200000	2.42369e-09	MCF7-DR
chr10	102095000	102100000	chr10	102190000	102195000	2.42369e-09	MCF7-DR
chr17	73420000	73425000	chr17	73585000	73590000	2.42369e-09	MCF7-DR
chr4	166050000	166055000	chr4	166265000	166270000	2.42369e-09	MCF7-DR
chr10	21365000	21370000	chr10	21555000	21560000	2.52058e-09	MCF7-DR
chr11	121525000	121530000	chr11	122375000	122380000	2.52058e-09	MCF7-DR
chr20	31375000	31380000	chr20	31680000	31685000	2.52058e-09	MCF7-DR
chr6	24065000	24070000	chr6	24270000	24275000	2.52058e-09	MCF7-DR
chr7	151060000	151065000	chr7	151145000	151150000	2.52058e-09	MCF7-DR
chr4	40150000	40155000	chr4	40310000	40315000	2.52058e-09	MCF7-DR
chr11	6400000	6405000	chr11	6530000	6535000	2.62123e-09	MCF7-DR
chr18	24940000	24945000	chr18	25175000	25180000	2.62123e-09	MCF7-DR
chr3	128400000	128405000	chr3	128515000	128520000	2.62123e-09	MCF7-DR
chr7	129300000	129305000	chr7	129650000	129655000	2.62123e-09	MCF7-DR
chr12	55385000	55390000	chr12	55465000	55470000	2.62123e-09	MCF7-DR
chr5	149015000	149020000	chr5	149205000	149210000	2.62123e-09	MCF7-DR
chr19	51430000	51435000	chr19	51595000	51600000	2.7258e-09	MCF7-DR
chr9	32580000	32585000	chr9	32965000	32970000	2.7258e-09	MCF7-DR
chr17	46800000	46805000	chr17	46865000	46870000	2.7258e-09	MCF7-DR
chr17	77085000	77090000	chr17	77385000	77390000	2.7258e-09	MCF7-DR
chrX	106905000	106910000	chrX	107015000	107020000	2.7258e-09	MCF7-DR
chr8	101575000	101580000	chr8	101840000	101845000	2.7258e-09	MCF7-DR
chr1	36805000	36810000	chr1	36885000	36890000	2.7258e-09	MCF7-DR
chr18	44740000	44745000	chr18	45275000	45280000	2.77959e-09	MCF7-DR
chr15	67065000	67070000	chr15	67140000	67145000	2.83442e-09	MCF7-DR
chr7	4680000	4685000	chr7	4790000	4795000	2.83442e-09	MCF7-DR
chr7	12560000	12565000	chr7	12665000	12670000	2.83442e-09	MCF7-DR
chr4	166050000	166055000	chr4	166385000	166390000	2.83442e-09	MCF7-DR
chr2	97070000	97075000	chr2	97170000	97175000	2.83442e-09	MCF7-DR
chr2	132615000	132620000	chr2	132900000	132905000	2.83442e-09	MCF7-DR
chr9	126115000	126120000	chr9	126145000	126150000	2.94725e-09	MCF7-DR
chr14	92115000	92120000	chr14	92375000	92380000	2.94725e-09	MCF7-DR
chr15	51940000	51945000	chr15	52065000	52070000	2.94725e-09	MCF7-DR
chr17	74405000	74410000	chr17	74495000	74500000	2.94725e-09	MCF7-DR
chr3	58170000	58175000	chr3	58285000	58290000	2.94725e-09	MCF7-DR
chr6	20290000	20295000	chr6	20530000	20535000	2.94725e-09	MCF7-DR
chr2	109740000	109745000	chr2	110265000	110270000	2.94725e-09	MCF7-DR
chr1	31270000	31275000	chr1	31380000	31385000	2.94725e-09	MCF7-DR
chr22	45970000	45975000	chr22	46370000	46375000	3.0053e-09	MCF7-DR
chr22	24585000	24590000	chr22	24640000	24645000	3.06446e-09	MCF7-DR
chr9	132255000	132260000	chr9	132370000	132375000	3.06446e-09	MCF7-DR
chr11	113175000	113180000	chr11	113600000	113605000	3.06446e-09	MCF7-DR
chr11	128040000	128045000	chr11	128155000	128160000	3.06446e-09	MCF7-DR
chr11	130300000	130305000	chr11	130730000	130735000	3.06446e-09	MCF7-DR
chr15	90440000	90445000	chr15	90615000	90620000	3.06446e-09	MCF7-DR
chr20	30045000	30050000	chr20	30085000	30090000	3.06446e-09	MCF7-DR
chrX	67730000	67735000	chrX	67930000	67935000	3.06446e-09	MCF7-DR
chr6	17155000	17160000	chr6	17580000	17585000	3.06446e-09	MCF7-DR
chr8	123685000	123690000	chr8	124160000	124165000	3.06446e-09	MCF7-DR
chr12	53935000	53940000	chr12	54070000	54075000	3.06446e-09	MCF7-DR
chr1	33395000	33400000	chr1	33470000	33475000	3.06446e-09	MCF7-DR
chr1	161760000	161765000	chr1	162005000	162010000	3.06446e-09	MCF7-DR
chr19	49295000	49300000	chr19	49340000	49345000	3.18619e-09	MCF7-DR
chr11	44640000	44645000	chr11	44930000	44935000	3.18619e-09	MCF7-DR
chr11	65210000	65215000	chr11	65275000	65280000	3.18619e-09	MCF7-DR
chr11	129790000	129795000	chr11	130000000	130005000	3.18619e-09	MCF7-DR
chr13	46625000	46630000	chr13	46690000	46695000	3.18619e-09	MCF7-DR
chr17	62105000	62110000	chr17	62210000	62215000	3.18619e-09	MCF7-DR
chr6	166300000	166305000	chr6	166515000	166520000	3.18619e-09	MCF7-DR
chr12	7370000	7375000	chr12	7790000	7795000	3.18619e-09	MCF7-DR
chr5	74220000	74225000	chr5	74560000	74565000	3.18619e-09	MCF7-DR
chr4	122110000	122115000	chr4	122225000	122230000	3.18619e-09	MCF7-DR
chr1	223305000	223310000	chr1	223415000	223420000	3.18619e-09	MCF7-DR
chr19	17980000	17985000	chr19	18040000	18045000	3.31263e-09	MCF7-DR
chr22	46760000	46765000	chr22	46935000	46940000	3.31263e-09	MCF7-DR
chr9	17815000	17820000	chr9	18140000	18145000	3.31263e-09	MCF7-DR
chr17	1475000	1480000	chr17	1530000	1535000	3.31263e-09	MCF7-DR
chr17	73625000	73630000	chr17	73745000	73750000	3.31263e-09	MCF7-DR
chr8	124170000	124175000	chr8	124230000	124235000	3.31263e-09	MCF7-DR
chr4	6250000	6255000	chr4	6325000	6330000	3.31263e-09	MCF7-DR
chr1	224700000	224705000	chr1	225035000	225040000	3.31263e-09	MCF7-DR
chr9	140015000	140020000	chr9	140120000	140125000	3.44395e-09	MCF7-DR
chr11	67120000	67125000	chr11	67145000	67150000	3.44395e-09	MCF7-DR
chr11	94885000	94890000	chr11	95495000	95500000	3.44395e-09	MCF7-DR
chr14	100195000	100200000	chr14	100345000	100350000	3.44395e-09	MCF7-DR
chr16	67705000	67710000	chr16	67965000	67970000	3.44395e-09	MCF7-DR
chr17	25980000	25985000	chr17	26205000	26210000	3.44395e-09	MCF7-DR
chr17	75765000	75770000	chr17	76005000	76010000	3.44395e-09	MCF7-DR
chr12	57655000	57660000	chr12	57845000	57850000	3.44395e-09	MCF7-DR
chr12	121500000	121505000	chr12	121665000	121670000	3.44395e-09	MCF7-DR
chr1	110040000	110045000	chr1	110070000	110075000	3.44395e-09	MCF7-DR
chr9	116350000	116355000	chr9	116415000	116420000	3.58034e-09	MCF7-DR
chr11	34605000	34610000	chr11	34910000	34915000	3.58034e-09	MCF7-DR
chr14	23035000	23040000	chr14	23240000	23245000	3.58034e-09	MCF7-DR
chr3	56735000	56740000	chr3	56830000	56835000	3.58034e-09	MCF7-DR
chr6	41430000	41435000	chr6	41555000	41560000	3.58034e-09	MCF7-DR
chr5	133520000	133525000	chr5	133625000	133630000	3.58034e-09	MCF7-DR
chr4	75235000	75240000	chr4	75590000	75595000	3.58034e-09	MCF7-DR
chr19	8415000	8420000	chr19	8640000	8645000	3.72197e-09	MCF7-DR
chr15	40080000	40085000	chr15	40220000	40225000	3.72197e-09	MCF7-DR
chr3	184275000	184280000	chr3	184490000	184495000	3.72197e-09	MCF7-DR
chr6	75605000	75610000	chr6	75915000	75920000	3.72197e-09	MCF7-DR
chr5	172720000	172725000	chr5	172755000	172760000	3.72197e-09	MCF7-DR
chr2	19565000	19570000	chr2	20060000	20065000	3.72197e-09	MCF7-DR
chr19	6045000	6050000	chr19	6120000	6125000	3.86906e-09	MCF7-DR
chr9	132400000	132405000	chr9	132545000	132550000	3.86906e-09	MCF7-DR
chr17	60780000	60785000	chr17	61045000	61050000	3.86906e-09	MCF7-DR
chr20	32450000	32455000	chr20	32655000	32660000	3.86906e-09	MCF7-DR
chr20	42845000	42850000	chr20	43010000	43015000	3.86906e-09	MCF7-DR
chr20	52835000	52840000	chr20	53260000	53265000	3.86906e-09	MCF7-DR
chr7	2925000	2930000	chr7	3190000	3195000	3.86906e-09	MCF7-DR
chr8	81910000	81915000	chr8	82145000	82150000	3.86906e-09	MCF7-DR
chr12	110290000	110295000	chr12	110365000	110370000	3.86906e-09	MCF7-DR
chr5	32485000	32490000	chr5	32590000	32595000	3.86906e-09	MCF7-DR
chr2	201440000	201445000	chr2	201565000	201570000	3.86906e-09	MCF7-DR
chr1	94515000	94520000	chr1	94700000	94705000	3.86906e-09	MCF7-DR
chr9	125225000	125230000	chr9	125570000	125575000	4.02179e-09	MCF7-DR
chr13	36550000	36555000	chr13	36845000	36850000	4.02179e-09	MCF7-DR
chr14	72980000	72985000	chr14	73415000	73420000	4.02179e-09	MCF7-DR
chr15	67235000	67240000	chr15	67595000	67600000	4.02179e-09	MCF7-DR
chr16	24585000	24590000	chr16	24700000	24705000	4.02179e-09	MCF7-DR
chr16	57930000	57935000	chr16	58030000	58035000	4.02179e-09	MCF7-DR
chr17	75325000	75330000	chr17	75490000	75495000	4.02179e-09	MCF7-DR
chr3	27750000	27755000	chr3	28365000	28370000	4.02179e-09	MCF7-DR
chr6	150255000	150260000	chr6	150335000	150340000	4.02179e-09	MCF7-DR
chr2	63920000	63925000	chr2	64085000	64090000	4.02179e-09	MCF7-DR
chr2	196530000	196535000	chr2	196925000	196930000	4.02179e-09	MCF7-DR
chr19	40805000	40810000	chr19	41035000	41040000	4.18039e-09	MCF7-DR
chr9	127180000	127185000	chr9	127295000	127300000	4.18039e-09	MCF7-DR
chr10	59935000	59940000	chr10	60050000	60055000	4.18039e-09	MCF7-DR
chr14	53290000	53295000	chr14	53425000	53430000	4.18039e-09	MCF7-DR
chr14	91640000	91645000	chr14	91750000	91755000	4.18039e-09	MCF7-DR
chr17	25565000	25570000	chr17	25925000	25930000	4.18039e-09	MCF7-DR
chr17	65380000	65385000	chr17	65595000	65600000	4.18039e-09	MCF7-DR
chr17	73670000	73675000	chr17	73740000	73745000	4.18039e-09	MCF7-DR
chr6	138745000	138750000	chr6	138830000	138835000	4.18039e-09	MCF7-DR
chr5	133375000	133380000	chr5	133475000	133480000	4.18039e-09	MCF7-DR
chr5	139620000	139625000	chr5	139730000	139735000	4.18039e-09	MCF7-DR
chr5	169525000	169530000	chr5	169610000	169615000	4.18039e-09	MCF7-DR
chr2	88885000	88890000	chr2	88970000	88975000	4.18039e-09	MCF7-DR
chr1	46500000	46505000	chr1	46640000	46645000	4.18039e-09	MCF7-DR
chr1	113260000	113265000	chr1	113345000	113350000	4.18039e-09	MCF7-DR
chr21	43030000	43035000	chr21	43195000	43200000	4.34507e-09	MCF7-DR
chr11	118560000	118565000	chr11	118825000	118830000	4.34507e-09	MCF7-DR
chr16	72275000	72280000	chr16	72500000	72505000	4.34507e-09	MCF7-DR
chr17	62220000	62225000	chr17	62355000	62360000	4.34507e-09	MCF7-DR
chr6	158175000	158180000	chr6	158295000	158300000	4.34507e-09	MCF7-DR
chr8	102340000	102345000	chr8	102530000	102535000	4.34507e-09	MCF7-DR
chr4	111550000	111555000	chr4	111885000	111890000	4.34507e-09	MCF7-DR
chr1	154450000	154455000	chr1	154515000	154520000	4.34507e-09	MCF7-DR
chr9	36405000	36410000	chr9	36555000	36560000	4.51605e-09	MCF7-DR
chr9	72585000	72590000	chr9	72725000	72730000	4.51605e-09	MCF7-DR
chr9	133585000	133590000	chr9	133640000	133645000	4.51605e-09	MCF7-DR
chr10	6150000	6155000	chr10	6440000	6445000	4.51605e-09	MCF7-DR
chr10	99550000	99555000	chr10	99625000	99630000	4.51605e-09	MCF7-DR
chr11	16965000	16970000	chr11	17085000	17090000	4.51605e-09	MCF7-DR
chr11	73965000	73970000	chr11	74160000	74165000	4.51605e-09	MCF7-DR
chr17	73265000	73270000	chr17	73400000	73405000	4.51605e-09	MCF7-DR
chr18	9970000	9975000	chr18	10520000	10525000	4.51605e-09	MCF7-DR
chr8	9900000	9905000	chr8	10130000	10135000	4.51605e-09	MCF7-DR
chr8	105520000	105525000	chr8	105770000	105775000	4.51605e-09	MCF7-DR
chr5	54200000	54205000	chr5	54445000	54450000	4.51605e-09	MCF7-DR
chr1	246850000	246855000	chr1	246915000	246920000	4.51605e-09	MCF7-DR
chr17	20025000	20030000	chr17	20125000	20130000	4.69357e-09	MCF7-DR
chr17	70720000	70725000	chr17	71235000	71240000	4.69357e-09	MCF7-DR
chr3	135635000	135640000	chr3	135760000	135765000	4.69357e-09	MCF7-DR
chr7	12675000	12680000	chr7	13300000	13305000	4.69357e-09	MCF7-DR
chr12	50035000	50040000	chr12	50100000	50105000	4.69357e-09	MCF7-DR
chr5	134895000	134900000	chr5	135065000	135070000	4.69357e-09	MCF7-DR
chr4	15240000	15245000	chr4	15455000	15460000	4.69357e-09	MCF7-DR
chr4	75185000	75190000	chr4	75600000	75605000	4.69357e-09	MCF7-DR
chr2	238420000	238425000	chr2	238475000	238480000	4.69357e-09	MCF7-DR
chr1	45185000	45190000	chr1	45285000	45290000	4.69357e-09	MCF7-DR
chr1	75235000	75240000	chr1	75665000	75670000	4.69357e-09	MCF7-DR
chr19	8765000	8770000	chr19	8800000	8805000	4.87788e-09	MCF7-DR
chr19	30220000	30225000	chr19	30360000	30365000	4.87788e-09	MCF7-DR
chr19	47355000	47360000	chr19	47495000	47500000	4.87788e-09	MCF7-DR
chr14	23455000	23460000	chr14	23525000	23530000	4.87788e-09	MCF7-DR
chr3	111435000	111440000	chr3	111685000	111690000	4.87788e-09	MCF7-DR
chr3	152740000	152745000	chr3	153310000	153315000	4.87788e-09	MCF7-DR
chr12	15740000	15745000	chr12	16005000	16010000	4.87788e-09	MCF7-DR
chr12	80585000	80590000	chr12	80660000	80665000	4.87788e-09	MCF7-DR
chr5	158580000	158585000	chr5	158740000	158745000	4.87788e-09	MCF7-DR
chr2	26825000	26830000	chr2	26965000	26970000	4.87788e-09	MCF7-DR
chr19	47935000	47940000	chr19	48200000	48205000	5.06923e-09	MCF7-DR
chr9	74420000	74425000	chr9	74640000	74645000	5.06923e-09	MCF7-DR
chr11	10810000	10815000	chr11	11040000	11045000	5.06923e-09	MCF7-DR
chr15	89445000	89450000	chr15	89560000	89565000	5.06923e-09	MCF7-DR
chr3	16090000	16095000	chr3	16215000	16220000	5.06923e-09	MCF7-DR
chr7	102395000	102400000	chr7	102705000	102710000	5.06923e-09	MCF7-DR
chr8	32965000	32970000	chr8	33190000	33195000	5.06923e-09	MCF7-DR
chr4	77350000	77355000	chr4	77425000	77430000	5.06923e-09	MCF7-DR
chr11	130080000	130085000	chr11	130295000	130300000	5.26787e-09	MCF7-DR
chr14	35610000	35615000	chr14	35885000	35890000	5.26787e-09	MCF7-DR
chr20	3990000	3995000	chr20	4050000	4055000	5.26787e-09	MCF7-DR
chr12	6725000	6730000	chr12	6795000	6800000	5.26787e-09	MCF7-DR
chr5	131145000	131150000	chr5	131340000	131345000	5.26787e-09	MCF7-DR
chr11	116750000	116755000	chr11	116975000	116980000	5.47407e-09	MCF7-DR
chr16	48385000	48390000	chr16	48655000	48660000	5.47407e-09	MCF7-DR
chr17	260000	265000	chr17	600000	605000	5.47407e-09	MCF7-DR
chr17	59710000	59715000	chr17	59910000	59915000	5.47407e-09	MCF7-DR
chr18	18775000	18780000	chr18	19025000	19030000	5.47407e-09	MCF7-DR
chr1	172575000	172580000	chr1	172685000	172690000	5.47407e-09	MCF7-DR
chr19	2960000	2965000	chr19	3160000	3165000	5.68812e-09	MCF7-DR
chr17	4690000	4695000	chr17	4790000	4795000	5.68812e-09	MCF7-DR
chr20	1945000	1950000	chr20	2150000	2155000	5.68812e-09	MCF7-DR
chr20	47945000	47950000	chr20	48150000	48155000	5.68812e-09	MCF7-DR
chr20	58355000	58360000	chr20	58425000	58430000	5.68812e-09	MCF7-DR
chr7	1230000	1235000	chr7	1450000	1455000	5.68812e-09	MCF7-DR
chr8	37710000	37715000	chr8	37775000	37780000	5.68812e-09	MCF7-DR
chr12	47335000	47340000	chr12	47410000	47415000	5.68812e-09	MCF7-DR
chr12	65285000	65290000	chr12	65495000	65500000	5.68812e-09	MCF7-DR
chr5	170630000	170635000	chr5	170770000	170775000	5.68812e-09	MCF7-DR
chr2	64560000	64565000	chr2	64790000	64795000	5.68812e-09	MCF7-DR
chr1	2125000	2130000	chr1	2310000	2315000	5.68812e-09	MCF7-DR
chr1	171770000	171775000	chr1	171950000	171955000	5.68812e-09	MCF7-DR
chr10	96960000	96965000	chr10	97000000	97005000	5.9103e-09	MCF7-DR
chr14	96465000	96470000	chr14	96560000	96565000	5.9103e-09	MCF7-DR
chrX	128740000	128745000	chrX	128855000	128860000	5.9103e-09	MCF7-DR
chr3	194055000	194060000	chr3	194125000	194130000	5.9103e-09	MCF7-DR
chr8	37635000	37640000	chr8	37700000	37705000	5.9103e-09	MCF7-DR
chr5	114965000	114970000	chr5	115170000	115175000	5.9103e-09	MCF7-DR
chr4	124690000	124695000	chr4	125030000	125035000	5.9103e-09	MCF7-DR
chr10	6240000	6245000	chr10	6440000	6445000	6.14092e-09	MCF7-DR
chr10	62205000	62210000	chr10	62405000	62410000	6.14092e-09	MCF7-DR
chr5	31580000	31585000	chr5	31805000	31810000	6.14092e-09	MCF7-DR
chr2	120460000	120465000	chr2	120580000	120585000	6.14092e-09	MCF7-DR
chr2	162440000	162445000	chr2	162800000	162805000	6.14092e-09	MCF7-DR
chr2	200845000	200850000	chr2	201345000	201350000	6.14092e-09	MCF7-DR
chr1	205630000	205635000	chr1	205675000	205680000	6.14092e-09	MCF7-DR
chr16	67850000	67855000	chr16	67955000	67960000	6.38027e-09	MCF7-DR
chr16	68740000	68745000	chr16	68830000	68835000	6.38027e-09	MCF7-DR
chr17	36830000	36835000	chr17	36890000	36895000	6.38027e-09	MCF7-DR
chr3	45980000	45985000	chr3	46115000	46120000	6.38027e-09	MCF7-DR
chr6	71415000	71420000	chr6	71590000	71595000	6.38027e-09	MCF7-DR
chr12	7370000	7375000	chr12	7610000	7615000	6.38027e-09	MCF7-DR
chr12	52765000	52770000	chr12	53270000	53275000	6.38027e-09	MCF7-DR
chr2	232475000	232480000	chr2	232535000	232540000	6.38027e-09	MCF7-DR
chr11	82620000	82625000	chr11	82790000	82795000	6.6287e-09	MCF7-DR
chr3	182430000	182435000	chr3	182555000	182560000	6.6287e-09	MCF7-DR
chr7	134115000	134120000	chr7	134195000	134200000	6.6287e-09	MCF7-DR
chr4	113690000	113695000	chr4	113855000	113860000	6.6287e-09	MCF7-DR
chr2	47560000	47565000	chr2	47615000	47620000	6.6287e-09	MCF7-DR
chr1	28415000	28420000	chr1	28535000	28540000	6.6287e-09	MCF7-DR
chr19	10825000	10830000	chr19	10975000	10980000	6.88652e-09	MCF7-DR
chr10	72665000	72670000	chr10	73040000	73045000	6.88652e-09	MCF7-DR
chr11	101325000	101330000	chr11	101565000	101570000	6.88652e-09	MCF7-DR
chr11	122500000	122505000	chr11	122650000	122655000	6.88652e-09	MCF7-DR
chr14	94405000	94410000	chr14	94600000	94605000	6.88652e-09	MCF7-DR
chr18	29735000	29740000	chr18	30130000	30135000	6.88652e-09	MCF7-DR
chr3	32215000	32220000	chr3	32380000	32385000	6.88652e-09	MCF7-DR
chr6	125190000	125195000	chr6	125435000	125440000	6.88652e-09	MCF7-DR
chr12	8695000	8700000	chr12	8760000	8765000	6.88652e-09	MCF7-DR
chr12	64940000	64945000	chr12	65085000	65090000	6.88652e-09	MCF7-DR
chr4	7195000	7200000	chr4	7295000	7300000	6.88652e-09	MCF7-DR
chr8	32410000	32415000	chr8	32960000	32965000	7.01906e-09	MCF7-DR
chr22	39930000	39935000	chr22	40420000	40425000	7.15408e-09	MCF7-DR
chr14	93415000	93420000	chr14	93600000	93605000	7.15408e-09	MCF7-DR
chr16	4565000	4570000	chr16	4635000	4640000	7.15408e-09	MCF7-DR
chr17	73420000	73425000	chr17	73510000	73515000	7.15408e-09	MCF7-DR
chr3	42285000	42290000	chr3	42485000	42490000	7.15408e-09	MCF7-DR
chr12	685000	690000	chr12	860000	865000	7.15408e-09	MCF7-DR
chr5	141990000	141995000	chr5	142075000	142080000	7.15408e-09	MCF7-DR
chr1	84605000	84610000	chr1	84895000	84900000	7.15408e-09	MCF7-DR
chr1	117610000	117615000	chr1	117670000	117675000	7.15408e-09	MCF7-DR
chr1	200940000	200945000	chr1	201010000	201015000	7.15408e-09	MCF7-DR
chr6	46190000	46195000	chr6	46375000	46380000	7.29163e-09	MCF7-DR
chr10	7300000	7305000	chr10	7450000	7455000	7.43175e-09	MCF7-DR
chr10	71980000	71985000	chr10	72125000	72130000	7.43175e-09	MCF7-DR
chr11	123275000	123280000	chr11	123350000	123355000	7.43175e-09	MCF7-DR
chr14	97050000	97055000	chr14	97205000	97210000	7.43175e-09	MCF7-DR
chr17	41170000	41175000	chr17	41390000	41395000	7.43175e-09	MCF7-DR
chr8	90855000	90860000	chr8	90995000	91000000	7.43175e-09	MCF7-DR
chr4	88460000	88465000	chr4	88755000	88760000	7.43175e-09	MCF7-DR
chr4	166275000	166280000	chr4	166380000	166385000	7.43175e-09	MCF7-DR
chr2	183050000	183055000	chr2	183510000	183515000	7.57448e-09	MCF7-DR
chr10	35410000	35415000	chr10	35505000	35510000	7.71988e-09	MCF7-DR
chr14	30015000	30020000	chr14	30680000	30685000	7.71988e-09	MCF7-DR
chr15	78465000	78470000	chr15	78530000	78535000	7.71988e-09	MCF7-DR
chr17	70720000	70725000	chr17	71185000	71190000	7.71988e-09	MCF7-DR
chr3	150640000	150645000	chr3	150860000	150865000	7.71988e-09	MCF7-DR
chr6	2845000	2850000	chr6	2930000	2935000	7.71988e-09	MCF7-DR
chr8	11270000	11275000	chr8	11410000	11415000	7.71988e-09	MCF7-DR
chr12	12530000	12535000	chr12	12855000	12860000	7.71988e-09	MCF7-DR
chr2	236500000	236505000	chr2	236655000	236660000	7.71988e-09	MCF7-DR
chr9	76295000	76300000	chr9	76620000	76625000	8.01886e-09	MCF7-DR
chr14	96760000	96765000	chr14	96890000	96895000	8.01886e-09	MCF7-DR
chr16	10760000	10765000	chr16	10825000	10830000	8.01886e-09	MCF7-DR
chr17	1810000	1815000	chr17	1925000	1930000	8.01886e-09	MCF7-DR
chr3	56375000	56380000	chr3	56480000	56485000	8.01886e-09	MCF7-DR
chr3	182835000	182840000	chr3	182895000	182900000	8.01886e-09	MCF7-DR
chr6	138910000	138915000	chr6	139085000	139090000	8.01886e-09	MCF7-DR
chr5	167700000	167705000	chr5	167845000	167850000	8.01886e-09	MCF7-DR
chr1	153650000	153655000	chr1	153720000	153725000	8.01886e-09	MCF7-DR
chr1	154160000	154165000	chr1	154305000	154310000	8.01886e-09	MCF7-DR
chr9	4315000	4320000	chr9	4365000	4370000	8.32909e-09	MCF7-DR
chr9	26740000	26745000	chr9	26855000	26860000	8.32909e-09	MCF7-DR
chr9	127535000	127540000	chr9	127615000	127620000	8.32909e-09	MCF7-DR
chr11	4655000	4660000	chr11	4845000	4850000	8.32909e-09	MCF7-DR
chr11	71735000	71740000	chr11	71800000	71805000	8.32909e-09	MCF7-DR
chr11	122980000	122985000	chr11	123115000	123120000	8.32909e-09	MCF7-DR
chr17	61985000	61990000	chr17	62100000	62105000	8.32909e-09	MCF7-DR
chr7	20815000	20820000	chr7	21295000	21300000	8.32909e-09	MCF7-DR
chr12	9100000	9105000	chr12	9190000	9195000	8.32909e-09	MCF7-DR
chr12	21850000	21855000	chr12	22140000	22145000	8.32909e-09	MCF7-DR
chr5	172140000	172145000	chr5	172190000	172195000	8.32909e-09	MCF7-DR
chr4	95325000	95330000	chr4	95515000	95520000	8.32909e-09	MCF7-DR
chr1	112930000	112935000	chr1	113150000	113155000	8.32909e-09	MCF7-DR
chr11	43910000	43915000	chr11	43965000	43970000	8.65097e-09	MCF7-DR
chr11	62670000	62675000	chr11	62980000	62985000	8.65097e-09	MCF7-DR
chr14	58965000	58970000	chr14	59100000	59105000	8.65097e-09	MCF7-DR
chr15	57630000	57635000	chr15	57815000	57820000	8.65097e-09	MCF7-DR
chr17	26085000	26090000	chr17	26205000	26210000	8.65097e-09	MCF7-DR
chr20	47745000	47750000	chr20	47830000	47835000	8.65097e-09	MCF7-DR
chr3	57935000	57940000	chr3	58155000	58160000	8.65097e-09	MCF7-DR
chr6	84125000	84130000	chr6	84220000	84225000	8.65097e-09	MCF7-DR
chr8	20085000	20090000	chr8	20230000	20235000	8.65097e-09	MCF7-DR
chr12	57155000	57160000	chr12	57380000	57385000	8.65097e-09	MCF7-DR
chr4	16020000	16025000	chr4	16265000	16270000	8.65097e-09	MCF7-DR
chr4	26330000	26335000	chr4	26410000	26415000	8.65097e-09	MCF7-DR
chr1	101070000	101075000	chr1	101330000	101335000	8.65097e-09	MCF7-DR
chr11	76265000	76270000	chr11	76390000	76395000	8.98493e-09	MCF7-DR
chr20	48595000	48600000	chr20	48685000	48690000	8.98493e-09	MCF7-DR
chr3	156800000	156805000	chr3	156845000	156850000	8.98493e-09	MCF7-DR
chr8	110745000	110750000	chr8	111035000	111040000	8.98493e-09	MCF7-DR
chr12	108065000	108070000	chr12	108275000	108280000	8.98493e-09	MCF7-DR
chr2	173670000	173675000	chr2	173795000	173800000	8.98493e-09	MCF7-DR
chr1	19665000	19670000	chr1	19980000	19985000	8.98493e-09	MCF7-DR
chr19	39540000	39545000	chr19	39600000	39605000	9.33142e-09	MCF7-DR
chr21	35295000	35300000	chr21	35720000	35725000	9.33142e-09	MCF7-DR
chr11	74165000	74170000	chr11	74280000	74285000	9.33142e-09	MCF7-DR
chr16	4310000	4315000	chr16	4375000	4380000	9.33142e-09	MCF7-DR
chr17	66460000	66465000	chr17	66755000	66760000	9.33142e-09	MCF7-DR
chr17	76490000	76495000	chr17	76700000	76705000	9.33142e-09	MCF7-DR
chr18	20390000	20395000	chr18	20560000	20565000	9.33142e-09	MCF7-DR
chr20	33165000	33170000	chr20	33355000	33360000	9.33142e-09	MCF7-DR
chr20	55955000	55960000	chr20	56070000	56075000	9.33142e-09	MCF7-DR
chr3	134025000	134030000	chr3	134190000	134195000	9.33142e-09	MCF7-DR
chr7	48020000	48025000	chr7	48140000	48145000	9.33142e-09	MCF7-DR
chr8	121135000	121140000	chr8	121355000	121360000	9.33142e-09	MCF7-DR
chr12	123345000	123350000	chr12	123435000	123440000	9.33142e-09	MCF7-DR
chr19	11050000	11055000	chr19	11135000	11140000	9.69088e-09	MCF7-DR
chr10	88350000	88355000	chr10	88440000	88445000	9.69088e-09	MCF7-DR
chr14	65005000	65010000	chr14	65100000	65105000	9.69088e-09	MCF7-DR
chr16	66925000	66930000	chr16	66970000	66975000	9.69088e-09	MCF7-DR
chr17	17790000	17795000	chr17	17935000	17940000	9.69088e-09	MCF7-DR
chr18	61185000	61190000	chr18	61405000	61410000	9.69088e-09	MCF7-DR
chr20	5505000	5510000	chr20	6055000	6060000	9.69088e-09	MCF7-DR
chr20	37275000	37280000	chr20	37520000	37525000	9.69088e-09	MCF7-DR
chr3	27175000	27180000	chr3	27295000	27300000	9.69088e-09	MCF7-DR
chr7	7460000	7465000	chr7	7580000	7585000	9.69088e-09	MCF7-DR
chr12	52285000	52290000	chr12	52375000	52380000	9.69088e-09	MCF7-DR
chr2	9945000	9950000	chr2	10195000	10200000	9.69088e-09	MCF7-DR
chr2	86055000	86060000	chr2	86305000	86310000	9.69088e-09	MCF7-DR
chr2	220405000	220410000	chr2	220505000	220510000	9.69088e-09	MCF7-DR
chr1	70990000	70995000	chr1	71515000	71520000	9.69088e-09	MCF7-DR
chr1	149930000	149935000	chr1	150025000	150030000	9.69088e-09	MCF7-DR
chr17	74405000	74410000	chr17	74450000	74455000	1.00638e-08	MCF7-DR
chr18	285000	290000	chr18	615000	620000	1.00638e-08	MCF7-DR
chr20	43310000	43315000	chr20	43495000	43500000	1.00638e-08	MCF7-DR
chr20	48700000	48705000	chr20	48790000	48795000	1.00638e-08	MCF7-DR
chr20	50255000	50260000	chr20	50700000	50705000	1.00638e-08	MCF7-DR
chr8	41560000	41565000	chr8	41685000	41690000	1.00638e-08	MCF7-DR
chr12	42525000	42530000	chr12	42725000	42730000	1.00638e-08	MCF7-DR
chr2	237250000	237255000	chr2	237970000	237975000	1.00638e-08	MCF7-DR
chr10	99220000	99225000	chr10	99370000	99375000	1.04506e-08	MCF7-DR
chr14	69200000	69205000	chr14	69565000	69570000	1.04506e-08	MCF7-DR
chr16	865000	870000	chr16	1100000	1105000	1.04506e-08	MCF7-DR
chr20	4090000	4095000	chr20	4570000	4575000	1.04506e-08	MCF7-DR
chr9	610000	615000	chr9	805000	810000	1.08519e-08	MCF7-DR
chr3	12180000	12185000	chr3	12215000	12220000	1.08519e-08	MCF7-DR
chr8	131895000	131900000	chr8	132040000	132045000	1.08519e-08	MCF7-DR
chr12	65190000	65195000	chr12	65500000	65505000	1.08519e-08	MCF7-DR
chr2	45205000	45210000	chr2	45720000	45725000	1.08519e-08	MCF7-DR
chr1	236265000	236270000	chr1	236695000	236700000	1.08519e-08	MCF7-DR
chr11	119355000	119360000	chr11	119400000	119405000	1.12681e-08	MCF7-DR
chr14	81735000	81740000	chr14	81915000	81920000	1.12681e-08	MCF7-DR
chr15	91190000	91195000	chr15	91425000	91430000	1.12681e-08	MCF7-DR
chr3	86820000	86825000	chr3	87130000	87135000	1.12681e-08	MCF7-DR
chr7	137340000	137345000	chr7	137570000	137575000	1.12681e-08	MCF7-DR
chr8	39890000	39895000	chr8	40055000	40060000	1.12681e-08	MCF7-DR
chr1	41310000	41315000	chr1	41415000	41420000	1.12681e-08	MCF7-DR
chr1	184770000	184775000	chr1	184950000	184955000	1.12681e-08	MCF7-DR
chr1	234630000	234635000	chr1	234735000	234740000	1.12681e-08	MCF7-DR
chr19	14310000	14315000	chr19	14455000	14460000	1.16999e-08	MCF7-DR
chr19	19640000	19645000	chr19	19755000	19760000	1.16999e-08	MCF7-DR
chr9	92985000	92990000	chr9	93520000	93525000	1.16999e-08	MCF7-DR
chr11	122665000	122670000	chr11	122720000	122725000	1.16999e-08	MCF7-DR
chr14	21330000	21335000	chr14	21425000	21430000	1.16999e-08	MCF7-DR
chr20	42745000	42750000	chr20	42820000	42825000	1.16999e-08	MCF7-DR
chr3	113210000	113215000	chr3	113295000	113300000	1.16999e-08	MCF7-DR
chr8	92245000	92250000	chr8	92400000	92405000	1.16999e-08	MCF7-DR
chr12	11380000	11385000	chr12	11635000	11640000	1.16999e-08	MCF7-DR
chr4	83290000	83295000	chr4	83345000	83350000	1.16999e-08	MCF7-DR
chr4	114870000	114875000	chr4	115100000	115105000	1.16999e-08	MCF7-DR
chr19	7145000	7150000	chr19	7405000	7410000	1.21476e-08	MCF7-DR
chr10	105805000	105810000	chr10	105965000	105970000	1.21476e-08	MCF7-DR
chr11	61245000	61250000	chr11	61395000	61400000	1.21476e-08	MCF7-DR
chr14	54005000	54010000	chr14	54810000	54815000	1.21476e-08	MCF7-DR
chr17	61985000	61990000	chr17	62210000	62215000	1.21476e-08	MCF7-DR
chr17	65380000	65385000	chr17	65465000	65470000	1.21476e-08	MCF7-DR
chr20	32045000	32050000	chr20	32240000	32245000	1.21476e-08	MCF7-DR
chr6	35490000	35495000	chr6	35700000	35705000	1.21476e-08	MCF7-DR
chr6	52280000	52285000	chr6	52460000	52465000	1.21476e-08	MCF7-DR
chr5	16930000	16935000	chr5	17185000	17190000	1.21476e-08	MCF7-DR
chr5	86265000	86270000	chr5	86305000	86310000	1.21476e-08	MCF7-DR
chr5	153450000	153455000	chr5	153785000	153790000	1.21476e-08	MCF7-DR
chr2	135220000	135225000	chr2	135650000	135655000	1.21476e-08	MCF7-DR
chr2	227675000	227680000	chr2	227845000	227850000	1.21476e-08	MCF7-DR
chr1	120155000	120160000	chr1	120215000	120220000	1.21476e-08	MCF7-DR
chr9	116205000	116210000	chr9	116345000	116350000	1.26121e-08	MCF7-DR
chr10	94275000	94280000	chr10	94330000	94335000	1.26121e-08	MCF7-DR
chr11	57520000	57525000	chr11	58280000	58285000	1.26121e-08	MCF7-DR
chr11	60470000	60475000	chr11	60525000	60530000	1.26121e-08	MCF7-DR
chr11	82950000	82955000	chr11	83530000	83535000	1.26121e-08	MCF7-DR
chr11	84105000	84110000	chr11	84235000	84240000	1.26121e-08	MCF7-DR
chr11	92965000	92970000	chr11	93380000	93385000	1.26121e-08	MCF7-DR
chr5	146605000	146610000	chr5	146745000	146750000	1.26121e-08	MCF7-DR
chr4	174340000	174345000	chr4	174415000	174420000	1.26121e-08	MCF7-DR
chr9	130265000	130270000	chr9	130345000	130350000	1.30937e-08	MCF7-DR
chr11	2325000	2330000	chr11	2435000	2440000	1.30937e-08	MCF7-DR
chr11	113175000	113180000	chr11	113665000	113670000	1.30937e-08	MCF7-DR
chr11	114215000	114220000	chr11	114270000	114275000	1.30937e-08	MCF7-DR
chr17	1025000	1030000	chr17	1090000	1095000	1.30937e-08	MCF7-DR
chr17	39065000	39070000	chr17	39480000	39485000	1.30937e-08	MCF7-DR
chr20	34740000	34745000	chr20	34785000	34790000	1.30937e-08	MCF7-DR
chr6	86065000	86070000	chr6	86190000	86195000	1.30937e-08	MCF7-DR
chr12	56135000	56140000	chr12	56430000	56435000	1.30937e-08	MCF7-DR
chr12	94535000	94540000	chr12	94925000	94930000	1.30937e-08	MCF7-DR
chr4	1745000	1750000	chr4	1810000	1815000	1.30937e-08	MCF7-DR
chr4	173945000	173950000	chr4	174175000	174180000	1.30937e-08	MCF7-DR
chr1	181000000	181005000	chr1	181055000	181060000	1.30937e-08	MCF7-DR
chr9	129260000	129265000	chr9	129540000	129545000	1.35932e-08	MCF7-DR
chr11	67395000	67400000	chr11	67560000	67565000	1.35932e-08	MCF7-DR
chr14	73640000	73645000	chr14	73935000	73940000	1.35932e-08	MCF7-DR
chr16	57335000	57340000	chr16	57450000	57455000	1.35932e-08	MCF7-DR
chr17	79915000	79920000	chr17	79975000	79980000	1.35932e-08	MCF7-DR
chr3	128145000	128150000	chr3	128300000	128305000	1.35932e-08	MCF7-DR
chr7	21295000	21300000	chr7	21805000	21810000	1.35932e-08	MCF7-DR
chr12	55150000	55155000	chr12	55350000	55355000	1.35932e-08	MCF7-DR
chr12	64805000	64810000	chr12	64830000	64835000	1.35932e-08	MCF7-DR
chr5	53810000	53815000	chr5	54140000	54145000	1.35932e-08	MCF7-DR
chr2	169630000	169635000	chr2	169775000	169780000	1.35932e-08	MCF7-DR
chr1	110085000	110090000	chr1	110310000	110315000	1.35932e-08	MCF7-DR
chr1	202160000	202165000	chr1	202285000	202290000	1.35932e-08	MCF7-DR
chr10	93845000	93850000	chr10	94190000	94195000	1.41112e-08	MCF7-DR
chr11	100445000	100450000	chr11	100800000	100805000	1.41112e-08	MCF7-DR
chr20	5985000	5990000	chr20	6055000	6060000	1.41112e-08	MCF7-DR
chr3	8810000	8815000	chr3	8915000	8920000	1.41112e-08	MCF7-DR
chr6	42695000	42700000	chr6	42840000	42845000	1.41112e-08	MCF7-DR
chr6	149350000	149355000	chr6	149750000	149755000	1.41112e-08	MCF7-DR
chr6	158640000	158645000	chr6	159015000	159020000	1.41112e-08	MCF7-DR
chr12	108955000	108960000	chr12	109195000	109200000	1.41112e-08	MCF7-DR
chr2	62680000	62685000	chr2	63000000	63005000	1.41112e-08	MCF7-DR
chr2	220265000	220270000	chr2	220390000	220395000	1.41112e-08	MCF7-DR
chr1	151070000	151075000	chr1	151125000	151130000	1.41112e-08	MCF7-DR
chr1	3405000	3410000	chr1	3535000	3540000	1.43774e-08	MCF7-DR
chr9	129465000	129470000	chr9	129540000	129545000	1.46484e-08	MCF7-DR
chr11	82795000	82800000	chr11	82870000	82875000	1.46484e-08	MCF7-DR
chr17	57390000	57395000	chr17	57635000	57640000	1.46484e-08	MCF7-DR
chr17	72375000	72380000	chr17	72450000	72455000	1.46484e-08	MCF7-DR
chr20	49095000	49100000	chr20	49195000	49200000	1.46484e-08	MCF7-DR
chr3	132070000	132075000	chr3	132115000	132120000	1.46484e-08	MCF7-DR
chr3	194400000	194405000	chr3	194675000	194680000	1.46484e-08	MCF7-DR
chr8	26425000	26430000	chr8	26515000	26520000	1.46484e-08	MCF7-DR
chr8	42395000	42400000	chr8	42525000	42530000	1.46484e-08	MCF7-DR
chr12	56440000	56445000	chr12	56505000	56510000	1.46484e-08	MCF7-DR
chr12	118615000	118620000	chr12	118810000	118815000	1.46484e-08	MCF7-DR
chr2	120510000	120515000	chr2	120580000	120585000	1.46484e-08	MCF7-DR
chr1	110090000	110095000	chr1	110165000	110170000	1.46484e-08	MCF7-DR
chr19	13990000	13995000	chr19	14185000	14190000	1.52054e-08	MCF7-DR
chr11	74990000	74995000	chr11	75095000	75100000	1.52054e-08	MCF7-DR
chr11	83000000	83005000	chr11	83520000	83525000	1.52054e-08	MCF7-DR
chr15	42360000	42365000	chr15	42425000	42430000	1.52054e-08	MCF7-DR
chr16	89470000	89475000	chr16	89570000	89575000	1.52054e-08	MCF7-DR
chr6	24065000	24070000	chr6	24200000	24205000	1.52054e-08	MCF7-DR
chr2	102635000	102640000	chr2	102780000	102785000	1.52054e-08	MCF7-DR
chr11	129240000	129245000	chr11	129615000	129620000	1.57829e-08	MCF7-DR
chr14	95155000	95160000	chr14	95560000	95565000	1.57829e-08	MCF7-DR
chr17	37135000	37140000	chr17	37305000	37310000	1.57829e-08	MCF7-DR
chr18	6540000	6545000	chr18	6885000	6890000	1.57829e-08	MCF7-DR
chr20	52195000	52200000	chr20	52555000	52560000	1.57829e-08	MCF7-DR
chr3	50230000	50235000	chr3	50310000	50315000	1.57829e-08	MCF7-DR
chr6	111380000	111385000	chr6	111530000	111535000	1.57829e-08	MCF7-DR
chr7	6200000	6205000	chr7	6360000	6365000	1.57829e-08	MCF7-DR
chr7	25295000	25300000	chr7	25425000	25430000	1.57829e-08	MCF7-DR
chr7	97650000	97655000	chr7	97795000	97800000	1.57829e-08	MCF7-DR
chr7	134115000	134120000	chr7	134285000	134290000	1.57829e-08	MCF7-DR
chr2	10585000	10590000	chr2	10800000	10805000	1.57829e-08	MCF7-DR
chr1	100925000	100930000	chr1	101330000	101335000	1.57829e-08	MCF7-DR
chr9	21325000	21330000	chr9	21450000	21455000	1.63817e-08	MCF7-DR
chr17	72740000	72745000	chr17	72775000	72780000	1.63817e-08	MCF7-DR
chr20	45380000	45385000	chr20	45820000	45825000	1.63817e-08	MCF7-DR
chr3	170770000	170775000	chr3	170885000	170890000	1.63817e-08	MCF7-DR
chr7	148195000	148200000	chr7	148660000	148665000	1.63817e-08	MCF7-DR
chr9	19055000	19060000	chr9	19175000	19180000	1.70026e-08	MCF7-DR
chr17	53070000	53075000	chr17	53420000	53425000	1.70026e-08	MCF7-DR
chr3	56735000	56740000	chr3	57020000	57025000	1.70026e-08	MCF7-DR
chr6	90650000	90655000	chr6	91190000	91195000	1.70026e-08	MCF7-DR
chr12	122490000	122495000	chr12	122675000	122680000	1.70026e-08	MCF7-DR
chr5	131615000	131620000	chr5	131710000	131715000	1.70026e-08	MCF7-DR
chr2	113505000	113510000	chr2	113695000	113700000	1.70026e-08	MCF7-DR
chr1	94985000	94990000	chr1	95270000	95275000	1.70026e-08	MCF7-DR
chr1	109815000	109820000	chr1	109940000	109945000	1.70026e-08	MCF7-DR
chr1	156055000	156060000	chr1	156195000	156200000	1.70026e-08	MCF7-DR
chr19	45930000	45935000	chr19	45980000	45985000	1.76463e-08	MCF7-DR
chr19	49600000	49605000	chr19	49710000	49715000	1.76463e-08	MCF7-DR
chr14	55675000	55680000	chr14	55820000	55825000	1.76463e-08	MCF7-DR
chr15	101625000	101630000	chr15	101795000	101800000	1.76463e-08	MCF7-DR
chr8	95000000	95005000	chr8	95365000	95370000	1.76463e-08	MCF7-DR
chr4	153765000	153770000	chr4	154045000	154050000	1.76463e-08	MCF7-DR
chr2	73215000	73220000	chr2	73390000	73395000	1.76463e-08	MCF7-DR
chr1	10010000	10015000	chr1	10090000	10095000	1.76463e-08	MCF7-DR
chr1	62545000	62550000	chr1	62595000	62600000	1.76463e-08	MCF7-DR
chr19	47795000	47800000	chr19	47890000	47895000	1.83136e-08	MCF7-DR
chr9	22305000	22310000	chr9	22450000	22455000	1.83136e-08	MCF7-DR
chr11	17780000	17785000	chr11	17995000	18000000	1.83136e-08	MCF7-DR
chr13	24590000	24595000	chr13	24795000	24800000	1.83136e-08	MCF7-DR
chr14	94895000	94900000	chr14	95140000	95145000	1.83136e-08	MCF7-DR
chr6	12635000	12640000	chr6	12890000	12895000	1.83136e-08	MCF7-DR
chr7	134195000	134200000	chr7	134290000	134295000	1.83136e-08	MCF7-DR
chr8	70575000	70580000	chr8	70850000	70855000	1.83136e-08	MCF7-DR
chr4	75240000	75245000	chr4	75395000	75400000	1.83136e-08	MCF7-DR
chr4	122590000	122595000	chr4	122645000	122650000	1.83136e-08	MCF7-DR
chr1	9685000	9690000	chr1	9780000	9785000	1.83136e-08	MCF7-DR
chr1	161450000	161455000	chr1	161710000	161715000	1.83136e-08	MCF7-DR
chr1	172710000	172715000	chr1	173385000	173390000	1.86564e-08	MCF7-DR
chr19	39610000	39615000	chr19	39685000	39690000	1.90054e-08	MCF7-DR
chr9	133645000	133650000	chr9	133735000	133740000	1.90054e-08	MCF7-DR
chr10	6455000	6460000	chr10	6705000	6710000	1.90054e-08	MCF7-DR
chr10	21565000	21570000	chr10	21780000	21785000	1.90054e-08	MCF7-DR
chr10	79475000	79480000	chr10	79515000	79520000	1.90054e-08	MCF7-DR
chr15	40510000	40515000	chr15	40565000	40570000	1.90054e-08	MCF7-DR
chr15	89900000	89905000	chr15	90015000	90020000	1.90054e-08	MCF7-DR
chr8	75000000	75005000	chr8	75255000	75260000	1.90054e-08	MCF7-DR
chr5	79385000	79390000	chr5	79600000	79605000	1.90054e-08	MCF7-DR
chr4	140015000	140020000	chr4	140085000	140090000	1.90054e-08	MCF7-DR
chr1	159765000	159770000	chr1	159860000	159865000	1.90054e-08	MCF7-DR
chr21	28945000	28950000	chr21	29065000	29070000	1.97226e-08	MCF7-DR
chr9	90300000	90305000	chr9	90425000	90430000	1.97226e-08	MCF7-DR
chr15	42280000	42285000	chr15	42345000	42350000	1.97226e-08	MCF7-DR
chr17	42295000	42300000	chr17	42400000	42405000	1.97226e-08	MCF7-DR
chr18	3280000	3285000	chr18	3665000	3670000	1.97226e-08	MCF7-DR
chr7	73150000	73155000	chr7	73265000	73270000	1.97226e-08	MCF7-DR
chr7	80325000	80330000	chr7	81085000	81090000	1.97226e-08	MCF7-DR
chr5	112330000	112335000	chr5	112665000	112670000	1.97226e-08	MCF7-DR
chr1	27625000	27630000	chr1	27720000	27725000	1.97226e-08	MCF7-DR
chr1	180220000	180225000	chr1	180450000	180455000	1.97226e-08	MCF7-DR
chr10	12295000	12300000	chr10	12750000	12755000	2.0466e-08	MCF7-DR
chr10	23600000	23605000	chr10	23810000	23815000	2.0466e-08	MCF7-DR
chr10	104675000	104680000	chr10	104825000	104830000	2.0466e-08	MCF7-DR
chr7	101190000	101195000	chr7	101910000	101915000	2.0466e-08	MCF7-DR
chr8	11705000	11710000	chr8	11760000	11765000	2.0466e-08	MCF7-DR
chr8	130315000	130320000	chr8	130545000	130550000	2.0466e-08	MCF7-DR
chr12	103275000	103280000	chr12	103940000	103945000	2.0466e-08	MCF7-DR
chr4	183990000	183995000	chr4	184175000	184180000	2.0466e-08	MCF7-DR
chr1	22990000	22995000	chr1	23255000	23260000	2.0466e-08	MCF7-DR
chr1	241690000	241695000	chr1	241995000	242000000	2.0466e-08	MCF7-DR
chr9	98990000	98995000	chr9	99075000	99080000	2.12366e-08	MCF7-DR
chr9	137975000	137980000	chr9	138300000	138305000	2.12366e-08	MCF7-DR
chr11	44950000	44955000	chr11	45125000	45130000	2.12366e-08	MCF7-DR
chr11	100730000	100735000	chr11	100795000	100800000	2.12366e-08	MCF7-DR
chr14	48385000	48390000	chr14	48865000	48870000	2.12366e-08	MCF7-DR
chr16	11625000	11630000	chr16	11740000	11745000	2.12366e-08	MCF7-DR
chr17	46565000	46570000	chr17	46660000	46665000	2.12366e-08	MCF7-DR
chr3	38560000	38565000	chr3	38700000	38705000	2.12366e-08	MCF7-DR
chr3	148445000	148450000	chr3	148660000	148665000	2.12366e-08	MCF7-DR
chr6	17985000	17990000	chr6	18120000	18125000	2.12366e-08	MCF7-DR
chr12	6445000	6450000	chr12	6480000	6485000	2.12366e-08	MCF7-DR
chr15	78250000	78255000	chr15	78400000	78405000	2.16323e-08	MCF7-DR
chr22	36150000	36155000	chr22	36315000	36320000	2.20353e-08	MCF7-DR
chr9	137590000	137595000	chr9	137625000	137630000	2.20353e-08	MCF7-DR
chr11	111325000	111330000	chr11	111425000	111430000	2.20353e-08	MCF7-DR
chr14	29225000	29230000	chr14	30000000	30005000	2.20353e-08	MCF7-DR
chr20	36965000	36970000	chr20	37035000	37040000	2.20353e-08	MCF7-DR
chr6	41570000	41575000	chr6	41650000	41655000	2.20353e-08	MCF7-DR
chr6	84590000	84595000	chr6	84930000	84935000	2.20353e-08	MCF7-DR
chr7	32250000	32255000	chr7	32515000	32520000	2.20353e-08	MCF7-DR
chr7	83605000	83610000	chr7	83815000	83820000	2.20353e-08	MCF7-DR
chr8	36945000	36950000	chr8	37010000	37015000	2.20353e-08	MCF7-DR
chr8	46940000	46945000	chr8	47130000	47135000	2.20353e-08	MCF7-DR
chr8	80595000	80600000	chr8	80935000	80940000	2.20353e-08	MCF7-DR
chr12	112635000	112640000	chr12	112825000	112830000	2.20353e-08	MCF7-DR
chr5	151205000	151210000	chr5	151520000	151525000	2.20353e-08	MCF7-DR
chr4	12730000	12735000	chr4	13550000	13555000	2.20353e-08	MCF7-DR
chr2	232425000	232430000	chr2	232465000	232470000	2.20353e-08	MCF7-DR
chr10	101390000	101395000	chr10	101465000	101470000	2.28631e-08	MCF7-DR
chr11	86650000	86655000	chr11	87000000	87005000	2.28631e-08	MCF7-DR
chr16	77705000	77710000	chr16	78005000	78010000	2.28631e-08	MCF7-DR
chr17	73315000	73320000	chr17	73400000	73405000	2.28631e-08	MCF7-DR
chr6	5140000	5145000	chr6	5400000	5405000	2.28631e-08	MCF7-DR
chr6	25275000	25280000	chr6	25490000	25495000	2.28631e-08	MCF7-DR
chr6	35310000	35315000	chr6	35415000	35420000	2.28631e-08	MCF7-DR
chr7	131190000	131195000	chr7	131340000	131345000	2.28631e-08	MCF7-DR
chr8	131890000	131895000	chr8	132870000	132875000	2.28631e-08	MCF7-DR
chr1	94510000	94515000	chr1	94795000	94800000	2.28631e-08	MCF7-DR
chr19	54410000	54415000	chr19	54525000	54530000	2.37211e-08	MCF7-DR
chr10	73075000	73080000	chr10	73140000	73145000	2.37211e-08	MCF7-DR
chr10	104485000	104490000	chr10	104660000	104665000	2.37211e-08	MCF7-DR
chr15	63580000	63585000	chr15	63690000	63695000	2.37211e-08	MCF7-DR
chr3	42695000	42700000	chr3	42785000	42790000	2.37211e-08	MCF7-DR
chr8	57160000	57165000	chr8	57345000	57350000	2.37211e-08	MCF7-DR
chr8	124935000	124940000	chr8	125435000	125440000	2.37211e-08	MCF7-DR
chr12	78120000	78125000	chr12	78320000	78325000	2.37211e-08	MCF7-DR
chr12	106620000	106625000	chr12	106740000	106745000	2.37211e-08	MCF7-DR
chr4	159180000	159185000	chr4	159545000	159550000	2.37211e-08	MCF7-DR
chr2	118975000	118980000	chr2	119620000	119625000	2.37211e-08	MCF7-DR
chr5	58800000	58805000	chr5	58955000	58960000	2.41618e-08	MCF7-DR
chr19	43945000	43950000	chr19	44025000	44030000	2.46103e-08	MCF7-DR
chr22	39710000	39715000	chr22	39915000	39920000	2.46103e-08	MCF7-DR
chr9	126890000	126895000	chr9	127020000	127025000	2.46103e-08	MCF7-DR
chr10	104600000	104605000	chr10	104825000	104830000	2.46103e-08	MCF7-DR
chr11	114150000	114155000	chr11	114210000	114215000	2.46103e-08	MCF7-DR
chr11	114210000	114215000	chr11	114305000	114310000	2.46103e-08	MCF7-DR
chr15	86275000	86280000	chr15	86370000	86375000	2.46103e-08	MCF7-DR
chr17	70555000	70560000	chr17	70715000	70720000	2.46103e-08	MCF7-DR
chr20	13305000	13310000	chr20	13520000	13525000	2.46103e-08	MCF7-DR
chr20	17510000	17515000	chr20	17595000	17600000	2.46103e-08	MCF7-DR
chr8	60965000	60970000	chr8	61310000	61315000	2.46103e-08	MCF7-DR
chr12	38530000	38535000	chr12	38705000	38710000	2.46103e-08	MCF7-DR
chr12	98995000	99000000	chr12	99040000	99045000	2.46103e-08	MCF7-DR
chr5	148510000	148515000	chr5	148605000	148610000	2.46103e-08	MCF7-DR
chr4	141280000	141285000	chr4	141530000	141535000	2.46103e-08	MCF7-DR
chr2	177680000	177685000	chr2	178005000	178010000	2.46103e-08	MCF7-DR
chr1	38350000	38355000	chr1	38435000	38440000	2.46103e-08	MCF7-DR
chr1	247905000	247910000	chr1	248020000	248025000	2.46103e-08	MCF7-DR
chr22	24815000	24820000	chr22	24915000	24920000	2.55319e-08	MCF7-DR
chr11	92670000	92675000	chr11	92955000	92960000	2.55319e-08	MCF7-DR
chr15	31500000	31505000	chr15	31725000	31730000	2.55319e-08	MCF7-DR
chr16	11495000	11500000	chr16	11810000	11815000	2.55319e-08	MCF7-DR
chr6	42625000	42630000	chr6	42690000	42695000	2.55319e-08	MCF7-DR
chr12	109545000	109550000	chr12	109820000	109825000	2.55319e-08	MCF7-DR
chr5	169125000	169130000	chr5	169405000	169410000	2.55319e-08	MCF7-DR
chr4	7800000	7805000	chr4	7985000	7990000	2.55319e-08	MCF7-DR
chr22	22065000	22070000	chr22	22305000	22310000	2.64868e-08	MCF7-DR
chr22	30025000	30030000	chr22	30480000	30485000	2.64868e-08	MCF7-DR
chr10	101610000	101615000	chr10	101805000	101810000	2.64868e-08	MCF7-DR
chr15	74670000	74675000	chr15	74730000	74735000	2.64868e-08	MCF7-DR
chr3	189685000	189690000	chr3	189915000	189920000	2.64868e-08	MCF7-DR
chr8	117940000	117945000	chr8	118045000	118050000	2.64868e-08	MCF7-DR
chr12	49145000	49150000	chr12	49190000	49195000	2.64868e-08	MCF7-DR
chr5	59105000	59110000	chr5	59215000	59220000	2.64868e-08	MCF7-DR
chr4	26075000	26080000	chr4	26325000	26330000	2.64868e-08	MCF7-DR
chr4	38180000	38185000	chr4	38675000	38680000	2.64868e-08	MCF7-DR
chr19	12675000	12680000	chr19	12780000	12785000	2.74764e-08	MCF7-DR
chr19	34725000	34730000	chr19	34830000	34835000	2.74764e-08	MCF7-DR
chr21	32470000	32475000	chr21	32550000	32555000	2.74764e-08	MCF7-DR
chr22	45835000	45840000	chr22	45950000	45955000	2.74764e-08	MCF7-DR
chr11	43525000	43530000	chr11	43585000	43590000	2.74764e-08	MCF7-DR
chr16	87810000	87815000	chr16	87905000	87910000	2.74764e-08	MCF7-DR
chr20	30250000	30255000	chr20	30310000	30315000	2.74764e-08	MCF7-DR
chr3	46255000	46260000	chr3	46410000	46415000	2.74764e-08	MCF7-DR
chr6	74225000	74230000	chr6	74315000	74320000	2.74764e-08	MCF7-DR
chr6	123050000	123055000	chr6	123155000	123160000	2.74764e-08	MCF7-DR
chr7	151010000	151015000	chr7	151045000	151050000	2.74764e-08	MCF7-DR
chr8	132045000	132050000	chr8	132870000	132875000	2.74764e-08	MCF7-DR
chr8	144210000	144215000	chr8	144325000	144330000	2.74764e-08	MCF7-DR
chr5	72605000	72610000	chr5	72675000	72680000	2.74764e-08	MCF7-DR
chr5	158870000	158875000	chr5	159415000	159420000	2.74764e-08	MCF7-DR
chr4	159650000	159655000	chr4	159765000	159770000	2.74764e-08	MCF7-DR
chr2	38805000	38810000	chr2	38950000	38955000	2.74764e-08	MCF7-DR
chr2	128080000	128085000	chr2	128235000	128240000	2.74764e-08	MCF7-DR
chr2	227675000	227680000	chr2	227970000	227975000	2.74764e-08	MCF7-DR
chr1	16405000	16410000	chr1	16510000	16515000	2.74764e-08	MCF7-DR
chr1	23870000	23875000	chr1	23960000	23965000	2.74764e-08	MCF7-DR
chr11	35635000	35640000	chr11	36280000	36285000	2.85019e-08	MCF7-DR
chr14	55910000	55915000	chr14	56040000	56045000	2.85019e-08	MCF7-DR
chr20	43015000	43020000	chr20	43240000	43245000	2.85019e-08	MCF7-DR
chr7	136855000	136860000	chr7	137275000	137280000	2.85019e-08	MCF7-DR
chr8	120510000	120515000	chr8	120715000	120720000	2.85019e-08	MCF7-DR
chr5	73965000	73970000	chr5	74215000	74220000	2.85019e-08	MCF7-DR
chr4	113550000	113555000	chr4	113685000	113690000	2.85019e-08	MCF7-DR
chr2	20640000	20645000	chr2	20835000	20840000	2.85019e-08	MCF7-DR
chr1	236275000	236280000	chr1	236650000	236655000	2.85019e-08	MCF7-DR
chr1	241775000	241780000	chr1	242000000	242005000	2.85019e-08	MCF7-DR
chr22	37715000	37720000	chr22	37850000	37855000	2.95644e-08	MCF7-DR
chr10	11560000	11565000	chr10	11770000	11775000	2.95644e-08	MCF7-DR
chr11	9035000	9040000	chr11	9155000	9160000	2.95644e-08	MCF7-DR
chr14	52765000	52770000	chr14	52935000	52940000	2.95644e-08	MCF7-DR
chr14	75775000	75780000	chr14	76025000	76030000	2.95644e-08	MCF7-DR
chr15	52550000	52555000	chr15	53025000	53030000	2.95644e-08	MCF7-DR
chr15	65025000	65030000	chr15	65100000	65105000	2.95644e-08	MCF7-DR
chr3	159600000	159605000	chr3	159720000	159725000	2.95644e-08	MCF7-DR
chr6	52280000	52285000	chr6	52525000	52530000	2.95644e-08	MCF7-DR
chr12	102170000	102175000	chr12	102230000	102235000	2.95644e-08	MCF7-DR
chr5	156680000	156685000	chr5	156735000	156740000	2.95644e-08	MCF7-DR
chr5	176085000	176090000	chr5	176535000	176540000	2.95644e-08	MCF7-DR
chr2	112645000	112650000	chr2	112805000	112810000	2.95644e-08	MCF7-DR
chr2	113835000	113840000	chr2	113955000	113960000	2.95644e-08	MCF7-DR
chr2	234310000	234315000	chr2	234350000	234355000	2.95644e-08	MCF7-DR
chr22	20145000	20150000	chr22	20270000	20275000	3.06653e-08	MCF7-DR
chr11	46260000	46265000	chr11	46325000	46330000	3.06653e-08	MCF7-DR
chr14	39575000	39580000	chr14	39835000	39840000	3.06653e-08	MCF7-DR
chr14	71085000	71090000	chr14	71280000	71285000	3.06653e-08	MCF7-DR
chr15	74925000	74930000	chr15	75060000	75065000	3.06653e-08	MCF7-DR
chr16	48575000	48580000	chr16	48655000	48660000	3.06653e-08	MCF7-DR
chr16	77265000	77270000	chr16	77615000	77620000	3.06653e-08	MCF7-DR
chr17	6950000	6955000	chr17	7080000	7085000	3.06653e-08	MCF7-DR
chr17	29760000	29765000	chr17	29845000	29850000	3.06653e-08	MCF7-DR
chr6	131520000	131525000	chr6	131855000	131860000	3.06653e-08	MCF7-DR
chr8	11420000	11425000	chr8	11600000	11605000	3.06653e-08	MCF7-DR
chr1	52590000	52595000	chr1	52760000	52765000	3.06653e-08	MCF7-DR
chr1	53740000	53745000	chr1	53855000	53860000	3.06653e-08	MCF7-DR
chr1	201110000	201115000	chr1	201190000	201195000	3.06653e-08	MCF7-DR
chr19	45225000	45230000	chr19	45275000	45280000	3.1806e-08	MCF7-DR
chr22	42900000	42905000	chr22	42950000	42955000	3.1806e-08	MCF7-DR
chr10	75645000	75650000	chr10	75700000	75705000	3.1806e-08	MCF7-DR
chr11	3870000	3875000	chr11	4090000	4095000	3.1806e-08	MCF7-DR
chr11	109725000	109730000	chr11	109805000	109810000	3.1806e-08	MCF7-DR
chr14	22855000	22860000	chr14	22940000	22945000	3.1806e-08	MCF7-DR
chr6	56765000	56770000	chr6	57180000	57185000	3.1806e-08	MCF7-DR
chr8	17455000	17460000	chr8	17555000	17560000	3.1806e-08	MCF7-DR
chr12	15685000	15690000	chr12	15735000	15740000	3.1806e-08	MCF7-DR
chr5	150825000	150830000	chr5	151025000	151030000	3.1806e-08	MCF7-DR
chr1	24530000	24535000	chr1	24635000	24640000	3.1806e-08	MCF7-DR
chr9	71200000	71205000	chr9	71610000	71615000	3.29877e-08	MCF7-DR
chr14	67990000	67995000	chr14	68040000	68045000	3.29877e-08	MCF7-DR
chr17	55205000	55210000	chr17	55820000	55825000	3.29877e-08	MCF7-DR
chr18	2930000	2935000	chr18	3240000	3245000	3.29877e-08	MCF7-DR
chr6	108860000	108865000	chr6	109215000	109220000	3.29877e-08	MCF7-DR
chr8	8885000	8890000	chr8	9190000	9195000	3.29877e-08	MCF7-DR
chr8	121995000	122000000	chr8	122260000	122265000	3.29877e-08	MCF7-DR
chr4	88775000	88780000	chr4	88890000	88895000	3.29877e-08	MCF7-DR
chr2	106720000	106725000	chr2	107155000	107160000	3.29877e-08	MCF7-DR
chr22	17555000	17560000	chr22	17980000	17985000	3.4212e-08	MCF7-DR
chr10	99520000	99525000	chr10	99795000	99800000	3.4212e-08	MCF7-DR
chr11	113860000	113865000	chr11	114130000	114135000	3.4212e-08	MCF7-DR
chr20	54975000	54980000	chr20	55055000	55060000	3.4212e-08	MCF7-DR
chr3	33680000	33685000	chr3	33815000	33820000	3.4212e-08	MCF7-DR
chr6	18320000	18325000	chr6	18500000	18505000	3.4212e-08	MCF7-DR
chr7	98065000	98070000	chr7	98370000	98375000	3.4212e-08	MCF7-DR
chr8	10445000	10450000	chr8	10680000	10685000	3.4212e-08	MCF7-DR
chr8	95620000	95625000	chr8	95725000	95730000	3.4212e-08	MCF7-DR
chr5	146835000	146840000	chr5	146935000	146940000	3.4212e-08	MCF7-DR
chr2	102380000	102385000	chr2	102440000	102445000	3.4212e-08	MCF7-DR
chr1	201525000	201530000	chr1	201670000	201675000	3.4212e-08	MCF7-DR
chr1	244215000	244220000	chr1	244425000	244430000	3.4212e-08	MCF7-DR
chr19	13090000	13095000	chr19	13200000	13205000	3.54804e-08	MCF7-DR
chr19	50190000	50195000	chr19	50260000	50265000	3.54804e-08	MCF7-DR
chr21	42650000	42655000	chr21	43020000	43025000	3.54804e-08	MCF7-DR
chr22	46390000	46395000	chr22	46510000	46515000	3.54804e-08	MCF7-DR
chr10	90785000	90790000	chr10	90970000	90975000	3.54804e-08	MCF7-DR
chr11	113765000	113770000	chr11	114130000	114135000	3.54804e-08	MCF7-DR
chr13	49165000	49170000	chr13	49340000	49345000	3.54804e-08	MCF7-DR
chr13	101800000	101805000	chr13	102125000	102130000	3.54804e-08	MCF7-DR
chr17	48860000	48865000	chr17	49030000	49035000	3.54804e-08	MCF7-DR
chr17	60900000	60905000	chr17	61040000	61045000	3.54804e-08	MCF7-DR
chr20	30000000	30005000	chr20	30090000	30095000	3.54804e-08	MCF7-DR
chr3	131970000	131975000	chr3	132060000	132065000	3.54804e-08	MCF7-DR
chr6	132620000	132625000	chr6	132800000	132805000	3.54804e-08	MCF7-DR
chr8	143715000	143720000	chr8	143790000	143795000	3.54804e-08	MCF7-DR
chr2	36920000	36925000	chr2	36995000	37000000	3.54804e-08	MCF7-DR
chr2	98210000	98215000	chr2	98310000	98315000	3.54804e-08	MCF7-DR
chr2	175635000	175640000	chr2	175850000	175855000	3.54804e-08	MCF7-DR
chr1	15650000	15655000	chr1	15755000	15760000	3.54804e-08	MCF7-DR
chr19	44245000	44250000	chr19	44290000	44295000	3.67943e-08	MCF7-DR
chr9	89250000	89255000	chr9	89415000	89420000	3.67943e-08	MCF7-DR
chr11	112090000	112095000	chr11	112150000	112155000	3.67943e-08	MCF7-DR
chr14	22785000	22790000	chr14	22840000	22845000	3.67943e-08	MCF7-DR
chr14	34310000	34315000	chr14	34565000	34570000	3.67943e-08	MCF7-DR
chr14	67895000	67900000	chr14	67990000	67995000	3.67943e-08	MCF7-DR
chr16	8620000	8625000	chr16	8745000	8750000	3.67943e-08	MCF7-DR
chr16	66440000	66445000	chr16	66515000	66520000	3.67943e-08	MCF7-DR
chr2	191915000	191920000	chr2	192015000	192020000	3.67943e-08	MCF7-DR
chr1	27435000	27440000	chr1	27520000	27525000	3.67943e-08	MCF7-DR
chr9	134050000	134055000	chr9	134210000	134215000	3.81553e-08	MCF7-DR
chr10	73655000	73660000	chr10	73805000	73810000	3.81553e-08	MCF7-DR
chr10	98400000	98405000	chr10	98500000	98505000	3.81553e-08	MCF7-DR
chr10	106165000	106170000	chr10	106380000	106385000	3.81553e-08	MCF7-DR
chr17	26130000	26135000	chr17	26205000	26210000	3.81553e-08	MCF7-DR
chr17	66770000	66775000	chr17	66965000	66970000	3.81553e-08	MCF7-DR
chr18	740000	745000	chr18	825000	830000	3.81553e-08	MCF7-DR
chr6	43735000	43740000	chr6	44045000	44050000	3.81553e-08	MCF7-DR
chr6	108300000	108305000	chr6	108370000	108375000	3.81553e-08	MCF7-DR
chr8	107775000	107780000	chr8	107840000	107845000	3.81553e-08	MCF7-DR
chr12	6530000	6535000	chr12	6645000	6650000	3.81553e-08	MCF7-DR
chr12	15425000	15430000	chr12	15675000	15680000	3.81553e-08	MCF7-DR
chr12	54095000	54100000	chr12	54135000	54140000	3.81553e-08	MCF7-DR
chr5	176085000	176090000	chr5	176385000	176390000	3.81553e-08	MCF7-DR
chr4	54930000	54935000	chr4	55080000	55085000	3.81553e-08	MCF7-DR
chr2	96075000	96080000	chr2	96390000	96395000	3.81553e-08	MCF7-DR
chr2	231970000	231975000	chr2	232055000	232060000	3.81553e-08	MCF7-DR
chr1	150040000	150045000	chr1	150140000	150145000	3.81553e-08	MCF7-DR
chr6	46385000	46390000	chr6	46590000	46595000	3.8854e-08	MCF7-DR
chr10	54065000	54070000	chr10	54325000	54330000	3.95651e-08	MCF7-DR
chr10	69975000	69980000	chr10	70060000	70065000	3.95651e-08	MCF7-DR
chr11	47955000	47960000	chr11	48130000	48135000	3.95651e-08	MCF7-DR
chr14	91790000	91795000	chr14	91885000	91890000	3.95651e-08	MCF7-DR
chr17	75535000	75540000	chr17	76005000	76010000	3.95651e-08	MCF7-DR
chr3	16330000	16335000	chr3	16590000	16595000	3.95651e-08	MCF7-DR
chr3	189680000	189685000	chr3	190100000	190105000	3.95651e-08	MCF7-DR
chr5	920000	925000	chr5	1010000	1015000	3.95651e-08	MCF7-DR
chr4	6720000	6725000	chr4	6875000	6880000	3.95651e-08	MCF7-DR
chr2	62140000	62145000	chr2	62635000	62640000	3.95651e-08	MCF7-DR
chr2	228520000	228525000	chr2	228625000	228630000	3.95651e-08	MCF7-DR
chr7	25430000	25435000	chr7	25600000	25605000	4.02888e-08	MCF7-DR
chr9	36245000	36250000	chr9	36330000	36335000	4.10253e-08	MCF7-DR
chr9	115605000	115610000	chr9	115660000	115665000	4.10253e-08	MCF7-DR
chr9	139380000	139385000	chr9	139520000	139525000	4.10253e-08	MCF7-DR
chr11	101730000	101735000	chr11	101875000	101880000	4.10253e-08	MCF7-DR
chr3	33170000	33175000	chr3	33415000	33420000	4.10253e-08	MCF7-DR
chr7	129005000	129010000	chr7	129105000	129110000	4.10253e-08	MCF7-DR
chr8	30520000	30525000	chr8	31040000	31045000	4.10253e-08	MCF7-DR
chr12	48110000	48115000	chr12	48170000	48175000	4.10253e-08	MCF7-DR
chr5	153450000	153455000	chr5	153560000	153565000	4.10253e-08	MCF7-DR
chr1	23420000	23425000	chr1	23510000	23515000	4.10253e-08	MCF7-DR
chr19	45405000	45410000	chr19	45455000	45460000	4.25378e-08	MCF7-DR
chr21	17450000	17455000	chr21	17700000	17705000	4.25378e-08	MCF7-DR
chr9	129265000	129270000	chr9	129455000	129460000	4.25378e-08	MCF7-DR
chr15	81570000	81575000	chr15	81625000	81630000	4.25378e-08	MCF7-DR
chr16	84660000	84665000	chr16	84765000	84770000	4.25378e-08	MCF7-DR
chr17	6950000	6955000	chr17	7245000	7250000	4.25378e-08	MCF7-DR
chr20	4740000	4745000	chr20	4935000	4940000	4.25378e-08	MCF7-DR
chr20	32780000	32785000	chr20	32885000	32890000	4.25378e-08	MCF7-DR
chr3	41935000	41940000	chr3	42140000	42145000	4.25378e-08	MCF7-DR
chr6	64720000	64725000	chr6	65040000	65045000	4.25378e-08	MCF7-DR
chr8	49035000	49040000	chr8	49835000	49840000	4.25378e-08	MCF7-DR
chr8	60960000	60965000	chr8	61045000	61050000	4.25378e-08	MCF7-DR
chr12	101060000	101065000	chr12	101125000	101130000	4.25378e-08	MCF7-DR
chr12	104595000	104600000	chr12	104745000	104750000	4.25378e-08	MCF7-DR
chr12	106780000	106785000	chr12	107310000	107315000	4.25378e-08	MCF7-DR
chr12	110035000	110040000	chr12	110210000	110215000	4.25378e-08	MCF7-DR
chr5	61520000	61525000	chr5	61645000	61650000	4.25378e-08	MCF7-DR
chr4	16025000	16030000	chr4	16200000	16205000	4.25378e-08	MCF7-DR
chr1	45480000	45485000	chr1	45765000	45770000	4.25378e-08	MCF7-DR
chr10	101315000	101320000	chr10	101370000	101375000	4.41042e-08	MCF7-DR
chr14	56175000	56180000	chr14	56805000	56810000	4.41042e-08	MCF7-DR
chr14	103570000	103575000	chr14	103755000	103760000	4.41042e-08	MCF7-DR
chr16	19095000	19100000	chr16	19385000	19390000	4.41042e-08	MCF7-DR
chr6	33555000	33560000	chr6	33635000	33640000	4.41042e-08	MCF7-DR
chr8	103665000	103670000	chr8	103820000	103825000	4.41042e-08	MCF7-DR
chr4	100480000	100485000	chr4	100800000	100805000	4.41042e-08	MCF7-DR
chr1	68000000	68005000	chr1	68225000	68230000	4.41042e-08	MCF7-DR
chr19	11245000	11250000	chr19	11310000	11315000	4.57265e-08	MCF7-DR
chr9	138860000	138865000	chr9	139015000	139020000	4.57265e-08	MCF7-DR
chr11	87750000	87755000	chr11	88275000	88280000	4.57265e-08	MCF7-DR
chr3	150725000	150730000	chr3	150860000	150865000	4.57265e-08	MCF7-DR
chr6	41390000	41395000	chr6	41555000	41560000	4.57265e-08	MCF7-DR
chr7	81130000	81135000	chr7	81340000	81345000	4.57265e-08	MCF7-DR
chr4	165695000	165700000	chr4	165920000	165925000	4.57265e-08	MCF7-DR
chr1	26425000	26430000	chr1	26470000	26475000	4.57265e-08	MCF7-DR
chr1	241130000	241135000	chr1	241570000	241575000	4.57265e-08	MCF7-DR
chr19	39610000	39615000	chr19	39815000	39820000	4.74066e-08	MCF7-DR
chr9	117100000	117105000	chr9	117155000	117160000	4.74066e-08	MCF7-DR
chr14	53290000	53295000	chr14	53520000	53525000	4.74066e-08	MCF7-DR
chr14	75955000	75960000	chr14	76025000	76030000	4.74066e-08	MCF7-DR
chr15	30230000	30235000	chr15	30330000	30335000	4.74066e-08	MCF7-DR
chr17	10545000	10550000	chr17	10745000	10750000	4.74066e-08	MCF7-DR
chr18	11310000	11315000	chr18	11510000	11515000	4.74066e-08	MCF7-DR
chr6	47060000	47065000	chr6	47275000	47280000	4.74066e-08	MCF7-DR
chr6	56575000	56580000	chr6	56710000	56715000	4.74066e-08	MCF7-DR
chr6	78445000	78450000	chr6	78635000	78640000	4.74066e-08	MCF7-DR
chr7	30840000	30845000	chr7	31015000	31020000	4.74066e-08	MCF7-DR
chr5	141070000	141075000	chr5	141340000	141345000	4.74066e-08	MCF7-DR
chr5	173045000	173050000	chr5	173395000	173400000	4.74066e-08	MCF7-DR
chr2	96320000	96325000	chr2	96390000	96395000	4.74066e-08	MCF7-DR
chr1	26220000	26225000	chr1	26325000	26330000	4.74066e-08	MCF7-DR
chr1	168410000	168415000	chr1	168540000	168545000	4.74066e-08	MCF7-DR
chr19	36180000	36185000	chr19	36420000	36425000	4.91465e-08	MCF7-DR
chr9	132405000	132410000	chr9	132495000	132500000	4.91465e-08	MCF7-DR
chr14	58575000	58580000	chr14	58630000	58635000	4.91465e-08	MCF7-DR
chr14	103800000	103805000	chr14	103855000	103860000	4.91465e-08	MCF7-DR
chr18	71860000	71865000	chr18	72005000	72010000	4.91465e-08	MCF7-DR
chr20	4585000	4590000	chr20	4700000	4705000	4.91465e-08	MCF7-DR
chr6	112040000	112045000	chr6	112190000	112195000	4.91465e-08	MCF7-DR
chr7	44895000	44900000	chr7	44960000	44965000	4.91465e-08	MCF7-DR
chr8	30775000	30780000	chr8	30960000	30965000	4.91465e-08	MCF7-DR
chr12	132990000	132995000	chr12	133190000	133195000	4.91465e-08	MCF7-DR
chr5	55230000	55235000	chr5	55495000	55500000	4.91465e-08	MCF7-DR
chr5	110880000	110885000	chr5	111480000	111485000	4.91465e-08	MCF7-DR
chr4	21790000	21795000	chr4	22390000	22395000	4.91465e-08	MCF7-DR
chr2	26175000	26180000	chr2	26365000	26370000	4.91465e-08	MCF7-DR
chr2	71685000	71690000	chr2	71735000	71740000	4.91465e-08	MCF7-DR
chr1	43690000	43695000	chr1	43880000	43885000	4.91465e-08	MCF7-DR
chr1	70500000	70505000	chr1	70605000	70610000	4.91465e-08	MCF7-DR
chr2	24640000	24645000	chr2	25050000	25055000	5.00395e-08	MCF7-DR
chr10	4555000	4560000	chr10	4700000	4705000	5.09482e-08	MCF7-DR
chr10	14580000	14585000	chr10	14865000	14870000	5.09482e-08	MCF7-DR
chr11	13795000	13800000	chr11	13970000	13975000	5.09482e-08	MCF7-DR
chr11	61100000	61105000	chr11	61150000	61155000	5.09482e-08	MCF7-DR
chr14	92600000	92605000	chr14	92920000	92925000	5.09482e-08	MCF7-DR
chr16	67050000	67055000	chr16	67185000	67190000	5.09482e-08	MCF7-DR
chr17	695000	700000	chr17	880000	885000	5.09482e-08	MCF7-DR
chr17	19895000	19900000	chr17	20015000	20020000	5.09482e-08	MCF7-DR
chr20	43670000	43675000	chr20	43725000	43730000	5.09482e-08	MCF7-DR
chr6	17815000	17820000	chr6	18120000	18125000	5.09482e-08	MCF7-DR
chr6	53035000	53040000	chr6	53350000	53355000	5.09482e-08	MCF7-DR
chr6	56500000	56505000	chr6	56565000	56570000	5.09482e-08	MCF7-DR
chr6	150735000	150740000	chr6	151135000	151140000	5.09482e-08	MCF7-DR
chr8	16635000	16640000	chr8	17005000	17010000	5.09482e-08	MCF7-DR
chr8	101725000	101730000	chr8	101835000	101840000	5.09482e-08	MCF7-DR
chr5	142035000	142040000	chr5	142075000	142080000	5.09482e-08	MCF7-DR
chr2	98325000	98330000	chr2	99005000	99010000	5.09482e-08	MCF7-DR
chr19	11605000	11610000	chr19	11695000	11700000	5.28138e-08	MCF7-DR
chr11	7925000	7930000	chr11	8005000	8010000	5.28138e-08	MCF7-DR
chr11	19580000	19585000	chr11	19925000	19930000	5.28138e-08	MCF7-DR
chr14	23585000	23590000	chr14	23765000	23770000	5.28138e-08	MCF7-DR
chr14	37120000	37125000	chr14	37410000	37415000	5.28138e-08	MCF7-DR
chr20	24765000	24770000	chr20	24900000	24905000	5.28138e-08	MCF7-DR
chr6	106785000	106790000	chr6	107010000	107015000	5.28138e-08	MCF7-DR
chr6	139540000	139545000	chr6	139680000	139685000	5.28138e-08	MCF7-DR
chr8	52760000	52765000	chr8	52920000	52925000	5.28138e-08	MCF7-DR
chr8	53875000	53880000	chr8	54720000	54725000	5.28138e-08	MCF7-DR
chr12	62975000	62980000	chr12	63185000	63190000	5.28138e-08	MCF7-DR
chr12	111765000	111770000	chr12	111885000	111890000	5.28138e-08	MCF7-DR
chr4	113245000	113250000	chr4	113520000	113525000	5.28138e-08	MCF7-DR
chr4	147160000	147165000	chr4	147255000	147260000	5.28138e-08	MCF7-DR
chr2	120460000	120465000	chr2	120930000	120935000	5.28138e-08	MCF7-DR
chr2	187365000	187370000	chr2	187505000	187510000	5.28138e-08	MCF7-DR
chr1	11710000	11715000	chr1	11775000	11780000	5.28138e-08	MCF7-DR
chr1	35250000	35255000	chr1	35315000	35320000	5.28138e-08	MCF7-DR
chr1	94710000	94715000	chr1	94790000	94795000	5.28138e-08	MCF7-DR
chr1	180490000	180495000	chr1	180835000	180840000	5.28138e-08	MCF7-DR
chr1	245315000	245320000	chr1	245545000	245550000	5.28138e-08	MCF7-DR
chr10	129705000	129710000	chr10	129805000	129810000	5.47456e-08	MCF7-DR
chr14	51750000	51755000	chr14	52240000	52245000	5.47456e-08	MCF7-DR
chr15	68845000	68850000	chr15	69215000	69220000	5.47456e-08	MCF7-DR
chr17	65370000	65375000	chr17	65685000	65690000	5.47456e-08	MCF7-DR
chr3	113560000	113565000	chr3	113630000	113635000	5.47456e-08	MCF7-DR
chr7	23310000	23315000	chr7	23580000	23585000	5.47456e-08	MCF7-DR
chr8	141955000	141960000	chr8	142085000	142090000	5.47456e-08	MCF7-DR
chr5	43225000	43230000	chr5	43385000	43390000	5.47456e-08	MCF7-DR
chr5	158125000	158130000	chr5	158525000	158530000	5.47456e-08	MCF7-DR
chr2	190665000	190670000	chr2	190925000	190930000	5.47456e-08	MCF7-DR
chr1	27935000	27940000	chr1	27985000	27990000	5.47456e-08	MCF7-DR
chr14	69375000	69380000	chr14	69570000	69575000	5.67458e-08	MCF7-DR
chr3	10990000	10995000	chr3	11095000	11100000	5.67458e-08	MCF7-DR
chr3	152755000	152760000	chr3	152880000	152885000	5.67458e-08	MCF7-DR
chr6	150155000	150160000	chr6	150245000	150250000	5.67458e-08	MCF7-DR
chr7	75695000	75700000	chr7	75760000	75765000	5.67458e-08	MCF7-DR
chr7	87425000	87430000	chr7	87740000	87745000	5.67458e-08	MCF7-DR
chr8	120095000	120100000	chr8	120445000	120450000	5.67458e-08	MCF7-DR
chr9	133575000	133580000	chr9	133805000	133810000	5.88167e-08	MCF7-DR
chr10	37185000	37190000	chr10	37550000	37555000	5.88167e-08	MCF7-DR
chr11	59590000	59595000	chr11	59900000	59905000	5.88167e-08	MCF7-DR
chr11	120040000	120045000	chr11	120100000	120105000	5.88167e-08	MCF7-DR
chr14	74195000	74200000	chr14	74330000	74335000	5.88167e-08	MCF7-DR
chr15	70970000	70975000	chr15	71105000	71110000	5.88167e-08	MCF7-DR
chr16	56545000	56550000	chr16	56635000	56640000	5.88167e-08	MCF7-DR
chr17	7815000	7820000	chr17	7890000	7895000	5.88167e-08	MCF7-DR
chr20	33460000	33465000	chr20	33540000	33545000	5.88167e-08	MCF7-DR
chr3	12215000	12220000	chr3	12520000	12525000	5.88167e-08	MCF7-DR
chr3	124280000	124285000	chr3	124405000	124410000	5.88167e-08	MCF7-DR
chr6	167590000	167595000	chr6	167785000	167790000	5.88167e-08	MCF7-DR
chr12	109555000	109560000	chr12	109690000	109695000	5.88167e-08	MCF7-DR
chr12	111830000	111835000	chr12	111885000	111890000	5.88167e-08	MCF7-DR
chr5	53540000	53545000	chr5	53710000	53715000	5.88167e-08	MCF7-DR
chr9	74905000	74910000	chr9	75205000	75210000	6.09607e-08	MCF7-DR
chr10	97455000	97460000	chr10	97600000	97605000	6.09607e-08	MCF7-DR
chr15	75320000	75325000	chr15	75495000	75500000	6.09607e-08	MCF7-DR
chr16	8755000	8760000	chr16	8970000	8975000	6.09607e-08	MCF7-DR
chr17	39890000	39895000	chr17	40105000	40110000	6.09607e-08	MCF7-DR
chr3	138415000	138420000	chr3	138635000	138640000	6.09607e-08	MCF7-DR
chr7	31480000	31485000	chr7	31670000	31675000	6.09607e-08	MCF7-DR
chr2	173890000	173895000	chr2	174075000	174080000	6.09607e-08	MCF7-DR
chr1	36030000	36035000	chr1	36190000	36195000	6.09607e-08	MCF7-DR
chr1	204185000	204190000	chr1	204330000	204335000	6.09607e-08	MCF7-DR
chr19	95000	100000	chr19	110000	115000	6.31804e-08	MCF7-DR
chr21	37510000	37515000	chr21	37700000	37705000	6.31804e-08	MCF7-DR
chr22	46035000	46040000	chr22	46370000	46375000	6.31804e-08	MCF7-DR
chr9	36870000	36875000	chr9	36990000	36995000	6.31804e-08	MCF7-DR
chr9	92215000	92220000	chr9	92860000	92865000	6.31804e-08	MCF7-DR
chr10	126225000	126230000	chr10	126425000	126430000	6.31804e-08	MCF7-DR
chr14	56170000	56175000	chr14	56940000	56945000	6.31804e-08	MCF7-DR
chr15	76350000	76355000	chr15	76425000	76430000	6.31804e-08	MCF7-DR
chr17	41470000	41475000	chr17	41560000	41565000	6.31804e-08	MCF7-DR
chrX	86595000	86600000	chrX	86910000	86915000	6.31804e-08	MCF7-DR
chr8	38270000	38275000	chr8	38570000	38575000	6.31804e-08	MCF7-DR
chr8	135490000	135495000	chr8	135695000	135700000	6.31804e-08	MCF7-DR
chr5	63520000	63525000	chr5	63905000	63910000	6.31804e-08	MCF7-DR
chr2	42320000	42325000	chr2	42550000	42555000	6.31804e-08	MCF7-DR
chr1	78595000	78600000	chr1	79075000	79080000	6.31804e-08	MCF7-DR
chr1	179045000	179050000	chr1	179335000	179340000	6.31804e-08	MCF7-DR
chr19	4560000	4565000	chr19	4635000	4640000	6.54783e-08	MCF7-DR
chr19	11045000	11050000	chr19	11235000	11240000	6.54783e-08	MCF7-DR
chr9	117500000	117505000	chr9	117665000	117670000	6.54783e-08	MCF7-DR
chr9	127475000	127480000	chr9	127520000	127525000	6.54783e-08	MCF7-DR
chr9	140185000	140190000	chr9	140420000	140425000	6.54783e-08	MCF7-DR
chr10	70550000	70555000	chr10	70655000	70660000	6.54783e-08	MCF7-DR
chr11	20670000	20675000	chr11	21530000	21535000	6.54783e-08	MCF7-DR
chr15	71405000	71410000	chr15	71730000	71735000	6.54783e-08	MCF7-DR
chr17	75425000	75430000	chr17	75490000	75495000	6.54783e-08	MCF7-DR
chr20	24975000	24980000	chr20	25160000	25165000	6.54783e-08	MCF7-DR
chr20	42845000	42850000	chr20	42940000	42945000	6.54783e-08	MCF7-DR
chr6	24850000	24855000	chr6	25065000	25070000	6.54783e-08	MCF7-DR
chr7	129300000	129305000	chr7	129465000	129470000	6.54783e-08	MCF7-DR
chr2	27320000	27325000	chr2	27410000	27415000	6.54783e-08	MCF7-DR
chr1	101600000	101605000	chr1	101705000	101710000	6.54783e-08	MCF7-DR
chr1	110750000	110755000	chr1	110855000	110860000	6.54783e-08	MCF7-DR
chr11	44575000	44580000	chr11	44925000	44930000	6.66575e-08	MCF7-DR
chr19	2475000	2480000	chr19	2540000	2545000	6.78571e-08	MCF7-DR
chr10	73590000	73595000	chr10	73645000	73650000	6.78571e-08	MCF7-DR
chr11	6400000	6405000	chr11	6460000	6465000	6.78571e-08	MCF7-DR
chr14	91365000	91370000	chr14	91635000	91640000	6.78571e-08	MCF7-DR
chr8	101860000	101865000	chr8	101930000	101935000	6.78571e-08	MCF7-DR
chr8	121460000	121465000	chr8	121615000	121620000	6.78571e-08	MCF7-DR
chr12	13070000	13075000	chr12	13125000	13130000	6.78571e-08	MCF7-DR
chr12	49685000	49690000	chr12	49745000	49750000	6.78571e-08	MCF7-DR
chr5	31925000	31930000	chr5	32075000	32080000	6.78571e-08	MCF7-DR
chr2	72995000	73000000	chr2	73085000	73090000	6.78571e-08	MCF7-DR
chr2	131555000	131560000	chr2	131630000	131635000	6.78571e-08	MCF7-DR
chr10	86020000	86025000	chr10	86295000	86300000	7.03196e-08	MCF7-DR
chr11	43910000	43915000	chr11	44055000	44060000	7.03196e-08	MCF7-DR
chr11	65040000	65045000	chr11	65095000	65100000	7.03196e-08	MCF7-DR
chr17	2755000	2760000	chr17	2830000	2835000	7.03196e-08	MCF7-DR
chr20	12950000	12955000	chr20	13080000	13085000	7.03196e-08	MCF7-DR
chr20	33800000	33805000	chr20	33850000	33855000	7.03196e-08	MCF7-DR
chr3	48505000	48510000	chr3	48585000	48590000	7.03196e-08	MCF7-DR
chr3	129210000	129215000	chr3	129540000	129545000	7.03196e-08	MCF7-DR
chr3	132455000	132460000	chr3	132750000	132755000	7.03196e-08	MCF7-DR
chr3	150885000	150890000	chr3	151000000	151005000	7.03196e-08	MCF7-DR
chr8	19725000	19730000	chr8	19980000	19985000	7.03196e-08	MCF7-DR
chr12	1225000	1230000	chr12	1690000	1695000	7.03196e-08	MCF7-DR
chr5	149650000	149655000	chr5	149725000	149730000	7.03196e-08	MCF7-DR
chr2	219590000	219595000	chr2	219710000	219715000	7.03196e-08	MCF7-DR
chr1	44840000	44845000	chr1	45060000	45065000	7.03196e-08	MCF7-DR
chr1	151270000	151275000	chr1	151310000	151315000	7.03196e-08	MCF7-DR
chr19	35840000	35845000	chr19	35955000	35960000	7.28684e-08	MCF7-DR
chr9	38420000	38425000	chr9	38615000	38620000	7.28684e-08	MCF7-DR
chr9	124310000	124315000	chr9	124445000	124450000	7.28684e-08	MCF7-DR
chr11	17750000	17755000	chr11	17995000	18000000	7.28684e-08	MCF7-DR
chr11	128160000	128165000	chr11	128500000	128505000	7.28684e-08	MCF7-DR
chr14	50330000	50335000	chr14	50570000	50575000	7.28684e-08	MCF7-DR
chr14	59495000	59500000	chr14	59590000	59595000	7.28684e-08	MCF7-DR
chr17	1570000	1575000	chr17	1685000	1690000	7.28684e-08	MCF7-DR
chr18	12725000	12730000	chr18	12935000	12940000	7.28684e-08	MCF7-DR
chr3	113210000	113215000	chr3	113345000	113350000	7.28684e-08	MCF7-DR
chr7	25295000	25300000	chr7	25605000	25610000	7.28684e-08	MCF7-DR
chr12	52975000	52980000	chr12	53260000	53265000	7.28684e-08	MCF7-DR
chr12	96455000	96460000	chr12	96605000	96610000	7.28684e-08	MCF7-DR
chr5	130500000	130505000	chr5	130715000	130720000	7.28684e-08	MCF7-DR
chr2	120160000	120165000	chr2	120415000	120420000	7.28684e-08	MCF7-DR
chr1	111755000	111760000	chr1	111940000	111945000	7.28684e-08	MCF7-DR
chr19	39965000	39970000	chr19	40020000	40025000	7.55067e-08	MCF7-DR
chr10	43360000	43365000	chr10	43585000	43590000	7.55067e-08	MCF7-DR
chr14	70000000	70005000	chr14	70040000	70045000	7.55067e-08	MCF7-DR
chr15	35575000	35580000	chr15	35735000	35740000	7.55067e-08	MCF7-DR
chr15	50440000	50445000	chr15	50605000	50610000	7.55067e-08	MCF7-DR
chr17	16440000	16445000	chr17	16765000	16770000	7.55067e-08	MCF7-DR
chr17	57830000	57835000	chr17	57915000	57920000	7.55067e-08	MCF7-DR
chr20	48155000	48160000	chr20	48220000	48225000	7.55067e-08	MCF7-DR
chr3	155100000	155105000	chr3	155415000	155420000	7.55067e-08	MCF7-DR
chr7	129470000	129475000	chr7	129650000	129655000	7.55067e-08	MCF7-DR
chr8	75280000	75285000	chr8	75555000	75560000	7.55067e-08	MCF7-DR
chr5	153845000	153850000	chr5	153985000	153990000	7.55067e-08	MCF7-DR
chr1	227950000	227955000	chr1	228130000	228135000	7.55067e-08	MCF7-DR
chr9	35660000	35665000	chr9	35725000	35730000	7.82373e-08	MCF7-DR
chr10	61385000	61390000	chr10	61790000	61795000	7.82373e-08	MCF7-DR
chr14	71285000	71290000	chr14	71420000	71425000	7.82373e-08	MCF7-DR
chr16	86595000	86600000	chr16	87095000	87100000	7.82373e-08	MCF7-DR
chr17	7645000	7650000	chr17	7750000	7755000	7.82373e-08	MCF7-DR
chr6	2845000	2850000	chr6	2985000	2990000	7.82373e-08	MCF7-DR
chr6	56765000	56770000	chr6	56820000	56825000	7.82373e-08	MCF7-DR
chr6	100450000	100455000	chr6	100535000	100540000	7.82373e-08	MCF7-DR
chr8	42030000	42035000	chr8	42175000	42180000	7.82373e-08	MCF7-DR
chr12	53060000	53065000	chr12	53255000	53260000	7.82373e-08	MCF7-DR
chr12	121990000	121995000	chr12	122060000	122065000	7.82373e-08	MCF7-DR
chr1	8975000	8980000	chr1	9160000	9165000	7.82373e-08	MCF7-DR
chr1	208300000	208305000	chr1	208410000	208415000	7.82373e-08	MCF7-DR
chr19	11145000	11150000	chr19	11230000	11235000	8.10635e-08	MCF7-DR
chr22	36940000	36945000	chr22	37250000	37255000	8.10635e-08	MCF7-DR
chr9	5885000	5890000	chr9	6050000	6055000	8.10635e-08	MCF7-DR
chr10	102195000	102200000	chr10	102265000	102270000	8.10635e-08	MCF7-DR
chr11	122775000	122780000	chr11	122890000	122895000	8.10635e-08	MCF7-DR
chr16	56075000	56080000	chr16	56350000	56355000	8.10635e-08	MCF7-DR
chr16	68735000	68740000	chr16	68875000	68880000	8.10635e-08	MCF7-DR
chr17	780000	785000	chr17	880000	885000	8.10635e-08	MCF7-DR
chr17	1955000	1960000	chr17	2145000	2150000	8.10635e-08	MCF7-DR
chr20	32885000	32890000	chr20	33105000	33110000	8.10635e-08	MCF7-DR
chr7	151320000	151325000	chr7	151445000	151450000	8.10635e-08	MCF7-DR
chr12	50175000	50180000	chr12	50230000	50235000	8.10635e-08	MCF7-DR
chr12	72030000	72035000	chr12	72140000	72145000	8.10635e-08	MCF7-DR
chr5	149940000	149945000	chr5	150030000	150035000	8.10635e-08	MCF7-DR
chr4	57530000	57535000	chr4	57665000	57670000	8.10635e-08	MCF7-DR
chr4	95225000	95230000	chr4	95310000	95315000	8.10635e-08	MCF7-DR
chr2	97525000	97530000	chr2	97615000	97620000	8.10635e-08	MCF7-DR
chr10	101195000	101200000	chr10	101370000	101375000	8.39885e-08	MCF7-DR
chr11	10645000	10650000	chr11	10755000	10760000	8.39885e-08	MCF7-DR
chr11	60540000	60545000	chr11	60655000	60660000	8.39885e-08	MCF7-DR
chr11	68020000	68025000	chr11	68215000	68220000	8.39885e-08	MCF7-DR
chr17	30580000	30585000	chr17	30645000	30650000	8.39885e-08	MCF7-DR
chr3	62310000	62315000	chr3	62535000	62540000	8.39885e-08	MCF7-DR
chr3	121820000	121825000	chr3	121975000	121980000	8.39885e-08	MCF7-DR
chr3	122280000	122285000	chr3	122395000	122400000	8.39885e-08	MCF7-DR
chr3	183185000	183190000	chr3	183485000	183490000	8.39885e-08	MCF7-DR
chr3	185385000	185390000	chr3	185625000	185630000	8.39885e-08	MCF7-DR
chr6	36585000	36590000	chr6	36725000	36730000	8.39885e-08	MCF7-DR
chr6	73120000	73125000	chr6	73285000	73290000	8.39885e-08	MCF7-DR
chr7	29915000	29920000	chr7	30105000	30110000	8.39885e-08	MCF7-DR
chr8	53330000	53335000	chr8	53410000	53415000	8.39885e-08	MCF7-DR
chr5	136655000	136660000	chr5	136830000	136835000	8.39885e-08	MCF7-DR
chr4	104125000	104130000	chr4	104705000	104710000	8.39885e-08	MCF7-DR
chr4	113445000	113450000	chr4	113520000	113525000	8.39885e-08	MCF7-DR
chr1	160395000	160400000	chr1	160575000	160580000	8.39885e-08	MCF7-DR
chr21	34205000	34210000	chr21	34565000	34570000	8.70155e-08	MCF7-DR
chr14	63640000	63645000	chr14	63740000	63745000	8.70155e-08	MCF7-DR
chr17	33325000	33330000	chr17	33445000	33450000	8.70155e-08	MCF7-DR
chr20	37270000	37275000	chr20	37420000	37425000	8.70155e-08	MCF7-DR
chr7	22600000	22605000	chr7	22765000	22770000	8.70155e-08	MCF7-DR
chr8	135700000	135705000	chr8	135895000	135900000	8.70155e-08	MCF7-DR
chr12	54680000	54685000	chr12	54750000	54755000	8.70155e-08	MCF7-DR
chr4	54770000	54775000	chr4	55090000	55095000	8.70155e-08	MCF7-DR
chr4	128525000	128530000	chr4	128650000	128655000	8.70155e-08	MCF7-DR
chr2	178025000	178030000	chr2	178190000	178195000	8.70155e-08	MCF7-DR
chr1	23300000	23305000	chr1	23510000	23515000	8.70155e-08	MCF7-DR
chr1	225665000	225670000	chr1	225960000	225965000	8.70155e-08	MCF7-DR
chr19	18700000	18705000	chr19	18955000	18960000	9.0148e-08	MCF7-DR
chr9	86550000	86555000	chr9	86875000	86880000	9.0148e-08	MCF7-DR
chr11	44745000	44750000	chr11	44915000	44920000	9.0148e-08	MCF7-DR
chr20	4735000	4740000	chr20	5080000	5085000	9.0148e-08	MCF7-DR
chr3	11420000	11425000	chr3	11690000	11695000	9.0148e-08	MCF7-DR
chr3	146300000	146305000	chr3	146355000	146360000	9.0148e-08	MCF7-DR
chr8	61760000	61765000	chr8	61930000	61935000	9.0148e-08	MCF7-DR
chr8	105335000	105340000	chr8	105425000	105430000	9.0148e-08	MCF7-DR
chr12	3310000	3315000	chr12	3380000	3385000	9.0148e-08	MCF7-DR
chr12	56220000	56225000	chr12	56315000	56320000	9.0148e-08	MCF7-DR
chr2	11615000	11620000	chr2	11720000	11725000	9.0148e-08	MCF7-DR
chr19	49145000	49150000	chr19	49240000	49245000	9.33896e-08	MCF7-DR
chr10	43695000	43700000	chr10	43955000	43960000	9.33896e-08	MCF7-DR
chr10	104495000	104500000	chr10	104585000	104590000	9.33896e-08	MCF7-DR
chr14	71185000	71190000	chr14	71280000	71285000	9.33896e-08	MCF7-DR
chr15	71300000	71305000	chr15	71395000	71400000	9.33896e-08	MCF7-DR
chr17	4810000	4815000	chr17	4960000	4965000	9.33896e-08	MCF7-DR
chr3	37900000	37905000	chr3	38005000	38010000	9.33896e-08	MCF7-DR
chr3	158980000	158985000	chr3	159720000	159725000	9.33896e-08	MCF7-DR
chr6	57130000	57135000	chr6	57175000	57180000	9.33896e-08	MCF7-DR
chr7	44385000	44390000	chr7	44515000	44520000	9.33896e-08	MCF7-DR
chr8	9895000	9900000	chr8	10180000	10185000	9.33896e-08	MCF7-DR
chr8	107715000	107720000	chr8	107845000	107850000	9.33896e-08	MCF7-DR
chr4	120230000	120235000	chr4	120380000	120385000	9.33896e-08	MCF7-DR
chr2	33840000	33845000	chr2	33950000	33955000	9.33896e-08	MCF7-DR
chr2	232785000	232790000	chr2	233005000	233010000	9.33896e-08	MCF7-DR
chr1	21020000	21025000	chr1	21520000	21525000	9.33896e-08	MCF7-DR
chr1	44460000	44465000	chr1	44500000	44505000	9.33896e-08	MCF7-DR
chr1	226820000	226825000	chr1	227015000	227020000	9.33896e-08	MCF7-DR
chr1	210755000	210760000	chr1	211305000	211310000	9.50524e-08	MCF7-DR
chr19	4915000	4920000	chr19	5030000	5035000	9.67439e-08	MCF7-DR
chr19	13945000	13950000	chr19	13970000	13975000	9.67439e-08	MCF7-DR
chr14	69325000	69330000	chr14	69575000	69580000	9.67439e-08	MCF7-DR
chr14	70050000	70055000	chr14	70190000	70195000	9.67439e-08	MCF7-DR
chr15	101165000	101170000	chr15	101545000	101550000	9.67439e-08	MCF7-DR
chr3	59560000	59565000	chr3	59840000	59845000	9.67439e-08	MCF7-DR
chr12	10920000	10925000	chr12	11635000	11640000	9.67439e-08	MCF7-DR
chr12	100630000	100635000	chr12	100735000	100740000	9.67439e-08	MCF7-DR
chr12	110245000	110250000	chr12	110280000	110285000	9.67439e-08	MCF7-DR
chr12	113485000	113490000	chr12	113610000	113615000	9.67439e-08	MCF7-DR
chr4	73565000	73570000	chr4	73885000	73890000	9.67439e-08	MCF7-DR
chr4	77430000	77435000	chr4	77665000	77670000	9.67439e-08	MCF7-DR
chr1	36030000	36035000	chr1	36235000	36240000	9.67439e-08	MCF7-DR
chr19	39005000	39010000	chr19	39125000	39130000	1.00215e-07	MCF7-DR
chr19	49150000	49155000	chr19	49280000	49285000	1.00215e-07	MCF7-DR
chr19	51205000	51210000	chr19	51285000	51290000	1.00215e-07	MCF7-DR
chr22	41800000	41805000	chr22	41915000	41920000	1.00215e-07	MCF7-DR
chr10	13700000	13705000	chr10	13815000	13820000	1.00215e-07	MCF7-DR
chr10	82200000	82205000	chr10	82290000	82295000	1.00215e-07	MCF7-DR
chr11	64610000	64615000	chr11	64660000	64665000	1.00215e-07	MCF7-DR
chr14	55550000	55555000	chr14	55625000	55630000	1.00215e-07	MCF7-DR
chr14	88960000	88965000	chr14	89025000	89030000	1.00215e-07	MCF7-DR
chr15	60680000	60685000	chr15	60735000	60740000	1.00215e-07	MCF7-DR
chr15	69020000	69025000	chr15	69165000	69170000	1.00215e-07	MCF7-DR
chr16	1910000	1915000	chr16	1980000	1985000	1.00215e-07	MCF7-DR
chr20	30440000	30445000	chr20	30615000	30620000	1.00215e-07	MCF7-DR
chr3	40230000	40235000	chr3	40355000	40360000	1.00215e-07	MCF7-DR
chr8	37705000	37710000	chr8	37850000	37855000	1.00215e-07	MCF7-DR
chr8	110570000	110575000	chr8	110650000	110655000	1.00215e-07	MCF7-DR
chr12	31000000	31005000	chr12	31205000	31210000	1.00215e-07	MCF7-DR
chr12	71805000	71810000	chr12	71945000	71950000	1.00215e-07	MCF7-DR
chr5	79775000	79780000	chr5	79965000	79970000	1.00215e-07	MCF7-DR
chr2	99265000	99270000	chr2	99680000	99685000	1.00215e-07	MCF7-DR
chr2	227995000	228000000	chr2	228100000	228105000	1.00215e-07	MCF7-DR
chr2	233715000	233720000	chr2	234155000	234160000	1.00215e-07	MCF7-DR
chr1	204225000	204230000	chr1	204330000	204335000	1.00215e-07	MCF7-DR
chr1	220465000	220470000	chr1	220690000	220695000	1.00215e-07	MCF7-DR
chr9	17530000	17535000	chr9	17800000	17805000	1.03806e-07	MCF7-DR
chr9	117450000	117455000	chr9	117485000	117490000	1.03806e-07	MCF7-DR
chr10	74450000	74455000	chr10	74590000	74595000	1.03806e-07	MCF7-DR
chr20	35895000	35900000	chr20	36015000	36020000	1.03806e-07	MCF7-DR
chr20	39975000	39980000	chr20	40030000	40035000	1.03806e-07	MCF7-DR
chr7	46165000	46170000	chr7	46385000	46390000	1.03806e-07	MCF7-DR
chr8	54760000	54765000	chr8	54915000	54920000	1.03806e-07	MCF7-DR
chr12	9965000	9970000	chr12	10075000	10080000	1.03806e-07	MCF7-DR
chr12	51815000	51820000	chr12	52270000	52275000	1.03806e-07	MCF7-DR
chr5	36730000	36735000	chr5	37005000	37010000	1.03806e-07	MCF7-DR
chr5	94980000	94985000	chr5	95175000	95180000	1.03806e-07	MCF7-DR
chr5	149020000	149025000	chr5	149370000	149375000	1.03806e-07	MCF7-DR
chr5	149935000	149940000	chr5	150080000	150085000	1.03806e-07	MCF7-DR
chr2	64880000	64885000	chr2	64975000	64980000	1.03806e-07	MCF7-DR
chr19	5805000	5810000	chr19	5890000	5895000	1.07521e-07	MCF7-DR
chr19	19475000	19480000	chr19	19600000	19605000	1.07521e-07	MCF7-DR
chr19	49890000	49895000	chr19	49945000	49950000	1.07521e-07	MCF7-DR
chr22	18315000	18320000	chr22	18560000	18565000	1.07521e-07	MCF7-DR
chr11	111320000	111325000	chr11	111710000	111715000	1.07521e-07	MCF7-DR
chr15	32950000	32955000	chr15	33285000	33290000	1.07521e-07	MCF7-DR
chr17	76110000	76115000	chr17	76165000	76170000	1.07521e-07	MCF7-DR
chr20	795000	800000	chr20	935000	940000	1.07521e-07	MCF7-DR
chr6	33820000	33825000	chr6	33990000	33995000	1.07521e-07	MCF7-DR
chr6	72240000	72245000	chr6	72790000	72795000	1.07521e-07	MCF7-DR
chr5	162990000	162995000	chr5	163115000	163120000	1.07521e-07	MCF7-DR
chr2	101650000	101655000	chr2	101820000	101825000	1.07521e-07	MCF7-DR
chr2	242890000	242895000	chr2	243170000	243175000	1.07521e-07	MCF7-DR
chr1	31655000	31660000	chr1	31895000	31900000	1.07521e-07	MCF7-DR
chr1	61315000	61320000	chr1	61505000	61510000	1.07521e-07	MCF7-DR
chr1	160320000	160325000	chr1	160385000	160390000	1.07521e-07	MCF7-DR
chr1	201675000	201680000	chr1	201760000	201765000	1.07521e-07	MCF7-DR
chr22	30505000	30510000	chr22	30650000	30655000	1.11366e-07	MCF7-DR
chr22	39530000	39535000	chr22	39700000	39705000	1.11366e-07	MCF7-DR
chr11	72895000	72900000	chr11	73000000	73005000	1.11366e-07	MCF7-DR
chr14	65695000	65700000	chr14	65820000	65825000	1.11366e-07	MCF7-DR
chr14	71085000	71090000	chr14	71180000	71185000	1.11366e-07	MCF7-DR
chr14	100445000	100450000	chr14	100575000	100580000	1.11366e-07	MCF7-DR
chr14	104275000	104280000	chr14	104445000	104450000	1.11366e-07	MCF7-DR
chr17	53605000	53610000	chr17	53675000	53680000	1.11366e-07	MCF7-DR
chr17	61500000	61505000	chr17	61690000	61695000	1.11366e-07	MCF7-DR
chr3	137900000	137905000	chr3	138145000	138150000	1.11366e-07	MCF7-DR
chr12	53745000	53750000	chr12	53815000	53820000	1.11366e-07	MCF7-DR
chr5	36740000	36745000	chr5	36870000	36875000	1.11366e-07	MCF7-DR
chr4	123520000	123525000	chr4	123635000	123640000	1.11366e-07	MCF7-DR
chr2	189390000	189395000	chr2	189845000	189850000	1.11366e-07	MCF7-DR
chr1	46500000	46505000	chr1	46690000	46695000	1.11366e-07	MCF7-DR
chr19	42955000	42960000	chr19	43030000	43035000	1.15343e-07	MCF7-DR
chr19	47120000	47125000	chr19	47165000	47170000	1.15343e-07	MCF7-DR
chr16	56545000	56550000	chr16	56735000	56740000	1.15343e-07	MCF7-DR
chr18	5875000	5880000	chr18	6480000	6485000	1.15343e-07	MCF7-DR
chr3	128145000	128150000	chr3	128205000	128210000	1.15343e-07	MCF7-DR
chr6	83930000	83935000	chr6	84220000	84225000	1.15343e-07	MCF7-DR
chr8	64515000	64520000	chr8	65290000	65295000	1.15343e-07	MCF7-DR
chr8	125600000	125605000	chr8	125935000	125940000	1.15343e-07	MCF7-DR
chr5	75895000	75900000	chr5	75935000	75940000	1.15343e-07	MCF7-DR
chr4	87850000	87855000	chr4	88020000	88025000	1.15343e-07	MCF7-DR
chr1	19235000	19240000	chr1	19290000	19295000	1.15343e-07	MCF7-DR
chr19	770000	775000	chr19	915000	920000	1.19457e-07	MCF7-DR
chr9	95480000	95485000	chr9	95550000	95555000	1.19457e-07	MCF7-DR
chr10	111895000	111900000	chr10	112040000	112045000	1.19457e-07	MCF7-DR
chr10	120960000	120965000	chr10	121175000	121180000	1.19457e-07	MCF7-DR
chr10	134200000	134205000	chr10	134265000	134270000	1.19457e-07	MCF7-DR
chr11	72190000	72195000	chr11	72280000	72285000	1.19457e-07	MCF7-DR
chr14	61095000	61100000	chr14	61490000	61495000	1.19457e-07	MCF7-DR
chr15	33375000	33380000	chr15	33420000	33425000	1.19457e-07	MCF7-DR
chr17	33940000	33945000	chr17	34070000	34075000	1.19457e-07	MCF7-DR
chr17	37360000	37365000	chr17	37395000	37400000	1.19457e-07	MCF7-DR
chr6	46815000	46820000	chr6	47010000	47015000	1.19457e-07	MCF7-DR
chr6	57055000	57060000	chr6	57180000	57185000	1.19457e-07	MCF7-DR
chr6	109915000	109920000	chr6	110010000	110015000	1.19457e-07	MCF7-DR
chr7	86940000	86945000	chr7	87045000	87050000	1.19457e-07	MCF7-DR
chr12	117645000	117650000	chr12	118285000	118290000	1.19457e-07	MCF7-DR
chr5	58185000	58190000	chr5	58470000	58475000	1.19457e-07	MCF7-DR
chr4	4255000	4260000	chr4	4335000	4340000	1.19457e-07	MCF7-DR
chr1	27370000	27375000	chr1	27420000	27425000	1.19457e-07	MCF7-DR
chr1	110185000	110190000	chr1	110315000	110320000	1.19457e-07	MCF7-DR
chr10	103990000	103995000	chr10	104105000	104110000	1.23713e-07	MCF7-DR
chrX	3565000	3570000	chrX	3725000	3730000	1.23713e-07	MCF7-DR
chr6	24715000	24720000	chr6	24765000	24770000	1.23713e-07	MCF7-DR
chr6	41900000	41905000	chr6	42010000	42015000	1.23713e-07	MCF7-DR
chr6	161515000	161520000	chr6	161790000	161795000	1.23713e-07	MCF7-DR
chr7	825000	830000	chr7	910000	915000	1.23713e-07	MCF7-DR
chr7	44525000	44530000	chr7	44600000	44605000	1.23713e-07	MCF7-DR
chr8	96070000	96075000	chr8	96260000	96265000	1.23713e-07	MCF7-DR
chr8	122270000	122275000	chr8	122650000	122655000	1.23713e-07	MCF7-DR
chr8	141950000	141955000	chr8	142175000	142180000	1.23713e-07	MCF7-DR
chr12	3410000	3415000	chr12	3910000	3915000	1.23713e-07	MCF7-DR
chr4	42370000	42375000	chr4	42515000	42520000	1.23713e-07	MCF7-DR
chr4	78385000	78390000	chr4	78520000	78525000	1.23713e-07	MCF7-DR
chr4	154265000	154270000	chr4	154495000	154500000	1.23713e-07	MCF7-DR
chr2	39285000	39290000	chr2	39455000	39460000	1.23713e-07	MCF7-DR
chr2	69785000	69790000	chr2	69940000	69945000	1.23713e-07	MCF7-DR
chr1	201220000	201225000	chr1	201325000	201330000	1.23713e-07	MCF7-DR
chr9	124310000	124315000	chr9	124390000	124395000	1.28116e-07	MCF7-DR
chr9	129370000	129375000	chr9	129450000	129455000	1.28116e-07	MCF7-DR
chr10	103060000	103065000	chr10	103200000	103205000	1.28116e-07	MCF7-DR
chr11	122085000	122090000	chr11	122380000	122385000	1.28116e-07	MCF7-DR
chr13	75945000	75950000	chr13	76055000	76060000	1.28116e-07	MCF7-DR
chr14	88410000	88415000	chr14	88475000	88480000	1.28116e-07	MCF7-DR
chr16	57830000	57835000	chr16	57895000	57900000	1.28116e-07	MCF7-DR
chr16	84310000	84315000	chr16	84515000	84520000	1.28116e-07	MCF7-DR
chr18	9070000	9075000	chr18	9145000	9150000	1.28116e-07	MCF7-DR
chr20	61300000	61305000	chr20	61420000	61425000	1.28116e-07	MCF7-DR
chr3	192280000	192285000	chr3	192515000	192520000	1.28116e-07	MCF7-DR
chr6	41335000	41340000	chr6	41560000	41565000	1.28116e-07	MCF7-DR
chr6	134490000	134495000	chr6	135145000	135150000	1.28116e-07	MCF7-DR
chr7	76065000	76070000	chr7	76240000	76245000	1.28116e-07	MCF7-DR
chr8	104115000	104120000	chr8	104275000	104280000	1.28116e-07	MCF7-DR
chr12	6305000	6310000	chr12	6390000	6395000	1.28116e-07	MCF7-DR
chr12	51215000	51220000	chr12	51380000	51385000	1.28116e-07	MCF7-DR
chr12	116870000	116875000	chr12	117035000	117040000	1.28116e-07	MCF7-DR
chr12	117460000	117465000	chr12	117555000	117560000	1.28116e-07	MCF7-DR
chr5	141370000	141375000	chr5	141520000	141525000	1.28116e-07	MCF7-DR
chr1	180850000	180855000	chr1	181135000	181140000	1.28116e-07	MCF7-DR
chr2	207845000	207850000	chr2	208335000	208340000	1.30373e-07	MCF7-DR
chr9	34900000	34905000	chr9	34985000	34990000	1.3267e-07	MCF7-DR
chr11	59590000	59595000	chr11	59685000	59690000	1.3267e-07	MCF7-DR
chr11	116660000	116665000	chr11	116975000	116980000	1.3267e-07	MCF7-DR
chr14	22855000	22860000	chr14	23015000	23020000	1.3267e-07	MCF7-DR
chr14	102700000	102705000	chr14	102775000	102780000	1.3267e-07	MCF7-DR
chr15	50965000	50970000	chr15	51165000	51170000	1.3267e-07	MCF7-DR
chr15	101460000	101465000	chr15	101545000	101550000	1.3267e-07	MCF7-DR
chr16	11490000	11495000	chr16	11905000	11910000	1.3267e-07	MCF7-DR
chr17	37225000	37230000	chr17	37305000	37310000	1.3267e-07	MCF7-DR
chr18	56195000	56200000	chr18	56430000	56435000	1.3267e-07	MCF7-DR
chr3	50155000	50160000	chr3	50225000	50230000	1.3267e-07	MCF7-DR
chr3	64015000	64020000	chr3	64470000	64475000	1.3267e-07	MCF7-DR
chr3	137785000	137790000	chr3	137835000	137840000	1.3267e-07	MCF7-DR
chr3	172200000	172205000	chr3	172310000	172315000	1.3267e-07	MCF7-DR
chr3	185975000	185980000	chr3	186255000	186260000	1.3267e-07	MCF7-DR
chr6	56575000	56580000	chr6	56620000	56625000	1.3267e-07	MCF7-DR
chr2	64555000	64560000	chr2	64715000	64720000	1.3267e-07	MCF7-DR
chr1	93320000	93325000	chr1	93460000	93465000	1.3267e-07	MCF7-DR
chr19	12875000	12880000	chr19	12955000	12960000	1.3738e-07	MCF7-DR
chr9	131625000	131630000	chr9	131690000	131695000	1.3738e-07	MCF7-DR
chr11	66460000	66465000	chr11	66600000	66605000	1.3738e-07	MCF7-DR
chr14	76175000	76180000	chr14	76445000	76450000	1.3738e-07	MCF7-DR
chr17	33635000	33640000	chr17	33860000	33865000	1.3738e-07	MCF7-DR
chr17	73510000	73515000	chr17	73585000	73590000	1.3738e-07	MCF7-DR
chrX	12825000	12830000	chrX	12910000	12915000	1.3738e-07	MCF7-DR
chr6	4055000	4060000	chr6	4150000	4155000	1.3738e-07	MCF7-DR
chr6	56505000	56510000	chr6	56625000	56630000	1.3738e-07	MCF7-DR
chr12	48175000	48180000	chr12	48230000	48235000	1.3738e-07	MCF7-DR
chr4	119905000	119910000	chr4	120215000	120220000	1.3738e-07	MCF7-DR
chr2	231765000	231770000	chr2	231850000	231855000	1.3738e-07	MCF7-DR
chr1	29110000	29115000	chr1	29200000	29205000	1.3738e-07	MCF7-DR
chr1	167565000	167570000	chr1	167655000	167660000	1.3738e-07	MCF7-DR
chr10	21145000	21150000	chr10	21550000	21555000	1.42252e-07	MCF7-DR
chr15	46605000	46610000	chr15	46790000	46795000	1.42252e-07	MCF7-DR
chr3	124190000	124195000	chr3	124265000	124270000	1.42252e-07	MCF7-DR
chr7	37010000	37015000	chr7	37225000	37230000	1.42252e-07	MCF7-DR
chr8	42945000	42950000	chr8	43130000	43135000	1.42252e-07	MCF7-DR
chr8	100875000	100880000	chr8	101135000	101140000	1.42252e-07	MCF7-DR
chr5	95950000	95955000	chr5	96020000	96025000	1.42252e-07	MCF7-DR
chr4	37600000	37605000	chr4	37800000	37805000	1.42252e-07	MCF7-DR
chr4	123675000	123680000	chr4	123835000	123840000	1.42252e-07	MCF7-DR
chr4	177295000	177300000	chr4	177570000	177575000	1.42252e-07	MCF7-DR
chr2	25195000	25200000	chr2	25350000	25355000	1.42252e-07	MCF7-DR
chr2	29180000	29185000	chr2	29415000	29420000	1.42252e-07	MCF7-DR
chr2	73120000	73125000	chr2	73200000	73205000	1.42252e-07	MCF7-DR
chr2	108550000	108555000	chr2	108795000	108800000	1.42252e-07	MCF7-DR
chr1	15250000	15255000	chr1	15350000	15355000	1.42252e-07	MCF7-DR
chr1	17450000	17455000	chr1	17560000	17565000	1.42252e-07	MCF7-DR
chr1	29205000	29210000	chr1	29530000	29535000	1.42252e-07	MCF7-DR
chr1	150530000	150535000	chr1	150785000	150790000	1.42252e-07	MCF7-DR
chr22	42565000	42570000	chr22	42830000	42835000	1.47291e-07	MCF7-DR
chr9	33080000	33085000	chr9	33170000	33175000	1.47291e-07	MCF7-DR
chr10	4705000	4710000	chr10	4805000	4810000	1.47291e-07	MCF7-DR
chr11	69530000	69535000	chr11	69610000	69615000	1.47291e-07	MCF7-DR
chr14	38180000	38185000	chr14	38340000	38345000	1.47291e-07	MCF7-DR
chr14	61925000	61930000	chr14	62300000	62305000	1.47291e-07	MCF7-DR
chr15	55940000	55945000	chr15	56090000	56095000	1.47291e-07	MCF7-DR
chr20	33730000	33735000	chr20	33795000	33800000	1.47291e-07	MCF7-DR
chrX	129525000	129530000	chrX	130045000	130050000	1.47291e-07	MCF7-DR
chr3	66325000	66330000	chr3	66870000	66875000	1.47291e-07	MCF7-DR
chr3	149110000	149115000	chr3	149195000	149200000	1.47291e-07	MCF7-DR
chr3	184090000	184095000	chr3	184260000	184265000	1.47291e-07	MCF7-DR
chr8	41905000	41910000	chr8	41995000	42000000	1.47291e-07	MCF7-DR
chr12	54610000	54615000	chr12	54755000	54760000	1.47291e-07	MCF7-DR
chr5	32705000	32710000	chr5	32915000	32920000	1.47291e-07	MCF7-DR
chr1	184045000	184050000	chr1	184190000	184195000	1.47291e-07	MCF7-DR
chr6	132015000	132020000	chr6	132230000	132235000	1.49875e-07	MCF7-DR
chr19	40645000	40650000	chr19	40725000	40730000	1.52503e-07	MCF7-DR
chr9	133815000	133820000	chr9	133870000	133875000	1.52503e-07	MCF7-DR
chr10	3235000	3240000	chr10	3805000	3810000	1.52503e-07	MCF7-DR
chr11	65835000	65840000	chr11	65985000	65990000	1.52503e-07	MCF7-DR
chr16	70400000	70405000	chr16	70685000	70690000	1.52503e-07	MCF7-DR
chr17	72785000	72790000	chr17	72950000	72955000	1.52503e-07	MCF7-DR
chr20	33420000	33425000	chr20	33850000	33855000	1.52503e-07	MCF7-DR
chr20	37275000	37280000	chr20	37380000	37385000	1.52503e-07	MCF7-DR
chr20	48225000	48230000	chr20	48505000	48510000	1.52503e-07	MCF7-DR
chr3	114935000	114940000	chr3	115410000	115415000	1.52503e-07	MCF7-DR
chr6	70440000	70445000	chr6	70815000	70820000	1.52503e-07	MCF7-DR
chr6	86630000	86635000	chr6	86885000	86890000	1.52503e-07	MCF7-DR
chr8	90730000	90735000	chr8	90990000	90995000	1.52503e-07	MCF7-DR
chr1	33760000	33765000	chr1	33830000	33835000	1.52503e-07	MCF7-DR
chr1	203305000	203310000	chr1	203455000	203460000	1.52503e-07	MCF7-DR
chr14	60430000	60435000	chr14	60650000	60655000	1.57892e-07	MCF7-DR
chr15	78600000	78605000	chr15	78705000	78710000	1.57892e-07	MCF7-DR
chr6	34950000	34955000	chr6	35105000	35110000	1.57892e-07	MCF7-DR
chr6	159210000	159215000	chr6	159390000	159395000	1.57892e-07	MCF7-DR
chr7	28430000	28435000	chr7	28665000	28670000	1.57892e-07	MCF7-DR
chr7	64675000	64680000	chr7	64770000	64775000	1.57892e-07	MCF7-DR
chr4	146155000	146160000	chr4	146530000	146535000	1.57892e-07	MCF7-DR
chr4	152285000	152290000	chr4	152525000	152530000	1.57892e-07	MCF7-DR
chr17	40470000	40475000	chr17	40555000	40560000	1.60656e-07	MCF7-DR
chr4	55190000	55195000	chr4	55305000	55310000	1.60656e-07	MCF7-DR
chr19	10040000	10045000	chr19	10135000	10140000	1.63466e-07	MCF7-DR
chr19	13895000	13900000	chr19	13970000	13975000	1.63466e-07	MCF7-DR
chr19	17545000	17550000	chr19	17965000	17970000	1.63466e-07	MCF7-DR
chr19	45285000	45290000	chr19	45345000	45350000	1.63466e-07	MCF7-DR
chr19	46900000	46905000	chr19	46990000	46995000	1.63466e-07	MCF7-DR
chr22	44385000	44390000	chr22	44480000	44485000	1.63466e-07	MCF7-DR
chr9	6350000	6355000	chr9	6565000	6570000	1.63466e-07	MCF7-DR
chr11	65650000	65655000	chr11	65755000	65760000	1.63466e-07	MCF7-DR
chr17	4325000	4330000	chr17	4440000	4445000	1.63466e-07	MCF7-DR
chr3	14715000	14720000	chr3	14825000	14830000	1.63466e-07	MCF7-DR
chr6	147825000	147830000	chr6	148485000	148490000	1.63466e-07	MCF7-DR
chr7	142705000	142710000	chr7	142910000	142915000	1.63466e-07	MCF7-DR
chr8	102335000	102340000	chr8	103210000	103215000	1.63466e-07	MCF7-DR
chr12	106775000	106780000	chr12	107235000	107240000	1.63466e-07	MCF7-DR
chr2	100340000	100345000	chr2	100860000	100865000	1.63466e-07	MCF7-DR
chr19	54310000	54315000	chr19	54530000	54535000	1.69229e-07	MCF7-DR
chr9	135975000	135980000	chr9	136020000	136025000	1.69229e-07	MCF7-DR
chr10	54075000	54080000	chr10	54245000	54250000	1.69229e-07	MCF7-DR
chr11	2710000	2715000	chr11	2900000	2905000	1.69229e-07	MCF7-DR
[truncated: 5,689 more rows]
