# Supplementary material for: Reorganization of 3D chromatin architecture in doxorubicin-resistant breast cancer cells
Source: Front Cell Dev Biol. 2022 Aug 5;10:974750. doi: 10.3389/fcell.2022.974750 (PMC9393755; doi:10.3389/fcell.2022.974750)
Supplement: Supplementary file 3 [file Table6.XLSX]

## Sheet: Sheet1
Supplementary Table S6 Pearson's correlation coefficient of identified DEGs associated with differential EPIs using TCGA-BRCA dataset (Dox+)
DEG1	DEG2	PCC (r)
JRKL	CCDC82	0.845739
TIMM13	RNASEH2C	0.767939
TIMM13	CYHR1	0.74829
GPC1	CHPF	0.734578
MAML2	JRKL	0.733025
RNASEH2C	CYHR1	0.725258
MAML2	CCDC82	0.723689
S100A11	PSMB4	0.715138
PRKAB2	CHD1L	0.701925
FTL	EMP3	0.699456
KIAA0232	FBXL5	0.698239
SLMAP	DENND6A	0.690106
FOXA1	DNAJC14	0.657619
RHBDF1	NAA60	0.640776
GPC1	EMP3	0.636093
KIAA0232	AHNAK	0.618824
TIMM13	SNRPB	0.617784
KIFC2	CYHR1	0.616213
PARD6A	ACD	0.613294
HEG1	ARL15	0.609459
TIMM13	GRWD1	0.599802
YEATS2	E2F3	0.598859
E2F3	CLSPN	0.59207
EYA3	ATF7IP	0.591646
EP300	ATF7IP	0.591605
FOXA1	AGR2	0.589222
NCOA2	EP300	0.586492
CYHR1	ACD	0.586088
FOXA1	FBXL5	0.581435
RNASEH2C	ACD	0.577916
SNRPB	RNASEH2C	0.57591
RNASEH2C	GET4	0.574378
SMTN	CHPF	0.566192
TSEN54	SNRPB	0.564583
KIAA0232	APBB2	0.563207
EYA3	EP300	0.562651
LZIC	EYA3	0.557522
FBXL5	APBB2	0.557467
FOXA1	APBB2	0.556805
EMP3	CHPF	0.555493
ZNRF1	ACD	0.553762
KLF3	EP300	0.552182
SNRPB	GET4	0.550617
CELF1	ATF7IP	0.549114
SLMAP	PDS5B	0.547088
SNRPB	ACD	0.546618
DMTF1	CCNL1	0.546546
TIMM13	GET4	0.54422
YEATS2	CCDC82	0.543039
TIMM13	ACD	0.542801
CELF1	BRPF3	0.542251
NCOA2	GRHL2	0.54139
SLC12A9	GET4	0.540054
KIAA0232	FOXA1	0.539184
TANGO6	ADAT1	0.539058
FBXL5	AHNAK	0.536512
SLC12A9	RNASEH2C	0.533727
SMTN	NXN	0.532586
RIOK1	E2F3	0.531223
UBL3	PDS5B	0.530723
EZH2	E2F3	0.530614
TIMM13	SLC12A9	0.528948
EYA3	CELF1	0.528091
TSEN54	RNASEH2C	0.527661
EP300	ADAT1	0.525238
PARD6A	CYHR1	0.521542
SH3PXD2A	HEG1	0.520071
SNRPB	CYHR1	0.519241
TIMM13	ECH1	0.517064
SNRPB	PSMB4	0.516815
EP300	BRPF3	0.516302
E2F3	CHD1L	0.513841
KIFC2	ACD	0.513449
SLMAP	KLF3	0.513138
NCOA2	ADAT1	0.512852
EP300	AHNAK	0.511565
CFLAR	CCDC82	0.510101
SLC12A9	ACD	0.510096
TSEN54	TIMM13	0.509343
BRPF3	ATF7IP	0.50813
PDS5B	KLF3	0.508073
GET4	CYHR1	0.504151
UGCG	KIAA0232	0.503615
TSEN54	GET4	0.502522
SLC12A9	EP300	-0.504403
PLAUR	FOXA1	-0.508934
TIMM13	KLF3	-0.523269
PSMB4	AHNAK	-0.530247
NXN	FOXA1	-0.539138
GET4	EP300	-0.544183
RNASEH2C	EP300	-0.544555
YEATS2	FOXA1	-0.545885
TIMM13	ATF7IP	-0.555677
JRKL	FOXA1	-0.565315
TIMM13	EP300	-0.588572
FOXA1	CCDC82	-0.656128
