# Supplementary material for: Reorganization of 3D chromatin architecture in doxorubicin-resistant breast cancer cells
Source: Front Cell Dev Biol. 2022 Aug 5;10:974750. doi: 10.3389/fcell.2022.974750 (PMC9393755; doi:10.3389/fcell.2022.974750)
Supplement: Supplementary file 4 [file Table4.XLSX]

## Sheet: EPIs
Supplementary Table S4 Differential enhaner-promoter interactions (EPIs) and related DEGs
Chr	Start_Anchor1	End_Anchor1	Chr	Start_Anchor2	End_Anchor2	P value	Distance	Type
chr1	8085000	8090000	chr1	8150000	8155000	2.99295e-05	65000	GAIN
chr1	9935000	9940000	chr1	10000000	10005000	9.71078e-07	65000	GAIN
chr1	28415000	28420000	chr1	28535000	28540000	6.6287e-09	120000	GAIN
chr1	36030000	36035000	chr1	36235000	36240000	9.67439e-08	205000	GAIN
chr1	109055000	109060000	chr1	109100000	109105000	0.000210004	45000	GAIN
chr1	151510000	151515000	chr1	151665000	151670000	0.000394972	155000	GAIN
chr1	151770000	151775000	chr1	152005000	152010000	0.000184991	235000	GAIN
chr1	154160000	154165000	chr1	154305000	154310000	8.01886e-09	145000	GAIN
chr1	205240000	205245000	chr1	205290000	205295000	1.29761e-10	50000	GAIN
chr10	73885000	73890000	chr10	73975000	73980000	1.19273e-10	90000	GAIN
chr10	101615000	101620000	chr10	101765000	101770000	1.59716e-05	150000	GAIN
chr10	105645000	105650000	chr10	105880000	105885000	0.00019964	235000	GAIN
chr11	34535000	34540000	chr11	34910000	34915000	1.55151e-05	375000	GAIN
chr11	47490000	47495000	chr11	47570000	47575000	0.000150713	80000	GAIN
chr11	65485000	65490000	chr11	65580000	65585000	0.000175793	95000	GAIN
chr11	67115000	67120000	chr11	67270000	67275000	2.38711e-05	155000	GAIN
chr11	95785000	95790000	chr11	96075000	96080000	3.71394e-07	290000	GAIN
chr11	95975000	95980000	chr11	96120000	96125000	0.000184991	145000	GAIN
chr12	9100000	9105000	chr12	9190000	9195000	8.32909e-09	90000	GAIN
chr12	14405000	14410000	chr12	14515000	14520000	4.70974e-06	110000	GAIN
chr12	56220000	56225000	chr12	56315000	56320000	9.0148e-08	95000	GAIN
chr12	76015000	76020000	chr12	76425000	76430000	0.000116246	410000	GAIN
chr12	76475000	76480000	chr12	76555000	76560000	0.00047334	80000	GAIN
chr12	120665000	120670000	chr12	120700000	120705000	9.92897e-05	35000	GAIN
chr12	125050000	125055000	chr12	125245000	125250000	5.21079e-05	195000	GAIN
chr13	44625000	44630000	chr13	45010000	45015000	3.00987e-06	385000	GAIN
chr13	52020000	52025000	chr13	52155000	52160000	1.94311e-07	135000	GAIN
chr14	55540000	55545000	chr14	55735000	55740000	0.00019964	195000	GAIN
chr14	65005000	65010000	chr14	65100000	65105000	9.69088e-09	95000	GAIN
chr14	103800000	103805000	chr14	103855000	103860000	4.91465e-08	55000	GAIN
chr14	105440000	105445000	chr14	105510000	105515000	4.39377e-07	70000	GAIN
chr15	63070000	63075000	chr15	63340000	63345000	5.32114e-06	270000	GAIN
chr15	66990000	66995000	chr15	67055000	67060000	0.000353956	65000	GAIN
chr16	22210000	22215000	chr16	22305000	22310000	4.47302e-11	95000	GAIN
chr16	67595000	67600000	chr16	67690000	67695000	3.68265e-06	95000	GAIN
chr16	68295000	68300000	chr16	68360000	68365000	5.0702e-05	65000	GAIN
chr16	68735000	68740000	chr16	68875000	68880000	8.10635e-08	140000	GAIN
chr16	75495000	75500000	chr16	75655000	75660000	0.00194508	160000	GAIN
chr16	84120000	84125000	chr16	84175000	84180000	1.46392e-05	55000	GAIN
chr17	780000	785000	chr17	880000	885000	8.10635e-08	100000	GAIN
chr17	41170000	41175000	chr17	41390000	41395000	7.43175e-09	220000	GAIN
chr17	41855000	41860000	chr17	41915000	41920000	1.99114e-09	60000	GAIN
chr17	49195000	49200000	chr17	49230000	49235000	2.69818e-06	35000	GAIN
chr17	56595000	56600000	chr17	57080000	57085000	7.19987e-06	485000	GAIN
chr17	73420000	73425000	chr17	73510000	73515000	7.15408e-09	90000	GAIN
chr18	3450000	3455000	chr18	3590000	3595000	5.7555e-10	140000	GAIN
chr19	2475000	2480000	chr19	2540000	2545000	6.78571e-08	65000	GAIN
chr19	39220000	39225000	chr19	39320000	39325000	1.69233e-05	100000	GAIN
chr19	44170000	44175000	chr19	44225000	44230000	3.84123e-07	55000	GAIN
chr19	44170000	44175000	chr19	44290000	44295000	0.000629477	120000	GAIN
chr19	48825000	48830000	chr19	48990000	48995000	3.8486e-05	165000	GAIN
chr19	48895000	48900000	chr19	48945000	48950000	2.22969e-07	50000	GAIN
chr19	49340000	49345000	chr19	49465000	49470000	0.00024421	125000	GAIN
chr2	47400000	47405000	chr2	47495000	47500000	0.000238168	95000	GAIN
chr2	64880000	64885000	chr2	64975000	64980000	1.03806e-07	95000	GAIN
chr2	178030000	178035000	chr2	178075000	178080000	3.25335e-06	45000	GAIN
chr2	201825000	201830000	chr2	201980000	201985000	0.000290707	155000	GAIN
chr2	241170000	241175000	chr2	241375000	241380000	4.41953e-05	205000	GAIN
chr20	2450000	2455000	chr20	2625000	2630000	9.41999e-06	175000	GAIN
chr20	10650000	10655000	chr20	11250000	11255000	1.02956e-05	600000	GAIN
chr20	43990000	43995000	chr20	44065000	44070000	7.19987e-06	75000	GAIN
chr20	44610000	44615000	chr20	44715000	44720000	0.000150713	105000	GAIN
chr20	50415000	50420000	chr20	50580000	50585000	2.61498e-06	165000	GAIN
chr21	38345000	38350000	chr21	38455000	38460000	0.00012903	110000	GAIN
chr22	31345000	31350000	chr22	31480000	31485000	9.09769e-07	135000	GAIN
chr22	39265000	39270000	chr22	39395000	39400000	2.30613e-06	130000	GAIN
chr22	46035000	46040000	chr22	46370000	46375000	6.31804e-08	335000	GAIN
chr3	9890000	9895000	chr3	9985000	9990000	3.91717e-06	95000	GAIN
chr3	37900000	37905000	chr3	38005000	38010000	9.33896e-08	105000	GAIN
chr3	42055000	42060000	chr3	42130000	42135000	2.09781e-06	75000	GAIN
chr3	57675000	57680000	chr3	57740000	57745000	0.000189758	65000	GAIN
chr3	58415000	58420000	chr3	58470000	58475000	0.00019964	55000	GAIN
chr3	99555000	99560000	chr3	99975000	99980000	3.25577e-05	420000	GAIN
chr3	124770000	124775000	chr3	124875000	124880000	2.99295e-05	105000	GAIN
chr3	135860000	135865000	chr3	135965000	135970000	0.000210004	105000	GAIN
chr3	156875000	156880000	chr3	156890000	156895000	0.000445734	15000	GAIN
chr4	6780000	6785000	chr4	6875000	6880000	0.000256728	95000	GAIN
chr4	13485000	13490000	chr4	13535000	13540000	4.56775e-06	50000	GAIN
chr4	38320000	38325000	chr4	38665000	38670000	1.07056e-06	345000	GAIN
chr4	40975000	40980000	chr4	41215000	41220000	3.8486e-05	240000	GAIN
chr4	110340000	110345000	chr4	110620000	110625000	3.20319e-06	280000	GAIN
chr4	110620000	110625000	chr4	110725000	110730000	1.26509e-05	105000	GAIN
chr4	114315000	114320000	chr4	114680000	114685000	4.29598e-06	365000	GAIN
chr4	125630000	125635000	chr4	125865000	125870000	0.000122481	235000	GAIN
chr4	138955000	138960000	chr4	139010000	139015000	1.04489e-05	55000	GAIN
chr5	32170000	32175000	chr5	32225000	32230000	0.000912651	55000	GAIN
chr5	43480000	43485000	chr5	43600000	43605000	0.00207497	120000	GAIN
chr5	90520000	90525000	chr5	90675000	90680000	3.68265e-06	155000	GAIN
chr5	95295000	95300000	chr5	95670000	95675000	7.81715e-05	375000	GAIN
chr5	140250000	140255000	chr5	140420000	140425000	1.25851e-06	170000	GAIN
chr5	149935000	149940000	chr5	150080000	150085000	1.03806e-07	145000	GAIN
chr6	7310000	7315000	chr6	7390000	7395000	0.000269846	80000	GAIN
chr6	15690000	15695000	chr6	16125000	16130000	2.53424e-06	435000	GAIN
chr6	117670000	117675000	chr6	117920000	117925000	1.34226e-06	250000	GAIN
chr7	915000	920000	chr7	990000	995000	0.00133976	75000	GAIN
chr7	945000	950000	chr7	990000	995000	7.02182e-05	45000	GAIN
chr7	73150000	73155000	chr7	73265000	73270000	1.97226e-08	115000	GAIN
chr7	135105000	135110000	chr7	135190000	135195000	0.00221277	85000	GAIN
chr7	138575000	138580000	chr7	138665000	138670000	4.18213e-05	90000	GAIN
chr7	148580000	148585000	chr7	148635000	148640000	0.000113242	55000	GAIN
chr7	156685000	156690000	chr7	156740000	156745000	4.85595e-06	55000	GAIN
chr8	22140000	22145000	chr8	22225000	22230000	1.81351e-07	85000	GAIN
chr8	103665000	103670000	chr8	103820000	103825000	4.41042e-08	155000	GAIN
chr8	120885000	120890000	chr8	120990000	120995000	2.07115e-09	105000	GAIN
chr9	12775000	12780000	chr9	12815000	12820000	3.25577e-05	40000	GAIN
chr9	38420000	38425000	chr9	38615000	38620000	7.28684e-08	195000	GAIN
chr9	126890000	126895000	chr9	127020000	127025000	2.46103e-08	130000	GAIN
chrX	21955000	21960000	chrX	21990000	21995000	5.28009e-07	35000	GAIN
chrX	106915000	106920000	chrX	106960000	106965000	1.67966e-06	45000	GAIN
chr1	3370000	3375000	chr1	3395000	3400000	6.57822e-06	25000	LOSS
chr1	43995000	44000000	chr1	44125000	44130000	0.000305442	130000	LOSS
chr1	68020000	68025000	chr1	68150000	68155000	8.46876e-05	130000	LOSS
chr1	146640000	146645000	chr1	146710000	146715000	4.34507e-09	70000	LOSS
chr1	151270000	151275000	chr1	151315000	151320000	8.6158e-06	45000	LOSS
chr1	151270000	151275000	chr1	151370000	151375000	2.96332e-06	100000	LOSS
chr1	202310000	202315000	chr1	202380000	202385000	0.000104664	70000	LOSS
chr1	207035000	207040000	chr1	207080000	207085000	7.6451e-06	45000	LOSS
chr1	224300000	224305000	chr1	224520000	224525000	3.07823e-05	220000	LOSS
chr10	29920000	29925000	chr10	30025000	30030000	0.000891964	105000	LOSS
chr10	105470000	105475000	chr10	105615000	105620000	1.14225e-06	145000	LOSS
chr10	126220000	126225000	chr10	126430000	126435000	1.08519e-08	210000	LOSS
chr11	30145000	30150000	chr11	30340000	30345000	0.000496564	195000	LOSS
chr11	62260000	62265000	chr11	62310000	62315000	2.99295e-05	50000	LOSS
chr12	12985000	12990000	chr12	13040000	13045000	2.67376e-05	55000	LOSS
chr12	91770000	91775000	chr12	92535000	92540000	2.64569e-07	765000	LOSS
chr12	122880000	122885000	chr12	122955000	122960000	1.46392e-05	75000	LOSS
chr13	30420000	30425000	chr13	30685000	30690000	9.39942e-07	265000	LOSS
chr13	33160000	33165000	chr13	33210000	33215000	2.03247e-06	50000	LOSS
chr13	114895000	114900000	chr13	114985000	114990000	6.8353e-05	90000	LOSS
chr14	38060000	38065000	chr14	38340000	38345000	7.23202e-07	280000	LOSS
chr16	120000	125000	chr16	235000	240000	0.000250396	115000	LOSS
chr16	3310000	3315000	chr16	3505000	3510000	8.11659e-06	195000	LOSS
chr16	10835000	10840000	chr16	11010000	11015000	1.63466e-07	175000	LOSS
chr16	74740000	74745000	chr16	74805000	74810000	4.79973e-05	65000	LOSS
chr16	75030000	75035000	chr16	75145000	75150000	2.16515e-06	115000	LOSS
chr17	1615000	1620000	chr17	1770000	1775000	4.06802e-05	155000	LOSS
chr19	2150000	2155000	chr19	2425000	2430000	1.09219e-05	275000	LOSS
chr19	45595000	45600000	chr19	45625000	45630000	1.59716e-05	30000	LOSS
chr19	52640000	52645000	chr19	52735000	52740000	6.99764e-07	95000	LOSS
chr19	58690000	58695000	chr19	58820000	58825000	8.6158e-06	130000	LOSS
chr2	74710000	74715000	chr2	74810000	74815000	1.15343e-07	100000	LOSS
chr2	88355000	88360000	chr2	88460000	88465000	3.54804e-08	105000	LOSS
chr2	220405000	220410000	chr2	220460000	220465000	0.000269846	55000	LOSS
chr20	46130000	46135000	chr20	46245000	46250000	2.74764e-08	115000	LOSS
chr20	46410000	46415000	chr20	47235000	47240000	5.68812e-09	825000	LOSS
chr20	46415000	46420000	chr20	46920000	46925000	2.85019e-08	505000	LOSS
chr22	38505000	38510000	chr22	38625000	38630000	5.81098e-05	120000	LOSS
chr22	39570000	39575000	chr22	39635000	39640000	3.74315e-05	65000	LOSS
chr22	41345000	41350000	chr22	41485000	41490000	0.000256728	140000	LOSS
chr3	11760000	11765000	chr3	11810000	11815000	0.000955366	50000	LOSS
chr3	11760000	11765000	chr3	11845000	11850000	1.38105e-05	85000	LOSS
chr3	183355000	183360000	chr3	183415000	183420000	0.00703514	60000	LOSS
chr3	189940000	189945000	chr3	190040000	190045000	5.00651e-06	100000	LOSS
chr3	193500000	193505000	chr3	193850000	193855000	5.9942e-10	350000	LOSS
chr3	193850000	193855000	chr3	194030000	194035000	1.50711e-05	180000	LOSS
chr4	15480000	15485000	chr4	15655000	15660000	5.32114e-06	175000	LOSS
chr5	920000	925000	chr5	1005000	1010000	0.000218107	85000	LOSS
chr5	2750000	2755000	chr5	2800000	2805000	5.0702e-05	50000	LOSS
chr5	43310000	43315000	chr5	43480000	43485000	0.00788944	170000	LOSS
chr5	53605000	53610000	chr5	53785000	53790000	0.00279287	180000	LOSS
chr5	133745000	133750000	chr5	133860000	133865000	4.06802e-05	115000	LOSS
chr6	20290000	20295000	chr6	20400000	20405000	1.26509e-05	110000	LOSS
chr6	35650000	35655000	chr6	35695000	35700000	0.00019964	45000	LOSS
chr6	36100000	36105000	chr6	36160000	36165000	2.83228e-07	60000	LOSS
chr6	125475000	125480000	chr6	125605000	125610000	0.00036271	130000	LOSS
chr7	16840000	16845000	chr7	16955000	16960000	0.000724401	115000	LOSS
chr7	43620000	43625000	chr7	43735000	43740000	0.000220872	115000	LOSS
chr7	44115000	44120000	chr7	44240000	44245000	3.59073e-07	125000	LOSS
chr7	86565000	86570000	chr7	86780000	86785000	3.25335e-06	215000	LOSS
chr7	86685000	86690000	chr7	86780000	86785000	0.000832482	95000	LOSS
chr7	100395000	100400000	chr7	100450000	100455000	1.91415e-09	55000	LOSS
chr7	101245000	101250000	chr7	101455000	101460000	9.92897e-05	210000	LOSS
chr7	107380000	107385000	chr7	107515000	107520000	6.09607e-08	135000	LOSS
chr8	71315000	71320000	chr8	71445000	71450000	0.000171357	130000	LOSS
chr8	102345000	102350000	chr8	102500000	102505000	5.06923e-09	155000	LOSS
chr8	126130000	126135000	chr8	126440000	126445000	5.67458e-08	310000	LOSS
chr8	145690000	145695000	chr8	146010000	146015000	0.00019464	320000	LOSS
chr9	33815000	33820000	chr9	33850000	33855000	0.0004299	35000	LOSS
chr9	80590000	80595000	chr9	80645000	80650000	0.0005334	55000	LOSS
chr9	114590000	114595000	chr9	114655000	114660000	0.00019964	65000	LOSS
chrX	39955000	39960000	chrX	40015000	40020000	7.41929e-06	60000	LOSS

## Sheet: DEGs
Chr	Start_anchor	End_anchor	Symbol	Type
chr7	73150000	73155000	ABHD11	GAIN
chr16	67690000	67695000	ACD	GAIN
chr7	990000	995000	ADAP1	GAIN
chr16	75655000	75660000	ADAT1	GAIN
chr14	105440000	105445000	AHNAK2	GAIN
chr10	73975000	73980000	ANAPC16	GAIN
chr4	125630000	125635000	ANKRD50	GAIN
chr4	41215000	41220000	APBB2	GAIN
chr5	90675000	90680000	ARRDC3	GAIN
chr5	90675000	90680000	ARRDC3-AS1	GAIN
chr12	14515000	14520000	ATF7IP	GAIN
chr2	47400000	47405000	CALM2	GAIN
chr4	114680000	114685000	CAMK2D	GAIN
chr4	110620000	110625000	CASP6	GAIN
chr22	39265000	39270000	CBX6	GAIN
chr11	96120000	96125000	CCDC82	GAIN
chr3	156875000	156880000	CCNL1	GAIN
chr11	47570000	47575000	CELF1	GAIN
chr2	201980000	201985000	CFLAR	GAIN
chr1	36235000	36240000	CLSPN	GAIN
chr7	135190000	135195000	CNOT4	GAIN
chr3	37900000	37905000	CTDSPL	GAIN
chr3	57675000	57680000	DENND6A	GAIN
chr8	120885000	120890000	DEPTOR	GAIN
chr12	56220000	56225000	DNAJC14	GAIN
chr10	101765000	101770000	DNMBP	GAIN
chr17	41855000	41860000	DUSP3	GAIN
chr19	39320000	39325000	ECH1	GAIN
chr14	103800000	103805000	EIF5	GAIN
chr11	34535000	34540000	ELF5	GAIN
chr5	95295000	95300000	ELL2	GAIN
chr19	48825000	48830000	EMP3	GAIN
chr1	8085000	8090000	ERRFI1	GAIN
chr1	28415000	28420000	EYA3	GAIN
chr7	148580000	148585000	EZH2	GAIN
chr1	109100000	109105000	FAM102B	GAIN
chr14	55735000	55740000	FBXO34	GAIN
chr19	49465000	49470000	FTL	GAIN
chr19	2475000	2480000	GADD45B	GAIN
chr7	915000	920000	GET4	GAIN
chr5	32170000	32175000	GOLPH3	GAIN
chr6	117920000	117925000	GOPC	GAIN
chr2	241375000	241380000	GPC1	GAIN
chr19	48895000	48900000	GRIN2D	GAIN
chr19	48945000	48950000	GRWD1	GAIN
chr3	124770000	124775000	HEG1	GAIN
chr2	178075000	178080000	HNRNPA3	GAIN
chr16	84175000	84180000	HSDL1	GAIN
chr14	65005000	65010000	HSPA2	GAIN
chr9	38420000	38425000	IGFBPL1	GAIN
chr20	10650000	10655000	JAG1	GAIN
chr11	96120000	96125000	JRKL	GAIN
chr4	6780000	6785000	KIAA0232	GAIN
chr7	138665000	138670000	KIAA1549	GAIN
chr8	103665000	103670000	KLF10	GAIN
chr4	38665000	38670000	KLF3	GAIN
chr4	38665000	38670000	KLF3-AS1	GAIN
chr7	156685000	156690000	LMBR1	GAIN
chr9	12775000	12780000	LURAP1L	GAIN
chr1	10000000	10005000	LZIC	GAIN
chr12	9100000	9105000	M6PR	GAIN
chr11	96075000	96080000	MAML2	GAIN
chr17	56595000	56600000	MTMR4	GAIN
chr6	16125000	16130000	MYLIP	GAIN
chr12	76475000	76480000	NAP1L1	GAIN
chr20	44715000	44720000	NCOA5	GAIN
chr12	125050000	125055000	NCOR2	GAIN
chr9	127020000	127025000	NEK6	GAIN
chr5	43600000	43605000	NNT	GAIN
chr5	43600000	43605000	NNT-AS1	GAIN
chr1	205290000	205295000	NUAK2	GAIN
chr17	880000	885000	NXN	GAIN
chr16	67690000	67695000	PARD6A	GAIN
chr3	135965000	135970000	PCCB	GAIN
chr5	140250000	140255000	PCDHA12	GAIN
chr3	58415000	58420000	PDHB	GAIN
chr12	76425000	76430000	PHLDA1	GAIN
chr11	67270000	67275000	PITPNM1	GAIN
chr19	44170000	44175000	PLAUR	GAIN
chr16	22305000	22310000	POLR3E	GAIN
chr3	9985000	9990000	PRRT3-AS1	GAIN
chr12	120700000	120705000	PXN	GAIN
chr4	13485000	13490000	RAB28	GAIN
chr5	150080000	150085000	RBM22	GAIN
chr6	7390000	7395000	RIOK1	GAIN
chr11	65485000	65490000	RNASEH2C	GAIN
chr1	152005000	152010000	S100A11	GAIN
chr20	50415000	50420000	SALL4	GAIN
chr2	64880000	64885000	SERTAD2	GAIN
chr10	105880000	105885000	SFR1	GAIN
chr8	22225000	22230000	SLC39A14	GAIN
chr4	139010000	139015000	SLC7A11-AS1	GAIN
chr16	68295000	68300000	SLC7A6	GAIN
chr3	57740000	57745000	SLMAP	GAIN
chr15	66990000	66995000	SMAD6	GAIN
chrX	21955000	21960000	SMS	GAIN
chr22	31480000	31485000	SMTN	GAIN
chr20	2450000	2455000	SNRPB	GAIN
chr17	49195000	49200000	SPAG9	GAIN
chr20	43990000	43995000	SYS1	GAIN
chr20	43990000	43995000	SYS1-DBNDD2	GAIN
chr16	68875000	68880000	TANGO6	GAIN
chr3	99975000	99980000	TBC1D23	GAIN
chr18	3450000	3455000	TGIF1	GAIN
chr16	75495000	75500000	TMEM170A	GAIN
chr15	63340000	63345000	TPM1	GAIN
chr1	154160000	154165000	TPM3	GAIN
chr3	42130000	42135000	TRAK1	GAIN
chr13	45010000	45015000	TSC22D1	GAIN
chrX	106960000	106965000	TSC22D3	GAIN
chr17	73510000	73515000	TSEN54	GAIN
chr21	38455000	38460000	TTC3	GAIN
chr1	151510000	151515000	TUFT1	GAIN
chr17	41170000	41175000	VAT1	GAIN
chr13	52155000	52160000	WDFY2	GAIN
chr22	46370000	46375000	WNT7B	GAIN
chr7	16840000	16845000	AGR2	LOSS
chr11	62310000	62315000	AHNAK	LOSS
chr1	3370000	3375000	ARHGEF16	LOSS
chr11	30340000	30345000	ARL14EP	LOSS
chr5	53605000	53610000	ARL15	LOSS
chr22	38505000	38510000	BAIAP2L2	LOSS
chrX	39955000	39960000	BCOR	LOSS
chr6	36160000	36165000	BRPF3	LOSS
chr12	92535000	92540000	BTG1	LOSS
chr7	107380000	107385000	CBLL1	LOSS
chr1	146710000	146715000	CHD1L	LOSS
chr2	220405000	220410000	CHPF	LOSS
chr3	190040000	190045000	CLDN1	LOSS
chr12	122880000	122885000	CLIP1-AS1	LOSS
chr7	101455000	101460000	CUX1	LOSS
chr8	145690000	145695000	CYHR1	LOSS
chr7	86780000	86785000	DMTF1	LOSS
chr6	20400000	20405000	E2F3	LOSS
chr22	41485000	41490000	EP300	LOSS
chr16	74805000	74810000	FA2H	LOSS
chr10	126430000	126435000	FAM53B	LOSS
chr4	15655000	15660000	FBXL5	LOSS
chr1	224300000	224305000	FBXO28	LOSS
chr6	35695000	35700000	FKBP5	LOSS
chr14	38060000	38065000	FOXA1	LOSS
chr1	68150000	68155000	GADD45A	LOSS
chr9	80645000	80650000	GNAQ	LOSS
chr12	13040000	13045000	GPRC5A	LOSS
chr8	102500000	102505000	GRHL2	LOSS
chr3	193850000	193855000	HES1	LOSS
chr5	43310000	43315000	HMGCS1	LOSS
chr1	207035000	207040000	IL20	LOSS
chr5	2750000	2755000	IRX2	LOSS
chr5	133860000	133865000	JADE2	LOSS
chr8	145690000	145695000	KIFC2	LOSS
chr2	88355000	88360000	KRCC1	LOSS
chr16	3505000	3510000	NAA60	LOSS
chr8	71315000	71320000	NCOA2	LOSS
chr20	46130000	46135000	NCOA3	LOSS
chr5	1005000	1010000	NKD2	LOSS
chr16	10835000	10840000	NUBP1	LOSS
chr22	39635000	39640000	PDGFB	LOSS
chr13	33160000	33165000	PDS5B	LOSS
chr19	45595000	45600000	PPP1R37	LOSS
chr1	146640000	146645000	PRKAB2	LOSS
chr1	151370000	151375000	PSMB4	LOSS
chr1	43995000	44000000	PTPRF	LOSS
chr13	114895000	114900000	RASA3	LOSS
chr1	151315000	151320000	RFX5	LOSS
chr16	120000	125000	RHBDF1	LOSS
chr10	105615000	105620000	SH3PXD2A	LOSS
chr7	100450000	100455000	SLC12A9	LOSS
chr2	220460000	220465000	STK11IP	LOSS
chr7	43620000	43625000	STK17A	LOSS
chr20	46410000	46415000	SULF2	LOSS
chr20	46415000	46420000	SULF2	LOSS
chr10	29920000	29925000	SVIL	LOSS
chr19	2425000	2430000	TIMM13	LOSS
chr6	125475000	125480000	TPD52L1	LOSS
chr8	126440000	126445000	TRIB1	LOSS
chr2	74710000	74715000	TTC31	LOSS
chr9	33815000	33820000	UBE2R2	LOSS
chr1	202310000	202315000	UBE2T	LOSS
chr13	30420000	30425000	UBL3	LOSS
chr9	114655000	114660000	UGCG	LOSS
chr3	11760000	11765000	VGLL4	LOSS
chr17	1615000	1620000	WDR81	LOSS
chr3	183415000	183420000	YEATS2	LOSS
chr7	44240000	44245000	YKT6	LOSS
chr19	58690000	58695000	ZNF274	LOSS
chr19	52640000	52645000	ZNF616	LOSS
chr16	75030000	75035000	ZNRF1	LOSS
