# Supplementary material for: Reorganization of 3D chromatin architecture in doxorubicin-resistant breast cancer cells
Source: Front Cell Dev Biol. 2022 Aug 5;10:974750. doi: 10.3389/fcell.2022.974750 (PMC9393755; doi:10.3389/fcell.2022.974750)
Supplement: Supplementary file 5 [file Table1.XLSX]

## Sheet: Quality Control
Supplementary Table S1 Hi-C library sequencing statistics
Hi-C samples	Sequenced reads	Min rest. site distance	Max library insert size	Pairs mappable, unique and high quality	Hi-C contacts	One mate unmapped	One mate not unique	Low mapping quality
MCF7_1	435386792	300	1000	295919038	239000887	55104173	12608228	71755353
MCF7_2	465583886	300	1000	304721047	262243724	68777383	14627513	77457943
MCF7-DR_1	460917295	300	1000	305791281	244204604	73399892	12870498	68855624
MCF7-DR_2	452419268	300	1000	305986182	243248022	68211015	12148622	66073449
Hi-C samples	dangling end	self ligation (removed)	One mate not close to rest site	same fragment	self circle	duplicated pairs	inter chromosomal	Intra short range (< 20kb)
MCF7_1	0	0	0	5073448	0	51844703	50081068	57161114
MCF7_2	0	0	0	5665491	0	36811832	54040401	63010730
MCF7-DR_1	0	0	0	10332530	0	51254147	35226852	74270164
MCF7-DR_2	0	0	0	9083507	0	53654653	38537185	72706695
Hi-C samples	Intra long range (>= 20kb)	Read pair type: inward pairs	Read pair type: outward pairs	Read pair type: left pairs	Read pair type: right pairs
MCF7_1	131758705	46241673	46817758	47888070	47972318
MCF7_2	145192593	50954093	51603699	52775967	52869564
MCF7-DR_1	134707588	50511720	51685678	53299394	53480960
MCF7-DR_2	132004142	49596453	50573260	52208484	52332640
