# Supplementary material for: Reorganization of 3D chromatin architecture in doxorubicin-resistant breast cancer cells
Source: Front Cell Dev Biol. 2022 Aug 5;10:974750. doi: 10.3389/fcell.2022.974750 (PMC9393755; doi:10.3389/fcell.2022.974750)
Supplement: Supplementary file 6 [file Table5.XLSX]

## Sheet: 工作表1
Supplementary Table S5 GO and KEGG enrichment of DEGs associated with differential EPIs
ID	Category	Description	GeneRatio	BgRatio	pvalue	p.adjust	qvalue	Count	geneID
GO:0001933	BP	regulation of protein phosphorylation	14/169	362/18862	4.99142e-06	0.0048035	0.00434829	14	HEG1/GADD45A/ERRFI1/GNAQ/GPRC5A/DUSP3/CALM2/TRIB1/SPAG9/ CTDSPL/DEPTOR/NNT/ PARD6A/SMAD6
GO:0045604	BP	regulation of epidermal cell differentiation	6/169	62/18862	1.92113e-05	0.00873472	0.00790695	6	ERRFI1/EZH2/HES1/IL20/NCOA3/GRHL2
GO:0000122	BP	regulation of transcription by RNA polymerase II	21/169	873/18862	3.67601e-05	0.0125352	0.0113473	21	GADD45A/KLF3/ZNF274/NCOA5/ATF7IP/EZH2/YEATS2/NCOA2/EP300/ KLF10/NCOR2/TGIF1/BCOR/RFX5/CBX6/SALL4/CUX1/HES1/IRX2/PDGFB/FOXA1
GO:0003231	BP	cardiac ventricle development	7/169	114/18862	7.53456e-05	0.0226113	0.0204685	7	HEG1/TPM1/JAG1/SALL4/HES1/SMAD6/GRHL2
GO:0030856	BP	regulation of epithelial cell differentiation	8/169	156/18862	8.28861e-05	0.0226113	0.0204685	8	JAG1/ERRFI1/EZH2/BTG1/HES1/IL20/NCOA3/GRHL2
GO:0042058	BP	regulation of EGFR signaling pathway	6/169	89/18862	0.000148807	0.028996	0.0262481	6	PLAUR/ERRFI1/GPRC5A/DUSP3/RHBDF1/AGR2
GO:1901184	BP	regulation of ErbB signaling pathway	6/169	96/18862	0.000225473	0.0375247	0.0339685	6	PLAUR/ERRFI1/GPRC5A/DUSP3/RHBDF1/AGR2
GO:0032835	BP	glomerulus development	5/169	62/18862	0.000233111	0.0375247	0.0339685	5	JAG1/CFLAR/HES1/PDGFB/SULF2
GO:0072006	BP	nephron development	7/169	138/18862	0.000247987	0.0375838	0.0340221	7	JAG1/CFLAR/HES1/IRX2/PDGFB/WNT7B/SULF2
GO:0006325	BP	chromatin organization	18/169	807/18862	0.000343807	0.0493634	0.0446854	18	CAMK2D/SERTAD2/ZNF274/EYA3/ATF7IP/GRWD1/EZH2/YEATS2/NAP1L1/EP300/NAA60/ JADE2/BRPF3/CHD1L/BCOR/CBX6/NCOA3/FOXA1
hsa05200	KEGG	Pathways in cancer	13/71	531/8142	0.00058379	0.0193624	0.0167968	13	GADD45A/CAMK2D/JAG1/GADD45B/GNAQ/E2F3/TPM3/CALM2/EP300/HES1/ NCOA3/PDGFB/WNT7B
hsa05224	KEGG	Breast cancer	7/71	147/8142	0.000274374	0.0127619	0.0110709	7	GADD45A/JAG1/GADD45B/E2F3/HES1/NCOA3/WNT7B
hsa05214	KEGG	Glioma	6/71	75/8142	4.44735e-05	0.00885023	0.00767753	6	GADD45A/CAMK2D/GADD45B/E2F3/CALM2/PDGFB
hsa04922	KEGG	Glucagon signaling pathway	6/71	107/8142	0.00032065	0.0127619	0.0110709	6	CAMK2D/GNAQ/PDHB/CALM2/EP300/PRKAB2
hsa04915	KEGG	Estrogen signaling pathway	6/71	138/8142	0.00123354	0.0350677	0.0304211	6	GNAQ/HSPA2/CALM2/FKBP5/NCOA2/NCOA3
hsa04330	KEGG	Notch signaling pathway	5/71	59/8142	0.000151894	0.0127619	0.0110709	5	JAG1/MAML2/EP300/NCOR2/HES1
hsa04720	KEGG	Long-term potentiation	5/71	67/8142	0.000277625	0.0127619	0.0110709	5	CAMK2D/GNAQ/CALM2/EP300/GRIN2D
hsa04916	KEGG	Melanogenesis	5/71	101/8142	0.00181147	0.0450603	0.0390896	5	CAMK2D/GNAQ/CALM2/EP300/WNT7B
